# Supplementary material for: Systematic discovery of motif-based interactions of the auxiliary domains of USP family deubiquitinases
Source: Nat Commun. 2026 May 18;17:6531. doi: 10.1038/s41467-026-73047-7 (PMC13376213; doi:10.1038/s41467-026-73047-7)
Supplement: Supplementary file 4 — Supplementary Data 2 [file 41467_2026_73047_MOESM4_ESM.xlsx]

## Sheet: Legend
Supplementary Data 2: ProP-PD results of bait proteins screened.
S2A	List of ProP-PD results for all the baits screened in the study. The peptide datasets were analysed and annotated with PepTools
S2B	List of ProP-PD results with collapsed amino acid regions of overlapping peptides
S2C	Data for USP7 MATH domain generated in previous studies

## Sheet: S2A. ProP-PD_peptides
bait	bait_accession	bait_gene_name	bait_domain	bait_start	bait_stop	confidence	hit	hit_start	hit_stop	AF_classification	hit_accession	hit_gene_name	hit_protein_name	hit_taxa_sp	motif	motif_consensus	hand_curated_motif	hand_curated_consensus	mean_counts_%	max_counts	promiscuity	specificity	overlap	replicates	interactions(PubMedID)	SNPs	PTMs	GO_function	GO_localisation	GO_process	Previously published (PubMedID)
CYLD_CAP-Gly-1__Q9NQC7_8_210	Q9NQC7	CYLD	CAP-Gly domain	8	210	2	PDAELQRMEQEAERRR	558	573	Domain	P49756	RBM25	RNA-binding protein 25	Homo sapiens					99.8802	90138	17	0.948567	0	3				binding(GO:0005488)	cellular anatomical entity(GO:0110165)	regulation of apoptotic process(GO:0042981)
CYLD_CAP-Gly-2__Q9NQC7_235_307	Q9NQC7	CYLD	CYLD*	235	307	3	DLLSVAEMVALVEQRA	168	183	IDR	Q6PJ61	FBXO46	F-box only protein 46	Homo sapiens					16.9932	12905	5	0.997903	1	3
CYLD_CAP-Gly-2__Q9NQC7_235_307	Q9NQC7	CYLD	CYLD*	235	307	2	VAEMVALVEQRAALAL	172	187	IDR	Q6PJ61	FBXO46	F-box only protein 46	Homo sapiens					0.0147056	16	8	0.477612	1	2
CYLD_CAP-Gly-2__Q9NQC7_235_307	Q9NQC7	CYLD	CYLD*	235	307	2	SQQDAQEFLRALMDLL	268	283	Domain	Q8TEY7	USP33	Ubiquitin carboxyl-terminal hydrolase 33	Homo sapiens					30.8356	55306	25	0.869863	0	2				thiol-dependent ubiquitin-specific protease activity(GO:0004843)	centrosome(GO:0005813)	protein K63-linked deubiquitination(GO:0070536)
CYLD_CAP-Gly-2__Q9NQC7_235_307	Q9NQC7	CYLD	CYLD*	235	307	2	TWWDRYEEFVGLNEVR	81	96	Domain	Q96ER9	CCDC51	Mitochondrial potassium channel	Homo sapiens					3.879	7225	105	0.279399	0	2				molecular_function(GO:0003674)	cellular anatomical entity(GO:0110165)	cellular process(GO:0009987)
CYLD_CAP-Gly-2__Q9NQC7_235_307	Q9NQC7	CYLD	CYLD*	235	307	2	WRFEQLEWRSILLDMA	395	410	Domain	Q9NSI6	BRWD1	Bromodomain and WD repeat-containing protein 1	Homo sapiens					0.0305836	25	7	0.604396	1	2					intracellular non-membrane-bounded organelle(GO:0043232)	cell surface receptor signaling pathway(GO:0007166)
CYLD_CAP-Gly-3__Q9NQC7_460_566	Q9NQC7	CYLD	CAP-Gly domain	460	566	2	PDAELQRMEQEAERRR	558	573	Domain	P49756	RBM25	RNA-binding protein 25	Homo sapiens					13.6579	5359	17	0.948567	0	3				binding(GO:0005488)	cellular anatomical entity(GO:0110165)	regulation of apoptotic process(GO:0042981)
CYLD_CAP-Gly-3__Q9NQC7_460_566	Q9NQC7	CYLD	CAP-Gly domain	460	566	3	GGVFKDEIYIPLQEED	3003	3018	IDR	Q9Y4D8	HECTD4	Probable E3 ubiquitin-protein ligase HECTD4	Homo sapiens					0.646228	328	4	0.783747	1	3			Ubiquitylation(3007)	catalytic activity, acting on a protein(GO:0140096)	cellular anatomical entity(GO:0110165)	homeostatic process(GO:0042592)
CYLD_Full-length__Q9NQC7_1_956	Q9NQC7	CYLD	Ubiquitin carboxyl-terminal hydrolase	1	956	2	VERVTLSEEWEELLVE	344	359	IDR	A6NDB9	PALM3	Paralemmin-3	Homo sapiens					0.929922	933	11	0.95709	0	3				ion binding(GO:0043167)	cellular anatomical entity(GO:0110165)	regulation of cytokine-mediated signaling pathway(GO:0001959)
CYLD_Full-length__Q9NQC7_1_956	Q9NQC7	CYLD	Ubiquitin carboxyl-terminal hydrolase	1	956	2	LPEGSAVPDSWETLPG	653	668	IDR	O15050	TRANK1	TPR and ankyrin repeat-containing protein 1	Homo sapiens					0.741893	331	1	1	0	3			Phosphorylation(662)
CYLD_Full-length__Q9NQC7_1_956	Q9NQC7	CYLD	Ubiquitin carboxyl-terminal hydrolase	1	956	2	WDGSPVSSWILLAESN	335	350	Domain	P00973	OAS1	2'-5'-oligoadenylate synthase 1	Homo sapiens					27.1071	23145	15	0.995975	0	3				metal ion binding(GO:0046872)	cytosol(GO:0005829)	defense response to other organism(GO:0098542)
CYLD_Full-length__Q9NQC7_1_956	Q9NQC7	CYLD	Ubiquitin carboxyl-terminal hydrolase	1	956	2	PLILSPDLITTLADLF	194	209	IDR	P0C874	SPATA31D3	Spermatogenesis-associated protein 31D3	Homo sapiens					2.26006	1535	4	0.984442	0	2					cellular anatomical entity(GO:0110165)	cellular developmental process(GO:0048869)
CYLD_Full-length__Q9NQC7_1_956	Q9NQC7	CYLD	Ubiquitin carboxyl-terminal hydrolase	1	956	2	PLILSPDLITTLADLF	197	212	IDR	Q6ZQQ2	SPATA31D1	Spermatogenesis-associated protein 31D1	Homo sapiens					2.26006	1535	4	0.984442	0	2					cellular anatomical entity(GO:0110165)	cellular developmental process(GO:0048869)
CYLD_Full-length__Q9NQC7_1_956	Q9NQC7	CYLD	Ubiquitin carboxyl-terminal hydrolase	1	956	2	PLILSPDLITTLADLF	194	209	IDR	Q6ZUB0	SPATA31D4	Spermatogenesis-associated protein 31D4	Homo sapiens					2.26006	1535	4	0.984442	0	2					cellular anatomical entity(GO:0110165)	cellular developmental process(GO:0048869)
CYLD_Full-length__Q9NQC7_1_956	Q9NQC7	CYLD	Ubiquitin carboxyl-terminal hydrolase	1	956	3	DMSAWFNLFADLDPLS	452	467	IDR	Q8NDH6	ICA1L	Islet cell autoantigen 1-like protein	Homo sapiens					22.3755	25654	29	0.536515	1	2				protein binding(GO:0005515)	intracellular organelle(GO:0043229)	regulation of localization(GO:0032879)
CYLD_Full-length__Q9NQC7_1_956	Q9NQC7	CYLD	Ubiquitin carboxyl-terminal hydrolase	1	956	3	AGPGGNLSSWEDLLLF	100	115	IDR	Q92908	GATA6	Transcription factor GATA-6	Homo sapiens					2.10461	2080	13	0.569228	1	3				protein kinase binding(GO:0019901)	intracellular organelle(GO:0043229)	cell fate commitment(GO:0045165)
CYLD_Full-length__Q9NQC7_1_956	Q9NQC7	CYLD	Ubiquitin carboxyl-terminal hydrolase	1	956	3	EKELDVLESWLDYTGE	961	976	Domain	Q9BVI0	PHF20	PHD finger protein 20	Homo sapiens					0.439398	657	2	0.992473	1	3				metal ion binding(GO:0046872)	cytosol(GO:0005829)	regulation of intracellular signal transduction(GO:1902531)
CYLD_Full-length__Q9NQC7_1_956	Q9NQC7	CYLD	Ubiquitin carboxyl-terminal hydrolase	1	956	3	DVLESWLDYTGELEPP	965	980	Domain	Q9BVI0	PHF20	PHD finger protein 20	Homo sapiens					0.261634	211	2	0.840909	1	3				metal ion binding(GO:0046872)	cytosol(GO:0005829)	regulation of intracellular signal transduction(GO:1902531)
CYLD_Full-length__Q9NQC7_1_956	Q9NQC7	CYLD	Ubiquitin carboxyl-terminal hydrolase	1	956	3	MLSEGYLSGLEYWNDI	1	16	IDR	Q9HAI6	TASL	TLR adapter interacting with SLC15A4 on the lysosome	Homo sapiens					28.1123	9421	11	0.998367	1	3					intracellular organelle(GO:0043229)	innate immune response(GO:0045087)
CYLD_Full-length__Q9NQC7_1_956	Q9NQC7	CYLD	Ubiquitin carboxyl-terminal hydrolase	1	956	3	EGYLSGLEYWNDIHWS	4	19	IDR	Q9HAI6	TASL	TLR adapter interacting with SLC15A4 on the lysosome	Homo sapiens					13.2894	8014	9	0.995485	1	3					intracellular organelle(GO:0043229)	innate immune response(GO:0045087)
USP11_DUSP-UBL_2_P51784_67_288	P51784	USP11	DUSP domain	67	288	4	IGDRKGAGSLELPAWV	252	267	IDR	A6NDB9	PALM3	Paralemmin-3	Homo sapiens	WV	[FWY][ILMV]	PAWV	P.[WY][ILMV]	0.290635	228	1	1	1	4			Phosphorylation(260)	binding(GO:0005488)	cellular anatomical entity(GO:0110165)	biological_process(GO:0008150)
USP11_DUSP-UBL_2_P51784_67_288	P51784	USP11	DUSP domain	67	288	3	SLELPAWVKEDRGIVE	260	275	IDR	A6NDB9	PALM3	Paralemmin-3	Homo sapiens	WV	[FWY][ILMV]	PAWV	P.[WY][ILMV]	1.10027	612	1	1	1	3			Phosphorylation(260)	binding(GO:0005488)	cellular anatomical entity(GO:0110165)	biological_process(GO:0008150)
USP11_DUSP-UBL_2_P51784_67_288	P51784	USP11	DUSP domain	67	288	2	EEPADARFLNLIHHAA	60	75	IDR	A6NL82	CFAP144	Cilia- and flagella-associated protein 144	Homo sapiens	FL	[FWY][ILMV]			0.0922336	44	1	1	0	3				protein binding(GO:0005515)	cellular anatomical entity(GO:0110165)
USP11_DUSP-UBL_2_P51784_67_288	P51784	USP11	DUSP domain	67	288	2	TQDNAVLHLPLLYQWL	4	19	IDR	O15018	PDZD2	PDZ domain-containing protein 2	Homo sapiens	WL	[FWY][ILMV]			0.189132	145	1	1	0	3					cytosol(GO:0005829)	biological_process(GO:0008150)
USP11_DUSP-UBL_2_P51784_67_288	P51784	USP11	DUSP domain	67	288	2	TSGADWLNDTHWVHHT	1454	1469	Domain	O15047	SETD1A	Histone-lysine N-methyltransferase SETD1A	Homo sapiens	WV	[FWY][ILMV]			0.00435235	10	1	1	0	2				transcription factor binding(GO:0008134)	nucleoplasm(GO:0005654)	metabolic process(GO:0008152)
USP11_DUSP-UBL_2_P51784_67_288	P51784	USP11	DUSP domain	67	288	2	GWLDWQRERWQIWELL	946	961	IDR	O43182	ARHGAP6	Rho GTPase-activating protein 6	Homo sapiens	WL	[FWY][ILMV]			0.0362726	17	1	1	0	2				protein binding(GO:0005515)	intracellular non-membrane-bounded organelle(GO:0043232)	biological_process(GO:0008150)
USP11_DUSP-UBL_2_P51784_67_288	P51784	USP11	DUSP domain	67	288	2	GAVGLSETMSWLASYL	974	989	IDR	O94983	CAMTA2	Calmodulin-binding transcription activator 2	Homo sapiens	YL	[FWY][ILMV]			0.00120389	2	1	1	1	1				protein binding(GO:0005515)	nucleus(GO:0005634)	biological_process(GO:0008150)
USP11_DUSP-UBL_2_P51784_67_288	P51784	USP11	DUSP domain	67	288	2	LSETMSWLASYLENVD	978	993	IDR	O94983	CAMTA2	Calmodulin-binding transcription activator 2	Homo sapiens	YL	[FWY][ILMV]			0.00325442	6	1	1	1	1				protein binding(GO:0005515)	nucleus(GO:0005634)	biological_process(GO:0008150)
USP11_DUSP-UBL_2_P51784_67_288	P51784	USP11	DUSP domain	67	288	2	ERDKLQRYQTFLQLLY	202	217	Coiled Coil	O95229	ZWINT	ZW10 interactor	Homo sapiens	FL	[FWY][ILMV]	FLQLL	[FL]..[LF][LVF]	4.41831	2955	1	1	0	2			Ubiquitylation(205)		intracellular non-membrane-bounded organelle(GO:0043232)	biological_process(GO:0008150)
USP11_DUSP-UBL_2_P51784_67_288	P51784	USP11	DUSP domain	67	288	3	EGQLELPEQQEGQLEL	180	195	IDR	P07476	IVL	Involucrin	Homo sapiens					0.291449	184	1	1	1	2					cytosol(GO:0005829)	protein modification process(GO:0036211)
USP11_DUSP-UBL_2_P51784_67_288	P51784	USP11	DUSP domain	67	288	3	EGQLELPEQQEGQLEL	190	205	IDR	P07476	IVL	Involucrin	Homo sapiens					0.291449	184	1	1	1	2					cytosol(GO:0005829)	protein modification process(GO:0036211)
USP11_DUSP-UBL_2_P51784_67_288	P51784	USP11	DUSP domain	67	288	3	EGQLELPEQQEGQLEL	200	215	IDR	P07476	IVL	Involucrin	Homo sapiens					0.291449	184	1	1	1	2					cytosol(GO:0005829)	protein modification process(GO:0036211)
USP11_DUSP-UBL_2_P51784_67_288	P51784	USP11	DUSP domain	67	288	3	EGQLELPEQQEGQLEL	210	225	IDR	P07476	IVL	Involucrin	Homo sapiens					0.291449	184	1	1	1	2					cytosol(GO:0005829)	protein modification process(GO:0036211)
USP11_DUSP-UBL_2_P51784_67_288	P51784	USP11	DUSP domain	67	288	3	EGQLELPEQQEGQLEL	220	235	IDR	P07476	IVL	Involucrin	Homo sapiens					0.291449	184	1	1	1	2					cytosol(GO:0005829)	protein modification process(GO:0036211)
USP11_DUSP-UBL_2_P51784_67_288	P51784	USP11	DUSP domain	67	288	2	WLSHYWMPKWINATDP	532	547	Domain	P08243	ASNS	Asparagine synthetase [glutamine-hydrolyzing]	Homo sapiens	WI	[FWY][ILMV]	PKWI	P.[WY][ILMV]	0.013637	6	1	1	0	2	33567341	W->S|537|-|missense - Clinical significance:Pathogenic	Ubiquitylation(540); Phosphorylation(545)	catalytic activity(GO:0003824)	cytosol(GO:0005829)	organonitrogen compound metabolic process(GO:1901564)
USP11_DUSP-UBL_2_P51784_67_288	P51784	USP11	DUSP domain	67	288	3	LSDISNASSSFGWLSL	790	805	IDR	P22681	CBL	E3 ubiquitin-protein ligase CBL	Homo sapiens	WL	[FWY][ILMV]			0.573165	386	1	1	1	5			Phosphorylation(794); Phosphorylation(799); Phosphorylation(798); Phosphorylation(804); Phosphorylation(797); Phosphorylation(791)	catalytic activity, acting on a protein(GO:0140096)	cytosol(GO:0005829)	protein modification by small protein conjugation or removal(GO:0070647)
USP11_DUSP-UBL_2_P51784_67_288	P51784	USP11	DUSP domain	67	288	3	WWITGFDGGEKALIGF	464	479	Domain	P26358	DNMT1	DNA (cytosine-5)-methyltransferase 1	Homo sapiens	WI	[FWY][ILMV]			0.321363	285	1	1	1	5				catalytic activity(GO:0003824)	nucleoplasm(GO:0005654)	macromolecule modification(GO:0043412)
USP11_DUSP-UBL_2_P51784_67_288	P51784	USP11	DUSP domain	67	288	2	LPWDLWTTSTDLVQPA	380	395	IDR	P49418	AMPH	Amphiphysin	Homo sapiens					0.03443	10	1	1	0	5			Phosphorylation(387)	binding(GO:0005488)	intracellular non-membrane-bounded organelle(GO:0043232)	biological_process(GO:0008150)
USP11_DUSP-UBL_2_P51784_67_288	P51784	USP11	DUSP domain	67	288	2	AHRLEGWPPWVGPAFP	422	437	IDR	P81408	ENTREP3	Protein ENTREP3	Homo sapiens	WV	[FWY][ILMV]	PPWV	P.[WY][ILMV]	0.0124018	6	1	1	0	2				protein binding(GO:0005515)	cellular anatomical entity(GO:0110165)
USP11_DUSP-UBL_2_P51784_67_288	P51784	USP11	DUSP domain	67	288	2	LKRMNPNSPSITYDIS	40	55	Domain	P84090	ERH	Enhancer of rudimentary homolog	Homo sapiens					1.50773	2303	1	1	0	2			Ubiquitylation(41)	binding(GO:0005488)	nucleus(GO:0005634)	organonitrogen compound metabolic process(GO:1901564)
USP11_DUSP-UBL_2_P51784_67_288	P51784	USP11	DUSP domain	67	288	2	GAEPGWVDPLTWLSFQ	24	39	IDR	Q06416	POU5F1B	Putative POU domain, class 5, transcription factor 1B	Homo sapiens	WL	[FWY][ILMV]	PGWV	P.[WY][ILMV]	0.00432988	4	1	1	0	2				binding(GO:0005488)	nucleoplasm(GO:0005654)	biological_process(GO:0008150)
USP11_DUSP-UBL_2_P51784_67_288	P51784	USP11	DUSP domain	67	288	3	MAWSLGSWLGGALLVS	1	16	IDR	Q08334	IL10RB	Interleukin-10 receptor subunit beta	Homo sapiens	WL	[FWY][ILMV]			0.973037	443	1	1	0	4				molecular_function(GO:0003674)	cellular anatomical entity(GO:0110165)	biological_process(GO:0008150)
USP11_DUSP-UBL_2_P51784_67_288	P51784	USP11	DUSP domain	67	288	2	LSWIDTLYSNFSYGTD	12	27	IDR	Q12979	ABR	Active breakpoint cluster region-related protein	Homo sapiens	WI	[FWY][ILMV]			0.0173008	13	1	1	0	2				molecular_function(GO:0003674)	cytosol(GO:0005829)	biological_process(GO:0008150)
USP11_DUSP-UBL_2_P51784_67_288	P51784	USP11	DUSP domain	67	288	2	SAQDDQAKQVLKGMSD	436	451	IDR	Q13045	FLII	Protein flightless-1 homolog	Homo sapiens					1.1266	560	1	1	0	2			Phosphorylation(436|AKT1,SGK3); Ubiquitylation(447)	protein binding(GO:0005515)	intracellular non-membrane-bounded organelle(GO:0043232)	biological_process(GO:0008150)
USP11_DUSP-UBL_2_P51784_67_288	P51784	USP11	DUSP domain	67	288	2	WWWATLLDEAGGAVAQ	44	59	Domain	Q13882	PTK6	Protein-tyrosine kinase 6	Homo sapiens					0.211025	187	1	1	0	2				catalytic activity, acting on a protein(GO:0140096)	nucleoplasm(GO:0005654)	protein modification process(GO:0036211)
USP11_DUSP-UBL_2_P51784_67_288	P51784	USP11	DUSP domain	67	288	2	WMRTLHTTASNWLHLI	4376	4391	IDR	Q14204	DYNC1H1	Cytoplasmic dynein 1 heavy chain 1	Homo sapiens	WL	[FWY][ILMV]			0.000944537	3	1	1	1	1	29293652			hydrolase activity(GO:0016787)	cytosol(GO:0005829)	biological_process(GO:0008150)
USP11_DUSP-UBL_2_P51784_67_288	P51784	USP11	DUSP domain	67	288	2	LHTTASNWLHLIPQTL	4380	4395	IDR	Q14204	DYNC1H1	Cytoplasmic dynein 1 heavy chain 1	Homo sapiens	WL	[FWY][ILMV]			0.0233073	33	1	1	1	2	29293652			hydrolase activity(GO:0016787)	cytosol(GO:0005829)	biological_process(GO:0008150)
USP11_DUSP-UBL_2_P51784_67_288	P51784	USP11	DUSP domain	67	288	2	WLWGELPQAAKSSSPH	273	288	IDR	Q14693	LPIN1	Phosphatidate phosphatase LPIN1	Homo sapiens	WL	[FWY][ILMV]			0.00943191	4	1	1	0	2			Phosphorylation(286)	hydrolase activity(GO:0016787)	nucleoplasm(GO:0005654)	primary metabolic process(GO:0044238)
USP11_DUSP-UBL_2_P51784_67_288	P51784	USP11	DUSP domain	67	288	2	TVSEILPSTAIVTLVP	1270	1285	IDR	Q14966	ZNF638	Zinc finger protein 638	Homo sapiens					0.443281	316	1	1	0	2				binding(GO:0005488)	nucleoplasm(GO:0005654)	macromolecule metabolic process(GO:0043170)
USP11_DUSP-UBL_2_P51784_67_288	P51784	USP11	DUSP domain	67	288	2	DWVWLGNEVELLENPV	944	959	IDR	Q14DG7	TMEM132B	Transmembrane protein 132B	Homo sapiens	WL	[FWY][ILMV]			0.10975	22	1	1	0	5					cellular anatomical entity(GO:0110165)
USP11_DUSP-UBL_2_P51784_67_288	P51784	USP11	DUSP domain	67	288	2	LVQESLDAPRKDSVTE	1363	1378	IDR	Q2M3C7	SPHKAP	A-kinase anchor protein SPHKAP	Homo sapiens					0.357622	413	1	1	0	2			Phosphorylation(1367)	protein binding(GO:0005515)	intracellular membrane-bounded organelle(GO:0043231)
USP11_DUSP-UBL_2_P51784_67_288	P51784	USP11	DUSP domain	67	288	2	TDLLPYLDWDYVRVVW	52	67	IDR	Q2M3G4	SHROOM1	Protein Shroom1	Homo sapiens	YV	[FWY][ILMV]			0.00783838	11	1	1	0	2			Phosphorylation(52); Phosphorylation(62)	protein binding(GO:0005515)	intracellular non-membrane-bounded organelle(GO:0043232)	biological_process(GO:0008150)
USP11_DUSP-UBL_2_P51784_67_288	P51784	USP11	DUSP domain	67	288	3	VEERIAHLQRENAWLV	730	745	Coiled Coil	Q4UJ75	ANKRD20A4P	Putative ankyrin repeat domain-containing protein 20A4	Homo sapiens	WL	[FWY][ILMV]			27.136	13404	1	1	1	6
USP11_DUSP-UBL_2_P51784_67_288	P51784	USP11	DUSP domain	67	288	2	ERIAHLQRENAWLVQQ	732	747	Coiled Coil	Q4UJ75	ANKRD20A4P	Putative ankyrin repeat domain-containing protein 20A4	Homo sapiens	WL	[FWY][ILMV]			0.364999	249	1	1	1	1
USP11_DUSP-UBL_2_P51784_67_288	P51784	USP11	DUSP domain	67	288	3	VEERIAHLQRENAWLV	730	745	Coiled Coil	Q5CZ79	ANKRD20A8P	Ankyrin repeat domain-containing protein 20B	Homo sapiens	WL	[FWY][ILMV]			27.136	13404	1	1	1	6
USP11_DUSP-UBL_2_P51784_67_288	P51784	USP11	DUSP domain	67	288	2	ERIAHLQRENAWLVQQ	732	747	Coiled Coil	Q5CZ79	ANKRD20A8P	Ankyrin repeat domain-containing protein 20B	Homo sapiens	WL	[FWY][ILMV]			0.364999	249	1	1	1	1
USP11_DUSP-UBL_2_P51784_67_288	P51784	USP11	DUSP domain	67	288	2	TLPVMSGEALGWLGQA	252	267	IDR	Q5JUK2	SOHLH1	Spermatogenesis- and oogenesis-specific basic helix-loop-helix-containing protein 1	Homo sapiens	WL	[FWY][ILMV]			0.00793663	16	1	1	0	2				protein binding(GO:0005515)	nucleus(GO:0005634)	biological_process(GO:0008150)
USP11_DUSP-UBL_2_P51784_67_288	P51784	USP11	DUSP domain	67	288	2	IGSWLWATEESNIDGT	720	735	IDR	Q5JY77	GPRASP1	G-protein coupled receptor-associated sorting protein 1	Homo sapiens	WL	[FWY][ILMV]			0.0040806	11	1	1	1	1					cytosol(GO:0005829)	macromolecule metabolic process(GO:0043170)
USP11_DUSP-UBL_2_P51784_67_288	P51784	USP11	DUSP domain	67	288	3	VEERIAHLQRENAWLV	730	745	Coiled Coil	Q5SQ80	ANKRD20A2P	Putative ankyrin repeat domain-containing protein 20A2	Homo sapiens	WL	[FWY][ILMV]			27.136	13404	1	1	1	6
USP11_DUSP-UBL_2_P51784_67_288	P51784	USP11	DUSP domain	67	288	2	ERIAHLQRENAWLVQQ	732	747	Coiled Coil	Q5SQ80	ANKRD20A2P	Putative ankyrin repeat domain-containing protein 20A2	Homo sapiens	WL	[FWY][ILMV]			0.364999	249	1	1	1	1
USP11_DUSP-UBL_2_P51784_67_288	P51784	USP11	DUSP domain	67	288	3	VEERIAHLQRENAWLV	730	745	Coiled Coil	Q5TYW2	ANKRD20A1	Ankyrin repeat domain-containing protein 20A1	Homo sapiens	WL	[FWY][ILMV]			27.136	13404	1	1	1	6					cellular anatomical entity(GO:0110165)
USP11_DUSP-UBL_2_P51784_67_288	P51784	USP11	DUSP domain	67	288	2	ERIAHLQRENAWLVQQ	732	747	Coiled Coil	Q5TYW2	ANKRD20A1	Ankyrin repeat domain-containing protein 20A1	Homo sapiens	WL	[FWY][ILMV]			0.364999	249	1	1	1	1					cellular anatomical entity(GO:0110165)
USP11_DUSP-UBL_2_P51784_67_288	P51784	USP11	DUSP domain	67	288	3	VEERIAHLQRENAWLV	730	745	Coiled Coil	Q5VUR7	ANKRD20A3P	Putative ankyrin repeat domain-containing protein 20A3	Homo sapiens	WL	[FWY][ILMV]			27.136	13404	1	1	1	6
USP11_DUSP-UBL_2_P51784_67_288	P51784	USP11	DUSP domain	67	288	2	ERIAHLQRENAWLVQQ	732	747	Coiled Coil	Q5VUR7	ANKRD20A3P	Putative ankyrin repeat domain-containing protein 20A3	Homo sapiens	WL	[FWY][ILMV]			0.364999	249	1	1	1	1
USP11_DUSP-UBL_2_P51784_67_288	P51784	USP11	DUSP domain	67	288	4	GGGGASSWLLDGNSWL	28	43	IDR	Q5VV63	ATRNL1	Attractin-like protein 1	Homo sapiens	WL	[FWY][ILMV]			0.465328	518	1	1	2	4				protein binding(GO:0005515)	cellular anatomical entity(GO:0110165)	biological_process(GO:0008150)
USP11_DUSP-UBL_2_P51784_67_288	P51784	USP11	DUSP domain	67	288	3	ASSWLLDGNSWLLAYG	32	47	IDR	Q5VV63	ATRNL1	Attractin-like protein 1	Homo sapiens	WL	[FWY][ILMV]			0.0328491	26	1	1	2	4				protein binding(GO:0005515)	cellular anatomical entity(GO:0110165)	biological_process(GO:0008150)
USP11_DUSP-UBL_2_P51784_67_288	P51784	USP11	DUSP domain	67	288	2	SESFLSLVRQESSKPD	679	694	IDR	Q6AHZ1	ZNF518A	Zinc finger protein 518A	Homo sapiens	FL	[FWY][ILMV]	FLSLV	[FL]..[LF][LVF]	0.0927695	90	1	1	0	3			Phosphorylation(691); Phosphorylation(690)	binding(GO:0005488)	nucleus(GO:0005634)	biological_process(GO:0008150)
USP11_DUSP-UBL_2_P51784_67_288	P51784	USP11	DUSP domain	67	288	2	VAVEDSFLSHHHWLWV	393	408	IDR	Q6UX68	XKR5	XK-related protein 5	Homo sapiens	WV	[FWY][ILMV]			0.0163355	19	1	1	0	3					cellular anatomical entity(GO:0110165)	biological_process(GO:0008150)
USP11_DUSP-UBL_2_P51784_67_288	P51784	USP11	DUSP domain	67	288	3	MGWPFFGETLHWLVQG	54	69	Domain	Q6V0L0	CYP26C1	Cytochrome P450 26C1	Homo sapiens	WL	[FWY][ILMV]	LHWLV	[FL]..[LF][LVF]	0.210822	93	1	1	0	4				catalytic activity(GO:0003824)	cellular anatomical entity(GO:0110165)	primary metabolic process(GO:0044238)
USP11_DUSP-UBL_2_P51784_67_288	P51784	USP11	DUSP domain	67	288	2	SLDWLEALSGGPPLGS	372	387	IDR	Q6ZN01	MAMSTR	MEF2-activating motif and SAP domain-containing transcriptional regulator	Homo sapiens	WL	[FWY][ILMV]			0.00214843	3	1	1	0	2				molecular_function(GO:0003674)	nucleus(GO:0005634)	biological_process(GO:0008150)
USP11_DUSP-UBL_2_P51784_67_288	P51784	USP11	DUSP domain	67	288	2	LATDLSRSHSLLPPWV	96	111	IDR	Q6ZV77	LINC02908	Putative uncharacterized protein LINC02908	Homo sapiens	WV	[FWY][ILMV]	PPWV	P.[WY][ILMV]	0.0107164	13	1	1	0	3
USP11_DUSP-UBL_2_P51784_67_288	P51784	USP11	DUSP domain	67	288	2	EEPADARFLNLIHHAA	60	75	Domain	Q6ZVS7	FAM183BP	Protein FAM183BP	Homo sapiens	FL	[FWY][ILMV]			0.0922336	44	1	1	0	3					intracellular non-membrane-bounded organelle(GO:0043232)
USP11_DUSP-UBL_2_P51784_67_288	P51784	USP11	DUSP domain	67	288	2	PDAWVTGWGLISPSGT	179	194	Domain	Q7RTY9	PRSS41	Serine protease 41	Homo sapiens	WV	[FWY][ILMV]			0.02056	15	1	1	0	2			Other(181)	endopeptidase activity(GO:0004175)	intracellular organelle(GO:0043229)	protein metabolic process(GO:0019538)
USP11_DUSP-UBL_2_P51784_67_288	P51784	USP11	DUSP domain	67	288	2	LKKFDTGDGMFLQWVL	29	44	Domain	Q7Z5S9	TMEM144	Transmembrane protein 144	Homo sapiens	WV	[FWY][ILMV]			0.352591	196	1	1	0	3				molecular_function(GO:0003674)	cellular anatomical entity(GO:0110165)
USP11_DUSP-UBL_2_P51784_67_288	P51784	USP11	DUSP domain	67	288	2	SSSGIATDFWDLLVKL	3380	3395	IDR	Q7Z6Z7	HUWE1	E3 ubiquitin-protein ligase HUWE1	Homo sapiens			FWDLL	[FL]..[LF][LVF]	0.102374	112	1	1	0	3				catalytic activity, acting on a protein(GO:0140096)	nucleoplasm(GO:0005654)	protein modification by small protein conjugation or removal(GO:0070647)
USP11_DUSP-UBL_2_P51784_67_288	P51784	USP11	DUSP domain	67	288	2	LWLEQEVARQGLEGSL	96	111	Coiled Coil	Q86T23	CROCCP2	Putative ciliary rootlet coiled-coil protein-like 1 protein	Homo sapiens	WL	[FWY][ILMV]			0.00275037	3	1	1	1	2
USP11_DUSP-UBL_2_P51784_67_288	P51784	USP11	DUSP domain	67	288	2	MQSDIYHPGHSFPSWV	1	16	IDR	Q86UQ5	GTSCR1	Gilles de la Tourette syndrome chromosomal region candidate gene 1 protein	Homo sapiens	WV	[FWY][ILMV]	PSWV	P.[WY][ILMV]	0.0229543	16	1	1	0	3					cellular anatomical entity(GO:0110165)
USP11_DUSP-UBL_2_P51784_67_288	P51784	USP11	DUSP domain	67	288	2	MEPSWLQELMAHPFLL	1	16	Domain	Q86W10	CYP4Z1	Cytochrome P450 4Z1	Homo sapiens	FL	[FWY][ILMV]	PSWL	P.[WY][ILMV]	0.0347983	16	1	1	0	3				catalytic activity(GO:0003824)	cellular anatomical entity(GO:0110165)	primary metabolic process(GO:0044238)
USP11_DUSP-UBL_2_P51784_67_288	P51784	USP11	DUSP domain	67	288	2	MTWLVLLGTLLAMLRV	1	16	IDR	Q86WK7	AMIGO3	Amphoterin-induced protein 3	Homo sapiens	WL	[FWY][ILMV]	LGTLL	[FL]..[LF][LVF]	0.0301504	66	1	1	0	3				binding(GO:0005488)	cellular anatomical entity(GO:0110165)	biological_process(GO:0008150)
USP11_DUSP-UBL_2_P51784_67_288	P51784	USP11	DUSP domain	67	288	2	GASSWWDVGAGWIDVQ	206	221	IDR	Q8IXZ3	SP8	Transcription factor Sp8	Homo sapiens	WI	[FWY][ILMV]			1.64188	2158	1	1	0	6				binding(GO:0005488)	nucleus(GO:0005634)	biological_process(GO:0008150)
USP11_DUSP-UBL_2_P51784_67_288	P51784	USP11	DUSP domain	67	288	2	QGPNLHNWSGDWSFWI	44	59	IDR	Q8IYS0	GRAMD1C	Protein Aster-C	Homo sapiens	WI	[FWY][ILMV]			0.00351378	3	1	1	1	2				binding(GO:0005488)	cellular anatomical entity(GO:0110165)	biological_process(GO:0008150)
USP11_DUSP-UBL_2_P51784_67_288	P51784	USP11	DUSP domain	67	288	2	TLHHLLTYLHWPLLDL	67	82	IDR	Q8IZ96	CMTM1	CKLF-like MARVEL transmembrane domain-containing protein 1	Homo sapiens	YL	[FWY][ILMV]	LHHLL	[FL]..[LF][LVF]	0.00912294	2	1	1	0	2				protein binding(GO:0005515)	cellular anatomical entity(GO:0110165)	biological_process(GO:0008150)
USP11_DUSP-UBL_2_P51784_67_288	P51784	USP11	DUSP domain	67	288	3	LMKMMGLQDSAFWLSW	252	267	Domain	Q8N139	ABCA6	ATP-binding cassette sub-family A member 6	Homo sapiens	WL	[FWY][ILMV]			0.0955109	53	1	1	0	5				hydrolase activity(GO:0016787)	nucleoplasm(GO:0005654)	biological_process(GO:0008150)
USP11_DUSP-UBL_2_P51784_67_288	P51784	USP11	DUSP domain	67	288	2	MEPSWLQELMAHPFLL	1	16	Domain	Q8N1L4	CYP4Z2P	Putative inactive cytochrome P450 family member 4Z2	Homo sapiens	FL	[FWY][ILMV]	PSWL	P.[WY][ILMV]	0.0347983	16	1	1	0	3				catalytic activity(GO:0003824)	cellular anatomical entity(GO:0110165)
USP11_DUSP-UBL_2_P51784_67_288	P51784	USP11	DUSP domain	67	288	2	GHEEVSWMNGWLSAQA	68	83	Domain	Q8N370	SLC43A2	Large neutral amino acids transporter small subunit 4	Homo sapiens	WL	[FWY][ILMV]			0.00243553	3	1	1	0	2				molecular_function(GO:0003674)	cellular anatomical entity(GO:0110165)	biological_process(GO:0008150)
USP11_DUSP-UBL_2_P51784_67_288	P51784	USP11	DUSP domain	67	288	3	HWWMEAPHHWLPGLLA	84	99	IDR	Q8N377		Putative uncharacterized protein LOC387726	Homo sapiens	WL	[FWY][ILMV]	LPGLL	[FL]..[LF][LVF]	0.161993	75	1	1	0	4
USP11_DUSP-UBL_2_P51784_67_288	P51784	USP11	DUSP domain	67	288	4	QPSKSALVSLPSWLLA	710	725	IDR	Q8N5Q1	GARIN5B	Golgi-associated RAB2 interactor protein 5B	Homo sapiens	WL	[FWY][ILMV]	PSWL	P.[WY][ILMV]	0.237547	216	1	1	1	5
USP11_DUSP-UBL_2_P51784_67_288	P51784	USP11	DUSP domain	67	288	3	SALVSLPSWLLATPQA	714	729	IDR	Q8N5Q1	GARIN5B	Golgi-associated RAB2 interactor protein 5B	Homo sapiens	WL	[FWY][ILMV]	PSWL	P.[WY][ILMV]	0.0219523	23	1	1	1	2
USP11_DUSP-UBL_2_P51784_67_288	P51784	USP11	DUSP domain	67	288	2	EAARLAERNAWLRLAL	172	187	Coiled Coil	Q8N6Y0	USHBP1	Harmonin-binding protein USHBP1	Homo sapiens	WL	[FWY][ILMV]			0.0516939	107	1	1	0	1				protein binding(GO:0005515)
USP11_DUSP-UBL_2_P51784_67_288	P51784	USP11	DUSP domain	67	288	2	SSPEGLPAWVLGELET	114	129	IDR	Q8N8E3	CEP112	Centrosomal protein of 112 kDa	Homo sapiens	WV	[FWY][ILMV]	PAWV	P.[WY][ILMV]	0.0289206	9	1	1	1	4			Phosphorylation(115|CDK1,MAPK8)		cellular anatomical entity(GO:0110165)	biological_process(GO:0008150)
USP11_DUSP-UBL_2_P51784_67_288	P51784	USP11	DUSP domain	67	288	2	WRFEELLTASHWPSFF	147	162	IDR	Q8NA77	TEX19	Testis-expressed protein 19	Homo sapiens			FEELL	[FL]..[LF][LVF]	0.0230595	11	1	1	2	2				binding(GO:0005488)	nucleus(GO:0005634)	macromolecule metabolic process(GO:0043170)
USP11_DUSP-UBL_2_P51784_67_288	P51784	USP11	DUSP domain	67	288	2	ASQFSMDMSWLTLTLP	329	344	IDR	Q8NCT1	ARRDC4	Arrestin domain-containing protein 4	Homo sapiens	WL	[FWY][ILMV]			0.000629691	2	1	1	1	1				molecular_function(GO:0003674)	intracellular membrane-bounded organelle(GO:0043231)	protein modification by small protein conjugation or removal(GO:0070647)
USP11_DUSP-UBL_2_P51784_67_288	P51784	USP11	DUSP domain	67	288	3	SMDMSWLTLTLPEQPE	333	348	IDR	Q8NCT1	ARRDC4	Arrestin domain-containing protein 4	Homo sapiens	WL	[FWY][ILMV]			0.00852892	9	1	1	1	2				molecular_function(GO:0003674)	intracellular membrane-bounded organelle(GO:0043231)	protein modification by small protein conjugation or removal(GO:0070647)
USP11_DUSP-UBL_2_P51784_67_288	P51784	USP11	DUSP domain	67	288	3	QESLDVLLRHPSGWWL	189	204	IDR	Q8NFA2	NOXO1	NADPH oxidase organizer 1	Homo sapiens	WL	[FWY][ILMV]	LDVLL	[FL]..[LF][LVF]	0.435372	133	1	1	1	5				protein binding(GO:0005515)	cellular anatomical entity(GO:0110165)	metabolic process(GO:0008152)
USP11_DUSP-UBL_2_P51784_67_288	P51784	USP11	DUSP domain	67	288	3	VTSARFPSWVTFDDNE	224	239	IDR	Q8WXE9	STON2	Stonin-2	Homo sapiens	WV	[FWY][ILMV]	PSWV	P.[WY][ILMV]	0.0292552	19	1	1	2	3			Phosphorylation(234); Phosphorylation(231)	molecular_function(GO:0003674)	intracellular non-membrane-bounded organelle(GO:0043232)	biological_process(GO:0008150)
USP11_DUSP-UBL_2_P51784_67_288	P51784	USP11	DUSP domain	67	288	2	RFPSWVTFDDNEVSAP	228	243	IDR	Q8WXE9	STON2	Stonin-2	Homo sapiens	WV	[FWY][ILMV]	PSWV	P.[WY][ILMV]	0.000629691	2	1	1	2	1			Phosphorylation(234); Phosphorylation(241); Phosphorylation(231)	molecular_function(GO:0003674)	intracellular non-membrane-bounded organelle(GO:0043232)	biological_process(GO:0008150)
USP11_DUSP-UBL_2_P51784_67_288	P51784	USP11	DUSP domain	67	288	2	AEGWTPLLAAADVRAQ	246	261	Domain	Q8WXI3	ASB10	Ankyrin repeat and SOCS box protein 10	Homo sapiens					6.07847	5546	1	1	0	2					cytosol(GO:0005829)	protein modification by small protein conjugation or removal(GO:0070647)
USP11_DUSP-UBL_2_P51784_67_288	P51784	USP11	DUSP domain	67	288	2	TRETESTWLTYTDSDA	20	35	IDR	Q8WXS3	BAALC	Brain and acute leukemia cytoplasmic protein	Homo sapiens	WL	[FWY][ILMV]			0.000629691	2	1	1	1	1					nucleoplasm(GO:0005654)
USP11_DUSP-UBL_2_P51784_67_288	P51784	USP11	DUSP domain	67	288	3	ESTWLTYTDSDAPPSA	24	39	IDR	Q8WXS3	BAALC	Brain and acute leukemia cytoplasmic protein	Homo sapiens	WL	[FWY][ILMV]			0.0181193	36	1	1	1	3					nucleoplasm(GO:0005654)
USP11_DUSP-UBL_2_P51784_67_288	P51784	USP11	DUSP domain	67	288	3	WWYMDEGLLAPHWLLG	72	87	Domain	Q92535	PIGC	Phosphatidylinositol N-acetylglucosaminyltransferase subunit C	Homo sapiens	WL	[FWY][ILMV]	PHWL	P.[WY][ILMV]	1.89913	2011	1	1	0	5				catalytic activity(GO:0003824)	cellular anatomical entity(GO:0110165)	protein modification process(GO:0036211)
USP11_DUSP-UBL_2_P51784_67_288	P51784	USP11	DUSP domain	67	288	3	MAITLEEAPWLGWLLV	1	16	Domain	Q92604	LPGAT1	Acyl-CoA:lysophosphatidylglycerol acyltransferase 1	Homo sapiens	WL	[FWY][ILMV]	LGWLL	[FL]..[LF][LVF]	0.0924113	24	1	1	0	4				catalytic activity(GO:0003824)	intracellular membrane-bounded organelle(GO:0043231)	organonitrogen compound metabolic process(GO:1901564)
USP11_DUSP-UBL_2_P51784_67_288	P51784	USP11	DUSP domain	67	288	2	MSWEPPPWVTAHSASV	359	374	Domain	Q969W1	ZDHHC16	Palmitoyltransferase ZDHHC16	Homo sapiens	WV	[FWY][ILMV]	PPWV	P.[WY][ILMV]	0.0118567	4	1	1	0	4				catalytic activity, acting on a protein(GO:0140096)	intracellular membrane-bounded organelle(GO:0043231)	protein modification process(GO:0036211)
USP11_DUSP-UBL_2_P51784_67_288	P51784	USP11	DUSP domain	67	288	4	SAVTYPDWIGQSYSEV	48	63	Domain	Q96D31	ORAI1	Calcium release-activated calcium channel protein 1	Homo sapiens	WI	[FWY][ILMV]	PDWI	P.[WY][ILMV]	1.44627	1479	1	1	1	5				protein binding(GO:0005515)	cellular anatomical entity(GO:0110165)	biological_process(GO:0008150)
USP11_DUSP-UBL_2_P51784_67_288	P51784	USP11	DUSP domain	67	288	4	YPDWIGQSYSEVMSLN	52	67	Domain	Q96D31	ORAI1	Calcium release-activated calcium channel protein 1	Homo sapiens	WI	[FWY][ILMV]	PDWI	P.[WY][ILMV]	2.8653	1241	1	1	1	5			Phosphorylation(65)	protein binding(GO:0005515)	cellular anatomical entity(GO:0110165)	biological_process(GO:0008150)
USP11_DUSP-UBL_2_P51784_67_288	P51784	USP11	DUSP domain	67	288	3	LVLGDNAFADLVHNWM	186	201	IDR	Q96EL1	INKA1	PAK4-inhibitor INKA1	Homo sapiens	WM	[FWY][ILMV]	FADLV	[FL]..[LF][LVF]	2.32217	1481	1	1	1	3				protein binding(GO:0005515)	nucleus(GO:0005634)
USP11_DUSP-UBL_2_P51784_67_288	P51784	USP11	DUSP domain	67	288	2	TWWDRYEEFVGLNEVR	81	96	Domain	Q96ER9	CCDC51	Mitochondrial potassium channel	Homo sapiens	FV	[FWY][ILMV]			0.0778696	37	1	1	0	2				molecular_function(GO:0003674)	cellular anatomical entity(GO:0110165)	biological_process(GO:0008150)
USP11_DUSP-UBL_2_P51784_67_288	P51784	USP11	DUSP domain	67	288	2	ESSFQELLAQRSSRDS	101	116	IDR	Q96NL3	ZNF599	Zinc finger protein 599	Homo sapiens			FQELL	[FL]..[LF][LVF]	0.171184	99	1	1	0	3				binding(GO:0005488)	nucleus(GO:0005634)	biological_process(GO:0008150)
USP11_DUSP-UBL_2_P51784_67_288	P51784	USP11	DUSP domain	67	288	2	WSPWGLPSGSALAVGV	685	700	IDR	Q9BRB3	PIGQ	Phosphatidylinositol N-acetylglucosaminyltransferase subunit Q	Homo sapiens					0.234893	281	1	1	0	3					intracellular membrane-bounded organelle(GO:0043231)	protein modification process(GO:0036211)
USP11_DUSP-UBL_2_P51784_67_288	P51784	USP11	DUSP domain	67	288	2	LALLETWMPLSPLEWL	248	263	IDR	Q9BRJ9	MESP1	Mesoderm posterior protein 1	Homo sapiens	WL	[FWY][ILMV]			0.0131827	21	1	1	0	2				protein binding(GO:0005515)	nucleus(GO:0005634)	macromolecule metabolic process(GO:0043170)
USP11_DUSP-UBL_2_P51784_67_288	P51784	USP11	DUSP domain	67	288	2	IDEKPETFESLVAKLN	492	507	Domain	Q9BWU0	SLC4A1AP	Kanadaptin	Homo sapiens			FESLV	[FL]..[LF][LVF]	0.0749901	128	1	1	1	1			Ubiquitylation(505); Sumoylation(495); Ubiquitylation(495)	binding(GO:0005488)	nucleoplasm(GO:0005654)
USP11_DUSP-UBL_2_P51784_67_288	P51784	USP11	DUSP domain	67	288	3	YTDAPFPKWMHWALIA	238	253	Domain	Q9GZR5	ELOVL4	Elongation of very long chain fatty acids protein 4	Homo sapiens	WM	[FWY][ILMV]	PKWM	P.[WY][ILMV]	1.01191	1070	1	1	0	6		W->G|246|Spinocerebellar ataxia type 34 (SCA34)|missense - Clinical significance:Pathogenic		catalytic activity(GO:0003824)	intracellular membrane-bounded organelle(GO:0043231)	organonitrogen compound metabolic process(GO:1901564)
USP11_DUSP-UBL_2_P51784_67_288	P51784	USP11	DUSP domain	67	288	2	LERTPVPSAEAFRWFF	183	198	IDR	Q9H2H0	CXXC4	CXXC-type zinc finger protein 4	Homo sapiens			FRWFF	[FL]..[LF][LVF]	0.0603983	55	1	1	0	2				protein binding(GO:0005515)	intracellular membrane-bounded organelle(GO:0043231)	biological_process(GO:0008150)
USP11_DUSP-UBL_2_P51784_67_288	P51784	USP11	DUSP domain	67	288	2	WSQVDEATIRAIIAVL	1145	1160	Domain	Q9H6S0	YTHDC2	3'-5' RNA helicase YTHDC2	Homo sapiens					0.085612	146	1	1	0	2				hydrolase activity(GO:0016787)	intracellular non-membrane-bounded organelle(GO:0043232)	biological_process(GO:0008150)
USP11_DUSP-UBL_2_P51784_67_288	P51784	USP11	DUSP domain	67	288	2	DSFLSFFPELKEQSVD	485	500	Domain	Q9HAU8	RNPEPL1	Aminopeptidase RNPEPL1	Homo sapiens	FL	[FWY][ILMV]	FLSFF	[FL]..[LF][LVF]	7.56202	11034	1	1	0	2				peptidase activity(GO:0008233)		protein metabolic process(GO:0019538)
USP11_DUSP-UBL_2_P51784_67_288	P51784	USP11	DUSP domain	67	288	2	ADVPKVEVLERELAWL	217	232	Domain	Q9NVF9	ETNK2	Ethanolamine kinase 2	Homo sapiens	WL	[FWY][ILMV]			0.345645	528	1	1	0	1				catalytic activity(GO:0003824)	cytosol(GO:0005829)	primary metabolic process(GO:0044238)
USP11_DUSP-UBL_2_P51784_67_288	P51784	USP11	DUSP domain	67	288	3	LTAIDMDWKVLTWLRY	264	279	Domain	Q9P035	HACD3	Very-long-chain (3R)-3-hydroxyacyl-CoA dehydratase 3	Homo sapiens	WL	[FWY][ILMV]			0.568398	412	1	1	0	4				catalytic activity(GO:0003824)	intracellular membrane-bounded organelle(GO:0043231)	organonitrogen compound metabolic process(GO:1901564)
USP11_DUSP-UBL_2_P51784_67_288	P51784	USP11	DUSP domain	67	288	2	WLTNLDASNTQNVTAF	312	327	IDR	Q9P2H0	CEP126	Centrosomal protein of 126 kDa	Homo sapiens	WL	[FWY][ILMV]			0.261317	246	1	1	0	5					cellular anatomical entity(GO:0110165)	biological_process(GO:0008150)
USP11_DUSP-UBL_2_P51784_67_288	P51784	USP11	DUSP domain	67	288	2	QVHEWLWQSYAGYLTW	116	131	IDR	Q9UBU6	FAM8A1	Protein FAM8A1	Homo sapiens	YL	[FWY][ILMV]			0.00867151	4	1	1	0	2					cellular_component(GO:0005575)	protein metabolic process(GO:0019538)
USP11_DUSP-UBL_2_P51784_67_288	P51784	USP11	DUSP domain	67	288	2	SDTAPPRDSWMFWAML	28	43	IDR	Q9UHK0	NUFIP1	FMR1-interacting protein NUFIP1	Homo sapiens	WM	[FWY][ILMV]			0.00594601	9	1	1	0	2				protein binding(GO:0005515)	intracellular non-membrane-bounded organelle(GO:0043232)	macromolecule metabolic process(GO:0043170)
USP11_DUSP-UBL_2_P51784_67_288	P51784	USP11	DUSP domain	67	288	3	SWLEQDTSAPTARMSL	367	382	Domain	Q9UKV5	AMFR	E3 ubiquitin-protein ligase AMFR	Homo sapiens	WL	[FWY][ILMV]			1.69756	3518	1	1	0	2				catalytic activity, acting on a protein(GO:0140096)	cytosol(GO:0005829)	protein modification by small protein conjugation or removal(GO:0070647)
USP11_DUSP-UBL_2_P51784_67_288	P51784	USP11	DUSP domain	67	288	3	IERQLPAWIEAANQRE	614	629	Domain	Q9Y2I1	NISCH	Nischarin	Homo sapiens	WI	[FWY][ILMV]	PAWI	P.[WY][ILMV]	0.280196	112	1	1	1	3				protein binding(GO:0005515)	intracellular non-membrane-bounded organelle(GO:0043232)	biological_process(GO:0008150)
USP11_DUSP-UBL_2_P51784_67_288	P51784	USP11	DUSP domain	67	288	2	LPAWIEAANQREEGQG	618	633	Domain	Q9Y2I1	NISCH	Nischarin	Homo sapiens	WI	[FWY][ILMV]	PAWI	P.[WY][ILMV]	0.00366716	4	1	1	1	2				protein binding(GO:0005515)	intracellular non-membrane-bounded organelle(GO:0043232)	biological_process(GO:0008150)
USP11_DUSP-UBL_2_P51784_67_288	P51784	USP11	DUSP domain	67	288	2	AGVDGDIVPKEPEPFG	912	927	IDR	Q9Y2I6	NINL	Ninein-like protein	Homo sapiens					4.17231	4032	1	1	0	2				binding(GO:0005488)	cytosol(GO:0005829)	biological_process(GO:0008150)
USP11_DUSP-UBL_2_P51784_67_288	P51784	USP11	DUSP domain	67	288	2	EAGHLHVVNPDWLWSA	699	714	Domain	Q9Y5B0	CTDP1	RNA polymerase II subunit A C-terminal domain phosphatase	Homo sapiens	WL	[FWY][ILMV]	PDWL	P.[WY][ILMV]	0.000944537	3	1	1	1	1				transcription factor binding(GO:0008134)	intracellular non-membrane-bounded organelle(GO:0043232)	protein modification process(GO:0036211)
USP11_DUSP-UBL_2_P51784_67_288	P51784	USP11	DUSP domain	67	288	4	LHVVNPDWLWSALERW	703	718	Domain	Q9Y5B0	CTDP1	RNA polymerase II subunit A C-terminal domain phosphatase	Homo sapiens	WL	[FWY][ILMV]	PDWL	P.[WY][ILMV]	0.0507171	24	1	1	1	2				transcription factor binding(GO:0008134)	intracellular non-membrane-bounded organelle(GO:0043232)	protein modification process(GO:0036211)
USP11_DUSP-UBL_2_P51784_67_288	P51784	USP11	DUSP domain	67	288	3	DELFLYWLSEASTQRM	16	31	Domain	Q9Y5P8	PPP2R3B	Serine/threonine-protein phosphatase 2A regulatory subunit B'' subunit beta	Homo sapiens	WL	[FWY][ILMV]			0.181266	63	1	1	0	3				binding(GO:0005488)	nucleoplasm(GO:0005654)	protein modification process(GO:0036211)
USP13_UBA-x2__Q92995_652_777	Q92995	USP13	UBA/TS-N domain	652	777	2	SSPHTEAIQHSSVSTS	445	460	IDR	P15336	ATF2	Cyclic AMP-dependent transcription factor ATF-2	Homo sapiens					0.0604711	34	8	0.506494	0	2			Phosphorylation(446); Phosphorylation(449)	protein-containing complex binding(GO:0044877)	nucleoplasm(GO:0005654)	cell population proliferation(GO:0008283)
USP13_UBA-x2__Q92995_652_777	Q92995	USP13	UBA/TS-N domain	652	777	2	TYKEGYNVYGIESVKI	868	883	IDR	P42262	GRIA2	Glutamate receptor 2	Homo sapiens					68.6695	33929	21	0.417779	0	3			Phosphorylation(876); Phosphorylation(880)	binding(GO:0005488)	organelle(GO:0043226)	regulation of cellular process(GO:0050794)
USP13_UBA-x2__Q92995_652_777	Q92995	USP13	UBA/TS-N domain	652	777	2	VRSQKRTPFPTVTSAA	24	39	IDR	Q12815	TROAP	Tastin	Homo sapiens					0.0570087	30	5	0.531646	0	2					cellular anatomical entity(GO:0110165)	cellular process(GO:0009987)
USP13_UBA-x2__Q92995_652_777	Q92995	USP13	UBA/TS-N domain	652	777	2	TVATIPTVVGRNVIPR	602	617	IDR	Q9BWT3	PAPOLG	Poly(A) polymerase gamma	Homo sapiens					0.155686	92	5	0.776	1	1			Phosphorylation(602)	metal ion binding(GO:0046872)	nucleoplasm(GO:0005654)	macromolecule metabolic process(GO:0043170)
USP13_UBA-x2__Q92995_652_777	Q92995	USP13	UBA/TS-N domain	652	777	2	ESTRPRMTVEEQMERI	894	909	IDR	Q9HAU0	PLEKHA5	Pleckstrin homology domain-containing family A member 5	Homo sapiens					0.0674959	42	5	0.6	1	1			Phosphorylation(896)	ion binding(GO:0043167)	nucleoplasm(GO:0005654)	developmental process(GO:0032502)
USP19_UBL__O94966_679_766	O94966	USP19	USP19*	679	766	2	EEELRQRWSMYQMEVI	343	358	Domain	A5D8V7	ODAD3	Outer dynein arm-docking complex subunit 3	Homo sapiens					0.0583894	27	3	0.936709	0	3					cellular anatomical entity(GO:0110165)	regulation of cellular process(GO:0050794)
USP19_UBL__O94966_679_766	O94966	USP19	USP19*	679	766	2	VAEHVQYMAELIERLN	144	159	Domain	O75496	GMNN	Geminin	Homo sapiens					0.778625	494	13	0.94004	0	3			Phosphorylation(150)	enzyme binding(GO:0019899)	cytosol(GO:0005829)	regulation of cell cycle(GO:0051726)
USP19_UBL__O94966_679_766	O94966	USP19	USP19*	679	766	2	TQDDFLVVVHQIRQLF	678	693	Domain	O94913	PCF11	Pre-mRNA cleavage complex 2 protein Pcf11	Homo sapiens					0.123236	73	6	0.824786	0	3				enzyme binding(GO:0019899)	cellular anatomical entity(GO:0110165)	macromolecule metabolic process(GO:0043170)
USP19_UBL__O94966_679_766	O94966	USP19	USP19*	679	766	2	QNQYPAELMRRFELYF	123	138	Domain	P33993	MCM7	DNA replication licensing factor MCM7	Homo sapiens					0.535205	520	3	0.994624	0	2				hydrolase activity(GO:0016787)	cytosol(GO:0005829)	cellular response to stress(GO:0033554)
USP19_UBL__O94966_679_766	O94966	USP19	USP19*	679	766	2	IHEMQDLGDKLRMIVM	194	209	Domain	P36776	LONP1	Lon protease homolog, mitochondrial	Homo sapiens					0.135599	89	6	0.858447	0	3				peptidase activity(GO:0008233)	cytosol(GO:0005829)	modification-dependent protein catabolic process(GO:0019941)
USP19_UBL__O94966_679_766	O94966	USP19	USP19*	679	766	3	AIRDYVNSLLVQGGVG	376	391	IDR	P42166	TMPO	Lamina-associated polypeptide 2, isoform alpha	Homo sapiens					0.670878	331	21	0.835282	1	3				protein binding(GO:0005515)	cellular anatomical entity(GO:0110165)	regulation of nitrogen compound metabolic process(GO:0051171)
USP19_UBL__O94966_679_766	O94966	USP19	USP19*	679	766	2	PNFAEAWWDQVILDIL	208	223	Domain	P48651	PTDSS1	Phosphatidylserine synthase 1	Homo sapiens					1.24734	1652	9	0.651351	0	3				catalytic activity(GO:0003824)	endoplasmic reticulum membrane(GO:0005789)	organonitrogen compound metabolic process(GO:1901564)
USP19_UBL__O94966_679_766	O94966	USP19	USP19*	679	766	2	HDWDLEEVMNSIRDAF	743	758	IDR	Q14692	BMS1	Ribosome biogenesis protein BMS1 homolog	Homo sapiens					0.0796949	34	9	0.740157	0	2				hydrolase activity(GO:0016787)	cellular anatomical entity(GO:0110165)	macromolecule metabolic process(GO:0043170)
USP19_UBL__O94966_679_766	O94966	USP19	USP19*	679	766	2	TGDPQLDTAIGQWLRW	20	35	Domain	Q6PCE3	PGM2L1	Glucose 1,6-bisphosphate synthase	Homo sapiens					0.358926	161	10	0.886207	0	3				metal ion binding(GO:0046872)	cytosol(GO:0005829)	macromolecule catabolic process(GO:0009057)
USP19_UBL__O94966_679_766	O94966	USP19	USP19*	679	766	2	TPLWEETMLKAWQHYL	2160	2175	IDR	Q6ZS81	WDFY4	WD repeat- and FYVE domain-containing protein 4	Homo sapiens					0.955673	931	10	0.893638	0	3					cellular anatomical entity(GO:0110165)	cellular catabolic process(GO:0044248)
USP19_UBL__O94966_679_766	O94966	USP19	USP19*	679	766	2	QSPQVEEIMQLVNAYL	732	747	Domain	Q7Z736	PLEKHH3	Pleckstrin homology domain-containing family H member 3	Homo sapiens					0.0398015	45	2	0.275	1	2					cellular anatomical entity(GO:0110165)	regulation of cellular process(GO:0050794)
USP19_UBL__O94966_679_766	O94966	USP19	USP19*	679	766	2	RENELIISFLRALYEE	443	458	Domain	Q86TI0	TBC1D1	TBC1 domain family member 1	Homo sapiens					0.132369	81	2	0.983471	0	2				enzyme binding(GO:0019899)	cytosol(GO:0005829)	regulation of biological process(GO:0050789)
USP19_UBL__O94966_679_766	O94966	USP19	USP19*	679	766	2	PGHSFPSWVLAWVHSA	8	23	IDR	Q86UQ5	GTSCR1	Gilles de la Tourette syndrome chromosomal region candidate gene 1 protein	Homo sapiens					0.615589	351	9	0.958951	0	3					integral component of membrane(GO:0016021)
USP19_UBL__O94966_679_766	O94966	USP19	USP19*	679	766	2	ELPQWLREDERFRLLL	1029	1044	IDR	Q8IX03	WWC1	Protein KIBRA	Homo sapiens					0.619945	685	4	0.988294	0	3				enzyme binding(GO:0019899)	cytosol(GO:0005829)	negative regulation of developmental process(GO:0051093)
USP19_UBL__O94966_679_766	O94966	USP19	USP19*	679	766	2	VAVMLNSNVLLWLTAL	17	32	Domain	Q8N0W4	NLGN4X	Neuroligin-4, X-linked	Homo sapiens					0.507966	320	21	0.513327	0	3				ion binding(GO:0043167)	integral component of membrane(GO:0016021)	regulation of multicellular organismal process(GO:0051239)
USP19_UBL__O94966_679_766	O94966	USP19	USP19*	679	766	3	AAEGWMDWAASKISGW	168	183	Domain	Q92597	NDRG1	Protein NDRG1	Homo sapiens					0.117531	102	17	0.371476	1	3				enzyme binding(GO:0019899)	organelle membrane(GO:0031090)	cellular response to stress(GO:0033554)
USP19_UBL__O94966_679_766	O94966	USP19	USP19*	679	766	2	DADLRAMEERYRRYVD	590	605	Coiled Coil	Q96ED9	HOOK2	Protein Hook homolog 2	Homo sapiens					32.0738	24652	11	0.995162	0	3				protein binding(GO:0005515)	cytosol(GO:0005829)	cellular process(GO:0009987)
USP19_UBL__O94966_679_766	O94966	USP19	USP19*	679	766	3	PWMPPPSEIQRLYELL	104	119	IDR	Q9BTK6	PAGR1	PAXIP1-associated glutamate-rich protein 1	Homo sapiens					0.0677432	66	1	1	1	2				protein binding(GO:0005515)	cellular anatomical entity(GO:0110165)	positive regulation of cell cycle process(GO:0090068)
USP19_UBL__O94966_679_766	O94966	USP19	USP19*	679	766	2	LSPAAYYAQRMIQYLS	721	736	IDR	Q9C0C7	AMBRA1	Activating molecule in BECN1-regulated autophagy protein 1	Homo sapiens					0.189347	134	7	0.818519	0	2			Phosphorylation(722); Methylation(730)	ubiquitin protein ligase binding(GO:0031625)	organelle membrane(GO:0031090)	regulation of cellular catabolic process(GO:0031329)
USP19_UBL__O94966_679_766	O94966	USP19	USP19*	679	766	2	DEDMKAMEERYKMYLE	596	611	Coiled Coil	Q9UJC3	HOOK1	Protein Hook homolog 1	Homo sapiens					0.419774	431	2	0.995798	0	2				protein binding(GO:0005515)	cytosol(GO:0005829)	cellular process(GO:0009987)
USP19_UBL__O94966_679_766	O94966	USP19	USP19*	679	766	2	EMYRSYVEMLVSTALD	1848	1863	Domain	Q9ULL5	PRR12	Proline-rich protein 12	Homo sapiens					1.23845	431	18	0.38387	0	3					cellular anatomical entity(GO:0110165)
USP19_UBL__O94966_679_766	O94966	USP19	USP19*	679	766	2	GNTLSRDLIDYVRYMV	108	123	Domain	Q9Y3C1	NOP16	Nucleolar protein 16	Homo sapiens					3.1154	2124	5	0.96875	0	2				binding(GO:0005488)	cellular anatomical entity(GO:0110165)	cellular process(GO:0009987)
USP20_DUSP1-DUSP2_12_Q9Y2K6_685_894	Q9Y2K6	USP20	DUSP domain	685	894	2	VALEGIWSIKRNLPVG	84	99	IDR	A0A1B0GVM6	C11orf97	Uncharacterized protein C11orf97	Homo sapiens	WSI	[FW].[IL]			0.00283453	5	2	0.964912	0	2					microtubule organizing center(GO:0005815)
USP20_DUSP1-DUSP2_12_Q9Y2K6_685_894	Q9Y2K6	USP20	DUSP domain	685	894	3	TRALQLEEELFQLRQG	943	958	Coiled Coil	A6NC98	CCDC88B	Coiled-coil domain-containing protein 88B	Homo sapiens	FQL	[FW].[IL]			0.00113381	2	2	0.848485	1	2				protein binding(GO:0005515)	centrosome(GO:0005813)	transport(GO:0006810)
USP20_DUSP1-DUSP2_12_Q9Y2K6_685_894	Q9Y2K6	USP20	DUSP domain	685	894	4	QLEEELFQLRQGPAGL	947	962	Coiled Coil	A6NC98	CCDC88B	Coiled-coil domain-containing protein 88B	Homo sapiens	FQL	[FW].[IL]			0.419621	1270	2	0.999088	1	3				protein binding(GO:0005515)	centrosome(GO:0005813)	transport(GO:0006810)
USP20_DUSP1-DUSP2_12_Q9Y2K6_685_894	Q9Y2K6	USP20	DUSP domain	685	894	2	PDVVDDFQLQHRHGPG	394	409	Domain	A6NFX1	MFSD2B	Major facilitator superfamily domain-containing protein 2B	Homo sapiens	FQL	[FW].[IL]			0.000715001	2	6	0.997085	1	1				molecular_function(GO:0003674)	cellular anatomical entity(GO:0110165)	transport(GO:0006810)
USP20_DUSP1-DUSP2_12_Q9Y2K6_685_894	Q9Y2K6	USP20	DUSP domain	685	894	2	VVDDFQLQHRHGPGLE	396	411	Domain	A6NFX1	MFSD2B	Major facilitator superfamily domain-containing protein 2B	Homo sapiens	FQL	[FW].[IL]			0.00104703	5	3	0.944962	1	1				molecular_function(GO:0003674)	cellular anatomical entity(GO:0110165)	transport(GO:0006810)
USP20_DUSP1-DUSP2_12_Q9Y2K6_685_894	Q9Y2K6	USP20	DUSP domain	685	894	2	NTLDIAPRYASFLMGI	397	412	Domain	O00624	SLC17A2	Sodium-dependent phosphate transport protein 3	Homo sapiens					0.0954325	55	8	0.890244	0	2				molecular_function(GO:0003674)	cellular anatomical entity(GO:0110165)	transport(GO:0006810)
USP20_DUSP1-DUSP2_12_Q9Y2K6_685_894	Q9Y2K6	USP20	DUSP domain	685	894	2	SPSQNDLASLIQAGQQ	264	279	Domain	O43765	SGTA	Small glutamine-rich tetratricopeptide repeat-containing protein alpha	Homo sapiens					2.07088	7803	2	0.999162	1	1				protein binding(GO:0005515)	cytoplasm(GO:0005737)	ubiquitin-dependent protein catabolic process(GO:0006511)
USP20_DUSP1-DUSP2_12_Q9Y2K6_685_894	Q9Y2K6	USP20	DUSP domain	685	894	3	NDLASLIQAGQQFAQQ	268	283	Domain	O43765	SGTA	Small glutamine-rich tetratricopeptide repeat-containing protein alpha	Homo sapiens					1.34559	888	1	1	1	2				protein binding(GO:0005515)	cytoplasm(GO:0005737)	ubiquitin-dependent protein catabolic process(GO:0006511)
USP20_DUSP1-DUSP2_12_Q9Y2K6_685_894	Q9Y2K6	USP20	DUSP domain	685	894	4	RYDSDDDLAWNIAPQG	345	360	IDR	O60478	GPR137B	Integral membrane protein GPR137B	Homo sapiens	WNI	[FW].[IL]			0.260391	430	9	0.994627	1	3					cellular anatomical entity(GO:0110165)	cellular catabolic process(GO:0044248)
USP20_DUSP1-DUSP2_12_Q9Y2K6_685_894	Q9Y2K6	USP20	DUSP domain	685	894	4	DDDLAWNIAPQGLQGG	349	364	IDR	O60478	GPR137B	Integral membrane protein GPR137B	Homo sapiens	WNI	[FW].[IL]			45.8408	36028	24	0.997133	1	3					cellular anatomical entity(GO:0110165)	cellular catabolic process(GO:0044248)
USP20_DUSP1-DUSP2_12_Q9Y2K6_685_894	Q9Y2K6	USP20	DUSP domain	685	894	3	TLEPDSLPFELRGHLV	1226	1241	IDR	O60500	NPHS1	Nephrin	Homo sapiens	FEL	[FW].[IL]			0.695694	793	7	0.973599	0	3				protein binding(GO:0005515)	cellular anatomical entity(GO:0110165)	cellular protein modification process(GO:0006464)
USP20_DUSP1-DUSP2_12_Q9Y2K6_685_894	Q9Y2K6	USP20	DUSP domain	685	894	2	VDLDLGNYERFLDIRL	67	82	Domain	P17812	CTPS1	CTP synthase 1	Homo sapiens					0.327926	1353	4	0.912988	0	2			Methylation(81)	catalytic activity(GO:0003824)	cytoplasm(GO:0005737)	organonitrogen compound metabolic process(GO:1901564)
USP20_DUSP1-DUSP2_12_Q9Y2K6_685_894	Q9Y2K6	USP20	DUSP domain	685	894	3	DIWDIQMRSKSLEPIA	573	588	Domain	P32456	GBP2	Guanylate-binding protein 2	Homo sapiens	WDI	[FW].[IL]			10.7441	16522	3	0.999741	0	3			Other(588)	hydrolase activity(GO:0016787)	perinuclear region of cytoplasm(GO:0048471)	localization(GO:0051179)
USP20_DUSP1-DUSP2_12_Q9Y2K6_685_894	Q9Y2K6	USP20	DUSP domain	685	894	2	NGLDIAPRYFGFIKAA	386	401	Domain	Q14916	SLC17A1	Sodium-dependent phosphate transport protein 1	Homo sapiens					1.7173	2945	5	0.933568	0	3				molecular_function(GO:0003674)	cellular anatomical entity(GO:0110165)	transport(GO:0006810)
USP20_DUSP1-DUSP2_12_Q9Y2K6_685_894	Q9Y2K6	USP20	DUSP domain	685	894	2	ADPFSLLHINTDRSTV	1090	1105	IDR	Q15468	STIL	SCL-interrupting locus protein	Homo sapiens	FSL	[FW].[IL]			0.0235872	66	6	0.725581	0	3				protein binding(GO:0005515)	centrosome(GO:0005813)	localization(GO:0051179)
USP20_DUSP1-DUSP2_12_Q9Y2K6_685_894	Q9Y2K6	USP20	DUSP domain	685	894	3	EMLAPYIPMDDDFQLR	560	575	IDR	Q16665	HIF1A	Hypoxia-inducible factor 1-alpha	Homo sapiens	FQL	[FW].[IL]			0.0154588	30	2	0.977778	2	3	15776016		Phosphorylation(565); Hydroxylation(564)	signaling receptor binding(GO:0005102)	cytoplasm(GO:0005737)	protein deubiquitination(GO:0016579)
USP20_DUSP1-DUSP2_12_Q9Y2K6_685_894	Q9Y2K6	USP20	DUSP domain	685	894	4	PYIPMDDDFQLRSFDQ	564	579	IDR	Q16665	HIF1A	Hypoxia-inducible factor 1-alpha	Homo sapiens	FQL	[FW].[IL]			0.11592	63	3	0.992459	2	3	15776016		Phosphorylation(565); Phosphorylation(576|PLK3); Hydroxylation(564)	signaling receptor binding(GO:0005102)	cytoplasm(GO:0005737)	protein deubiquitination(GO:0016579)
USP20_DUSP1-DUSP2_12_Q9Y2K6_685_894	Q9Y2K6	USP20	DUSP domain	685	894	3	MDDDFQLRSFDQLSPL	568	583	IDR	Q16665	HIF1A	Hypoxia-inducible factor 1-alpha	Homo sapiens	FQL	[FW].[IL]			0.00218085	7	3	0.941176	2	2	15776016		Phosphorylation(576|PLK3)	signaling receptor binding(GO:0005102)	cytoplasm(GO:0005737)	protein deubiquitination(GO:0016579)
USP20_DUSP1-DUSP2_12_Q9Y2K6_685_894	Q9Y2K6	USP20	DUSP domain	685	894	3	ENEEAFSIRRLHVVTE	501	516	Domain	Q17RG1	KCTD19	BTB/POZ domain-containing protein KCTD19	Homo sapiens	FSI	[FW].[IL]			0.0680097	59	3	0.968	0	3						cellular process(GO:0009987)
USP20_DUSP1-DUSP2_12_Q9Y2K6_685_894	Q9Y2K6	USP20	DUSP domain	685	894	2	PSPLTDEEGDFILIHH	592	607	IDR	Q5T0F9	CC2D1B	Coiled-coil and C2 domain-containing protein 1B	Homo sapiens	FIL	[FW].[IL]			0.0340555	21	2	0.967105	0	3			Phosphorylation(596); Phosphorylation(593)	binding(GO:0005488)	cellular anatomical entity(GO:0110165)	regulation of cellular process(GO:0050794)
USP20_DUSP1-DUSP2_12_Q9Y2K6_685_894	Q9Y2K6	USP20	DUSP domain	685	894	2	TDGLSEPDVFAIAPFR	116	131	IDR	Q6ZSR9		Uncharacterized protein FLJ45252	Homo sapiens	FAI	[FW].[IL]			0.0110316	25	3	0.853659	0	2			Phosphorylation(120)
USP20_DUSP1-DUSP2_12_Q9Y2K6_685_894	Q9Y2K6	USP20	DUSP domain	685	894	2	GTSVSYITFSPDSSSP	619	634	IDR	Q7LBE3	SLC26A9	Solute carrier family 26 member 9	Homo sapiens					0.0146103	22	2	0.963855	2	3				protein binding(GO:0005515)	cellular anatomical entity(GO:0110165)	transport(GO:0006810)
USP20_DUSP1-DUSP2_12_Q9Y2K6_685_894	Q9Y2K6	USP20	DUSP domain	685	894	2	SYITFSPDSSSPAQSE	623	638	IDR	Q7LBE3	SLC26A9	Solute carrier family 26 member 9	Homo sapiens					0.00134322	3	1	1	2	2				protein binding(GO:0005515)	cellular anatomical entity(GO:0110165)	transport(GO:0006810)
USP20_DUSP1-DUSP2_12_Q9Y2K6_685_894	Q9Y2K6	USP20	DUSP domain	685	894	3	DEGTEVAFPLLVSHRS	842	857	IDR	Q7Z589	EMSY	BRCA2-interacting transcriptional repressor EMSY	Homo sapiens	FPL	[FW].[IL]			0.180479	517	6	0.97619	1	3				protein binding(GO:0005515)	cellular anatomical entity(GO:0110165)	cellular macromolecule metabolic process(GO:0044260)
USP20_DUSP1-DUSP2_12_Q9Y2K6_685_894	Q9Y2K6	USP20	DUSP domain	685	894	3	EVAFPLLVSHRSQPQQ	846	861	IDR	Q7Z589	EMSY	BRCA2-interacting transcriptional repressor EMSY	Homo sapiens	FPL	[FW].[IL]			0.0209303	88	3	0.961538	1	2				protein binding(GO:0005515)	cellular anatomical entity(GO:0110165)	cellular macromolecule metabolic process(GO:0044260)
USP20_DUSP1-DUSP2_12_Q9Y2K6_685_894	Q9Y2K6	USP20	DUSP domain	685	894	4	GSDEFDISPRISKQQE	2534	2549	IDR	Q8IWI9	MGA	MAX gene-associated protein	Homo sapiens	FDI	[FW].[IL]			9.94331	19123	4	0.998471	1	3			Phosphorylation(2541); Phosphorylation(2535); Sumoylation(2546)	protein binding(GO:0005515)	cellular anatomical entity(GO:0110165)	regulation of cellular process(GO:0050794)
USP20_DUSP1-DUSP2_12_Q9Y2K6_685_894	Q9Y2K6	USP20	DUSP domain	685	894	2	FDISPRISKQQEGSSA	2538	2553	IDR	Q8IWI9	MGA	MAX gene-associated protein	Homo sapiens	FDI	[FW].[IL]			0.00417775	8	1	1	1	2			Phosphorylation(2541); Sumoylation(2546)	protein binding(GO:0005515)	cellular anatomical entity(GO:0110165)	regulation of cellular process(GO:0050794)
USP20_DUSP1-DUSP2_12_Q9Y2K6_685_894	Q9Y2K6	USP20	DUSP domain	685	894	3	EPWNIKRNEMVTKHPV	73	88	IDR	Q8IYX0	ZNF679	Zinc finger protein 679	Homo sapiens	WNI	[FW].[IL]			1.48836	1873	3	0.997919	0	3			Acetylation(85)	metal ion binding(GO:0046872)	cellular anatomical entity(GO:0110165)	regulation of cellular process(GO:0050794)
USP20_DUSP1-DUSP2_12_Q9Y2K6_685_894	Q9Y2K6	USP20	DUSP domain	685	894	3	MEEDLFQLRQLPVVKF	1	16	IDR	Q8N4V2	SVOP	Synaptic vesicle 2-related protein	Homo sapiens	FQL	[FW].[IL]			0.377244	348	1	1	0	3				molecular_function(GO:0003674)	cellular anatomical entity(GO:0110165)
USP20_DUSP1-DUSP2_12_Q9Y2K6_685_894	Q9Y2K6	USP20	DUSP domain	685	894	2	MLPDVIDDFHLKQPHF	418	433	Domain	Q8NA29	MFSD2A	Sodium-dependent lysophosphatidylcholine symporter 1	Homo sapiens	FHL	[FW].[IL]			0.000715001	2	1	1	1	1				molecular_function(GO:0003674)	cellular anatomical entity(GO:0110165)	vesicle-mediated transport(GO:0016192)
USP20_DUSP1-DUSP2_12_Q9Y2K6_685_894	Q9Y2K6	USP20	DUSP domain	685	894	2	QESLDVLLRHPSGWWL	189	204	IDR	Q8NFA2	NOXO1	NADPH oxidase organizer 1	Homo sapiens	WWL	[FW].[IL]			0.00987229	20	5	0.624119	1	2				ion binding(GO:0043167)	cytoplasm(GO:0005737)	cellular metabolic process(GO:0044237)
USP20_DUSP1-DUSP2_12_Q9Y2K6_685_894	Q9Y2K6	USP20	DUSP domain	685	894	2	DVLLRHPSGWWLVENE	193	208	IDR	Q8NFA2	NOXO1	NADPH oxidase organizer 1	Homo sapiens	WWL	[FW].[IL]			0.0358521	39	4	0.87069	1	3				ion binding(GO:0043167)	cytoplasm(GO:0005737)	cellular metabolic process(GO:0044237)
USP20_DUSP1-DUSP2_12_Q9Y2K6_685_894	Q9Y2K6	USP20	DUSP domain	685	894	4	ETGTTGDVAWQISPKA	1791	1806	IDR	Q8WUY3	PRUNE2	Protein prune homolog 2	Homo sapiens	WQI	[FW].[IL]			12.5348	6677	3	0.999542	1	3			Phosphorylation(1792); Phosphorylation(1794); Phosphorylation(1795); Phosphorylation(1803|CDK1,MAPK8)	hydrolase activity(GO:0016787)	cytoplasm(GO:0005737)	cellular catabolic process(GO:0044248)
USP20_DUSP1-DUSP2_12_Q9Y2K6_685_894	Q9Y2K6	USP20	DUSP domain	685	894	4	TGDVAWQISPKASFPK	1795	1810	IDR	Q8WUY3	PRUNE2	Protein prune homolog 2	Homo sapiens	WQI	[FW].[IL]			1.98806	6766	2	0.999201	1	2			Phosphorylation(1795); Phosphorylation(1803|CDK1,MAPK8)	hydrolase activity(GO:0016787)	cytoplasm(GO:0005737)	cellular catabolic process(GO:0044248)
USP20_DUSP1-DUSP2_12_Q9Y2K6_685_894	Q9Y2K6	USP20	DUSP domain	685	894	2	NGKNSHEQLWNIQPRQ	1899	1914	IDR	Q8WUY3	PRUNE2	Protein prune homolog 2	Homo sapiens	WNI	[FW].[IL]			0.00062822	3	1	1	1	1				hydrolase activity(GO:0016787)	cytoplasm(GO:0005737)	cellular catabolic process(GO:0044248)
USP20_DUSP1-DUSP2_12_Q9Y2K6_685_894	Q9Y2K6	USP20	DUSP domain	685	894	3	SHEQLWNIQPRQPDPD	1903	1918	IDR	Q8WUY3	PRUNE2	Protein prune homolog 2	Homo sapiens	WNI	[FW].[IL]			0.00450979	13	1	1	1	2				hydrolase activity(GO:0016787)	cytoplasm(GO:0005737)	cellular catabolic process(GO:0044248)
USP20_DUSP1-DUSP2_12_Q9Y2K6_685_894	Q9Y2K6	USP20	DUSP domain	685	894	2	IEDTMEESGWKLVHGD	318	333	Domain	Q92544	TM9SF4	Transmembrane 9 superfamily member 4	Homo sapiens	WKL	[FW].[IL]			0.00211953	5	1	1	0	2					cellular anatomical entity(GO:0110165)	vesicle-mediated transport(GO:0016192)
USP20_DUSP1-DUSP2_12_Q9Y2K6_685_894	Q9Y2K6	USP20	DUSP domain	685	894	2	AAGVGGLTDLSSLIQA	253	268	IDR	Q96EQ0	SGTB	Small glutamine-rich tetratricopeptide repeat-containing protein beta	Homo sapiens					0.00799801	16	2	0.947368	1	2				molecular_function(GO:0003674)	cytosol(GO:0005829)	ubiquitin-dependent protein catabolic process(GO:0006511)
USP20_DUSP1-DUSP2_12_Q9Y2K6_685_894	Q9Y2K6	USP20	DUSP domain	685	894	3	GGLTDLSSLIQAGQQF	257	272	IDR	Q96EQ0	SGTB	Small glutamine-rich tetratricopeptide repeat-containing protein beta	Homo sapiens					0.294101	352	2	0.99847	1	3				molecular_function(GO:0003674)	cytosol(GO:0005829)	ubiquitin-dependent protein catabolic process(GO:0006511)
USP20_DUSP1-DUSP2_12_Q9Y2K6_685_894	Q9Y2K6	USP20	DUSP domain	685	894	2	ALFPEPRKHALFPELP	549	564	IDR	Q96JM3	CHAMP1	Chromosome alignment-maintaining phosphoprotein 1	Homo sapiens					0.196937	298	2	0.962293	0	3			Ubiquitylation(556); Methylation(556)	metal ion binding(GO:0046872)	cytoplasm(GO:0005737)	localization(GO:0051179)
USP20_DUSP1-DUSP2_12_Q9Y2K6_685_894	Q9Y2K6	USP20	DUSP domain	685	894	2	PGNVWSASDFTIDSNS	85	100	Domain	Q96PF1	TGM7	Protein-glutamine gamma-glutamyltransferase Z	Homo sapiens	FTI	[FW].[IL]			0.00149131	3	1	1	0	2				catalytic activity, acting on a protein(GO:0140096)		cellular protein modification process(GO:0006464)
USP20_DUSP1-DUSP2_12_Q9Y2K6_685_894	Q9Y2K6	USP20	DUSP domain	685	894	2	DFVLRRDLSATAPAAA	196	211	IDR	Q96T25	ZIC5	Zinc finger protein ZIC 5	Homo sapiens	FVL	[FW].[IL]			1.60024	716	9	0.994946	0	3				metal ion binding(GO:0046872)	cellular anatomical entity(GO:0110165)	regulation of cellular process(GO:0050794)
USP20_DUSP1-DUSP2_12_Q9Y2K6_685_894	Q9Y2K6	USP20	DUSP domain	685	894	2	EAKGMGIQWRDLLSPV	426	441	Domain	Q99758	ABCA3	ATP-binding cassette sub-family A member 3	Homo sapiens					0.0586467	129	5	0.370546	0	2				hydrolase activity(GO:0016787)	cellular anatomical entity(GO:0110165)	cellular protein metabolic process(GO:0044267)
USP20_DUSP1-DUSP2_12_Q9Y2K6_685_894	Q9Y2K6	USP20	DUSP domain	685	894	2	FGGEAELLRGFVAGQE	180	195	IDR	Q9BW11	MXD3	Max dimerization protein 3	Homo sapiens					0.101021	131	5	0.916399	0	3				protein binding(GO:0005515)	cellular anatomical entity(GO:0110165)
USP20_DUSP1-DUSP2_12_Q9Y2K6_685_894	Q9Y2K6	USP20	DUSP domain	685	894	4	LEAPKDPFSIEREARL	266	281	Domain	Q9BZB8	CPEB1	Cytoplasmic polyadenylation element-binding protein 1	Homo sapiens	FSI	[FW].[IL]			0.0757326	268	1	1	1	2				metal ion binding(GO:0046872)	cytoplasm(GO:0005737)	macromolecule metabolic process(GO:0043170)
USP20_DUSP1-DUSP2_12_Q9Y2K6_685_894	Q9Y2K6	USP20	DUSP domain	685	894	3	KDPFSIEREARLHRQA	270	285	Domain	Q9BZB8	CPEB1	Cytoplasmic polyadenylation element-binding protein 1	Homo sapiens	FSI	[FW].[IL]			0.0143782	8	4	0.835443	1	2				metal ion binding(GO:0046872)	cytoplasm(GO:0005737)	macromolecule metabolic process(GO:0043170)
USP20_DUSP1-DUSP2_12_Q9Y2K6_685_894	Q9Y2K6	USP20	DUSP domain	685	894	2	SLEETISPRTYPTVTA	332	347	IDR	Q9HCM3	KIAA1549	UPF0606 protein KIAA1549	Homo sapiens					0.113655	260	1	1	0	3					cellular anatomical entity(GO:0110165)
USP20_DUSP1-DUSP2_12_Q9Y2K6_685_894	Q9Y2K6	USP20	DUSP domain	685	894	2	LEHSPSGFDINTAVWV	282	297	IDR	Q9NTI7	INKA2	PAK4-inhibitor INKA2	Homo sapiens	FDI	[FW].[IL]			0.0467209	59	2	0.987013	0	3				protein binding(GO:0005515)	cellular anatomical entity(GO:0110165)
USP20_DUSP1-DUSP2_12_Q9Y2K6_685_894	Q9Y2K6	USP20	DUSP domain	685	894	2	NMDEYNFFLRGGVVLD	3702	3717	IDR	Q9P225	DNAH2	Dynein heavy chain 2, axonemal	Homo sapiens	FFL	[FW].[IL]			0.0130847	10	1	1	0	3				hydrolase activity(GO:0016787)	cellular anatomical entity(GO:0110165)	cellular process(GO:0009987)
USP20_DUSP1-DUSP2_12_Q9Y2K6_685_894	Q9Y2K6	USP20	DUSP domain	685	894	2	QLDEQILLLQHSKSKV	32	47	Domain	Q9Y2D5	PALM2	Paralemmin-2	NA(UPAcc_obsolete)					0.150147	528	42	0.385147	0	2					cellular anatomical entity(GO:0110165)	regulation of biological process(GO:0050789)
USP20_DUSP1-DUSP2_12_Q9Y2K6_685_894	Q9Y2K6	USP20	DUSP domain	685	894	3	LAMEYVNDFDLLKFDV	16	31	IDR	Q9Y5Q3	MAFB	Transcription factor MafB	Homo sapiens	FDL	[FW].[IL]			0.485814	964	19	0.487436	0	3				protein binding(GO:0005515)	cellular anatomical entity(GO:0110165)	regulation of cellular process(GO:0050794)
USP20_DUSP1-DUSP2_12_Q9Y2K6_685_894	Q9Y2K6	USP20	DUSP domain	685	894	2	PEIRQPIDNSFDIQSR	472	487	IDR	Q9Y6R4	MAP3K4	Mitogen-activated protein kinase kinase kinase 4	Homo sapiens	FDI	[FW].[IL]			0.00555222	5	1	1	1	1			Phosphorylation(481)	catalytic activity, acting on a protein(GO:0140096)	perinuclear region of cytoplasm(GO:0048471)	regulation of signal transduction(GO:0009966)
USP20_DUSP1-DUSP2_12_Q9Y2K6_685_894	Q9Y2K6	USP20	DUSP domain	685	894	4	QPIDNSFDIQSRDAIS	476	491	IDR	Q9Y6R4	MAP3K4	Mitogen-activated protein kinase kinase kinase 4	Homo sapiens	FDI	[FW].[IL]			2.41788	2890	3	0.999219	1	3			Phosphorylation(481)	catalytic activity, acting on a protein(GO:0140096)	perinuclear region of cytoplasm(GO:0048471)	regulation of signal transduction(GO:0009966)
USP20_DUSP2__Q9Y2K6_776_894	Q9Y2K6	USP20	DUSP domain	776	894	2	VALEGIWSIKRNLPVG	84	99	IDR	A0A1B0GVM6	C11orf97	Uncharacterized protein C11orf97	Homo sapiens	WSI	[FW].[IL]			0.00878888	12	2	0.964912	0	3					microtubule organizing center(GO:0005815)
USP20_DUSP2__Q9Y2K6_776_894	Q9Y2K6	USP20	DUSP domain	776	894	2	TRALQLEEELFQLRQG	943	958	Coiled Coil	A6NC98	CCDC88B	Coiled-coil domain-containing protein 88B	Homo sapiens	FQL	[FW].[IL]			0.0113995	40	2	0.848485	1	1				protein binding(GO:0005515)	centrosome(GO:0005813)	transport(GO:0006810)
USP20_DUSP2__Q9Y2K6_776_894	Q9Y2K6	USP20	DUSP domain	776	894	4	QLEEELFQLRQGPAGL	947	962	Coiled Coil	A6NC98	CCDC88B	Coiled-coil domain-containing protein 88B	Homo sapiens	FQL	[FW].[IL]			0.155767	356	2	0.999088	1	3				protein binding(GO:0005515)	centrosome(GO:0005813)	transport(GO:0006810)
USP20_DUSP2__Q9Y2K6_776_894	Q9Y2K6	USP20	DUSP domain	776	894	3	PDVVDDFQLQHRHGPG	394	409	Domain	A6NFX1	MFSD2B	Major facilitator superfamily domain-containing protein 2B	Homo sapiens	FQL	[FW].[IL]			0.00290274	3	6	0.997085	1	3				molecular_function(GO:0003674)	cellular anatomical entity(GO:0110165)	transport(GO:0006810)
USP20_DUSP2__Q9Y2K6_776_894	Q9Y2K6	USP20	DUSP domain	776	894	2	VVDDFQLQHRHGPGLE	396	411	Domain	A6NFX1	MFSD2B	Major facilitator superfamily domain-containing protein 2B	Homo sapiens	FQL	[FW].[IL]			0.0048155	11	3	0.944962	1	1				molecular_function(GO:0003674)	cellular anatomical entity(GO:0110165)	transport(GO:0006810)
USP20_DUSP2__Q9Y2K6_776_894	Q9Y2K6	USP20	DUSP domain	776	894	2	LLGDYQDPFWNLLHHP	1407	1422	IDR	O15056	SYNJ2	Synaptojanin-2	Homo sapiens	WNL	[FW].[IL]			0.00105635	2	1	1	0	2			Phosphorylation(1411)	hydrolase activity(GO:0016787)	perinuclear region of cytoplasm(GO:0048471)	endocytosis(GO:0006897)
USP20_DUSP2__Q9Y2K6_776_894	Q9Y2K6	USP20	DUSP domain	776	894	4	RYDSDDDLAWNIAPQG	345	360	IDR	O60478	GPR137B	Integral membrane protein GPR137B	Homo sapiens	WNI	[FW].[IL]			2.52937	3581	9	0.994627	1	3					cellular anatomical entity(GO:0110165)	cellular catabolic process(GO:0044248)
USP20_DUSP2__Q9Y2K6_776_894	Q9Y2K6	USP20	DUSP domain	776	894	4	DDDLAWNIAPQGLQGG	349	364	IDR	O60478	GPR137B	Integral membrane protein GPR137B	Homo sapiens	WNI	[FW].[IL]			70.8551	74708	24	0.997133	1	3					cellular anatomical entity(GO:0110165)	cellular catabolic process(GO:0044248)
USP20_DUSP2__Q9Y2K6_776_894	Q9Y2K6	USP20	DUSP domain	776	894	2	TLEPDSLPFELRGHLV	1226	1241	IDR	O60500	NPHS1	Nephrin	Homo sapiens	FEL	[FW].[IL]			0.00580924	11	7	0.973599	0	3				protein binding(GO:0005515)	cellular anatomical entity(GO:0110165)	cellular protein modification process(GO:0006464)
USP20_DUSP2__Q9Y2K6_776_894	Q9Y2K6	USP20	DUSP domain	776	894	2	DASLDLQRMIRTSPNS	240	255	IDR	P10070	GLI2	Zinc finger protein GLI2	Homo sapiens					0.118849	278	1	1	0	2			Phosphorylation(251); Phosphorylation(252|CDK1,MAPK8); Phosphorylation(255); Phosphorylation(242)	zinc ion binding(GO:0008270)	cytosol(GO:0005829)	regulation of signal transduction(GO:0009966)
USP20_DUSP2__Q9Y2K6_776_894	Q9Y2K6	USP20	DUSP domain	776	894	4	DIWDIQMRSKSLEPIA	573	588	Domain	P32456	GBP2	Guanylate-binding protein 2	Homo sapiens	WDI	[FW].[IL]			0.285804	381	3	0.999741	1	3			Other(588)	hydrolase activity(GO:0016787)	perinuclear region of cytoplasm(GO:0048471)	localization(GO:0051179)
USP20_DUSP2__Q9Y2K6_776_894	Q9Y2K6	USP20	DUSP domain	776	894	3	WDIQMRSKSLEPIANI	575	590	Domain	P32456	GBP2	Guanylate-binding protein 2	Homo sapiens	WDI	[FW].[IL]			0.00338484	3	1	1	1	3			Other(588)	hydrolase activity(GO:0016787)	perinuclear region of cytoplasm(GO:0048471)	localization(GO:0051179)
USP20_DUSP2__Q9Y2K6_776_894	Q9Y2K6	USP20	DUSP domain	776	894	2	EDQDAYDISQLRHPTA	662	677	IDR	P55291	CDH15	Cadherin-15	Homo sapiens					0.00494071	10	2	0.55814	0	3				metal ion binding(GO:0046872)	cellular anatomical entity(GO:0110165)	regulation of cellular process(GO:0050794)
USP20_DUSP2__Q9Y2K6_776_894	Q9Y2K6	USP20	DUSP domain	776	894	2	NGLDIAPRYFGFIKAA	386	401	Domain	Q14916	SLC17A1	Sodium-dependent phosphate transport protein 1	Homo sapiens					0.676085	725	5	0.933568	0	3				molecular_function(GO:0003674)	cellular anatomical entity(GO:0110165)	transport(GO:0006810)
USP20_DUSP2__Q9Y2K6_776_894	Q9Y2K6	USP20	DUSP domain	776	894	3	EMLAPYIPMDDDFQLR	560	575	IDR	Q16665	HIF1A	Hypoxia-inducible factor 1-alpha	Homo sapiens	FQL	[FW].[IL]			0.0110261	18	2	0.977778	2	3	15776016		Phosphorylation(565); Hydroxylation(564)	signaling receptor binding(GO:0005102)	cytoplasm(GO:0005737)	protein deubiquitination(GO:0016579)
USP20_DUSP2__Q9Y2K6_776_894	Q9Y2K6	USP20	DUSP domain	776	894	4	PYIPMDDDFQLRSFDQ	564	579	IDR	Q16665	HIF1A	Hypoxia-inducible factor 1-alpha	Homo sapiens	FQL	[FW].[IL]			0.100774	181	3	0.992459	2	3	15776016		Phosphorylation(565); Phosphorylation(576|PLK3); Hydroxylation(564)	signaling receptor binding(GO:0005102)	cytoplasm(GO:0005737)	protein deubiquitination(GO:0016579)
USP20_DUSP2__Q9Y2K6_776_894	Q9Y2K6	USP20	DUSP domain	776	894	3	MDDDFQLRSFDQLSPL	568	583	IDR	Q16665	HIF1A	Hypoxia-inducible factor 1-alpha	Homo sapiens	FQL	[FW].[IL]			0.00491959	6	3	0.941176	2	3	15776016		Phosphorylation(576|PLK3)	signaling receptor binding(GO:0005102)	cytoplasm(GO:0005737)	protein deubiquitination(GO:0016579)
USP20_DUSP2__Q9Y2K6_776_894	Q9Y2K6	USP20	DUSP domain	776	894	2	ENEEAFSIRRLHVVTE	501	516	Domain	Q17RG1	KCTD19	BTB/POZ domain-containing protein KCTD19	Homo sapiens	FSI	[FW].[IL]			0.0305066	55	3	0.968	0	3						cellular process(GO:0009987)
USP20_DUSP2__Q9Y2K6_776_894	Q9Y2K6	USP20	DUSP domain	776	894	2	PSPLTDEEGDFILIHH	592	607	IDR	Q5T0F9	CC2D1B	Coiled-coil and C2 domain-containing protein 1B	Homo sapiens	FIL	[FW].[IL]			0.00512655	6	2	0.967105	0	3			Phosphorylation(596); Phosphorylation(593)	binding(GO:0005488)	cellular anatomical entity(GO:0110165)	regulation of cellular process(GO:0050794)
USP20_DUSP2__Q9Y2K6_776_894	Q9Y2K6	USP20	DUSP domain	776	894	2	KMVISEPGLNWDISPK	4	19	IDR	Q659A1	ICE2	Little elongation complex subunit 2	Homo sapiens	WDI	[FW].[IL]			0.00213851	9	1	1	0	2			Phosphorylation(17|CDK1,MAPK8)		cytosol(GO:0005829)	cellular macromolecule metabolic process(GO:0044260)
USP20_DUSP2__Q9Y2K6_776_894	Q9Y2K6	USP20	DUSP domain	776	894	2	AMADKAWTISRVVGQI	1311	1326	IDR	Q6ZUB1	SPATA31E1	Spermatogenesis-associated protein 31E1	Homo sapiens	WTI	[FW].[IL]			0.00632045	11	4	0.7	0	2					cellular anatomical entity(GO:0110165)	cellular process(GO:0009987)
USP20_DUSP2__Q9Y2K6_776_894	Q9Y2K6	USP20	DUSP domain	776	894	2	GTSVSYITFSPDSSSP	619	634	IDR	Q7LBE3	SLC26A9	Solute carrier family 26 member 9	Homo sapiens					0.00886778	16	2	0.963855	1	3				protein binding(GO:0005515)	cellular anatomical entity(GO:0110165)	transport(GO:0006810)
USP20_DUSP2__Q9Y2K6_776_894	Q9Y2K6	USP20	DUSP domain	776	894	2	DEGTEVAFPLLVSHRS	842	857	IDR	Q7Z589	EMSY	BRCA2-interacting transcriptional repressor EMSY	Homo sapiens	FPL	[FW].[IL]			0.00538136	7	6	0.97619	1	3				protein binding(GO:0005515)	cellular anatomical entity(GO:0110165)	cellular macromolecule metabolic process(GO:0044260)
USP20_DUSP2__Q9Y2K6_776_894	Q9Y2K6	USP20	DUSP domain	776	894	3	EVAFPLLVSHRSQPQQ	846	861	IDR	Q7Z589	EMSY	BRCA2-interacting transcriptional repressor EMSY	Homo sapiens	FPL	[FW].[IL]			0.00105038	3	3	0.961538	1	2				protein binding(GO:0005515)	cellular anatomical entity(GO:0110165)	cellular macromolecule metabolic process(GO:0044260)
USP20_DUSP2__Q9Y2K6_776_894	Q9Y2K6	USP20	DUSP domain	776	894	3	GSDEFDISPRISKQQE	2534	2549	IDR	Q8IWI9	MGA	MAX gene-associated protein	Homo sapiens	FDI	[FW].[IL]			0.0317059	38	4	0.998471	1	3			Phosphorylation(2541); Phosphorylation(2535); Sumoylation(2546)	protein binding(GO:0005515)	cellular anatomical entity(GO:0110165)	regulation of cellular process(GO:0050794)
USP20_DUSP2__Q9Y2K6_776_894	Q9Y2K6	USP20	DUSP domain	776	894	4	FDISPRISKQQEGSSA	2538	2553	IDR	Q8IWI9	MGA	MAX gene-associated protein	Homo sapiens	FDI	[FW].[IL]			0.0652788	89	1	1	1	3			Phosphorylation(2541); Sumoylation(2546)	protein binding(GO:0005515)	cellular anatomical entity(GO:0110165)	regulation of cellular process(GO:0050794)
USP20_DUSP2__Q9Y2K6_776_894	Q9Y2K6	USP20	DUSP domain	776	894	2	NVWNIKEMLSIPSGSG	4	19	IDR	Q8IYA8	IHO1	Interactor of HORMAD1 protein 1	Homo sapiens	WNI	[FW].[IL]			0.0248852	41	3	0.717105	0	2	25416956				cellular anatomical entity(GO:0110165)	cellular macromolecule metabolic process(GO:0044260)
USP20_DUSP2__Q9Y2K6_776_894	Q9Y2K6	USP20	DUSP domain	776	894	3	EPWNIKRNEMVTKHPV	73	88	IDR	Q8IYX0	ZNF679	Zinc finger protein 679	Homo sapiens	WNI	[FW].[IL]			0.686003	1534	3	0.997919	0	3			Acetylation(85)	metal ion binding(GO:0046872)	cellular anatomical entity(GO:0110165)	regulation of cellular process(GO:0050794)
USP20_DUSP2__Q9Y2K6_776_894	Q9Y2K6	USP20	DUSP domain	776	894	3	MEEDLFQLRQLPVVKF	1	16	IDR	Q8N4V2	SVOP	Synaptic vesicle 2-related protein	Homo sapiens	FQL	[FW].[IL]			0.143486	263	1	1	0	3				molecular_function(GO:0003674)	cellular anatomical entity(GO:0110165)
USP20_DUSP2__Q9Y2K6_776_894	Q9Y2K6	USP20	DUSP domain	776	894	2	DPFDIKAANYDFYQLL	622	637	Domain	Q8ND04	SMG8	Protein SMG8	Homo sapiens	FDI	[FW].[IL]			0.002603	6	1	1	0	2			Ubiquitylation(627)		cytosol(GO:0005829)	cellular macromolecule catabolic process(GO:0044265)
USP20_DUSP2__Q9Y2K6_776_894	Q9Y2K6	USP20	DUSP domain	776	894	3	QESLDVLLRHPSGWWL	189	204	IDR	Q8NFA2	NOXO1	NADPH oxidase organizer 1	Homo sapiens	WWL	[FW].[IL]			0.18118	425	5	0.624119	1	3				ion binding(GO:0043167)	cytoplasm(GO:0005737)	cellular metabolic process(GO:0044237)
USP20_DUSP2__Q9Y2K6_776_894	Q9Y2K6	USP20	DUSP domain	776	894	2	DVLLRHPSGWWLVENE	193	208	IDR	Q8NFA2	NOXO1	NADPH oxidase organizer 1	Homo sapiens	WWL	[FW].[IL]			0.00854979	20	4	0.87069	1	3				ion binding(GO:0043167)	cytoplasm(GO:0005737)	cellular metabolic process(GO:0044237)
USP20_DUSP2__Q9Y2K6_776_894	Q9Y2K6	USP20	DUSP domain	776	894	3	ETGTTGDVAWQISPKA	1791	1806	IDR	Q8WUY3	PRUNE2	Protein prune homolog 2	Homo sapiens	WQI	[FW].[IL]			0.0467917	89	3	0.999542	1	3			Phosphorylation(1792); Phosphorylation(1794); Phosphorylation(1795); Phosphorylation(1803|CDK1,MAPK8)	hydrolase activity(GO:0016787)	cytoplasm(GO:0005737)	cellular catabolic process(GO:0044248)
USP20_DUSP2__Q9Y2K6_776_894	Q9Y2K6	USP20	DUSP domain	776	894	3	TGDVAWQISPKASFPK	1795	1810	IDR	Q8WUY3	PRUNE2	Protein prune homolog 2	Homo sapiens	WQI	[FW].[IL]			0.00499651	14	2	0.999201	1	2			Phosphorylation(1795); Phosphorylation(1803|CDK1,MAPK8)	hydrolase activity(GO:0016787)	cytoplasm(GO:0005737)	cellular catabolic process(GO:0044248)
USP20_DUSP2__Q9Y2K6_776_894	Q9Y2K6	USP20	DUSP domain	776	894	4	NGKNSHEQLWNIQPRQ	1899	1914	IDR	Q8WUY3	PRUNE2	Protein prune homolog 2	Homo sapiens	WNI	[FW].[IL]			2.5765	5872	1	1	1	2				hydrolase activity(GO:0016787)	cytoplasm(GO:0005737)	cellular catabolic process(GO:0044248)
USP20_DUSP2__Q9Y2K6_776_894	Q9Y2K6	USP20	DUSP domain	776	894	3	SHEQLWNIQPRQPDPD	1903	1918	IDR	Q8WUY3	PRUNE2	Protein prune homolog 2	Homo sapiens	WNI	[FW].[IL]			0.0211527	42	1	1	1	3				hydrolase activity(GO:0016787)	cytoplasm(GO:0005737)	cellular catabolic process(GO:0044248)
USP20_DUSP2__Q9Y2K6_776_894	Q9Y2K6	USP20	DUSP domain	776	894	4	EQLSSFDISPREKLID	241	256	Domain	Q8WYA1	ARNTL2	Aryl hydrocarbon receptor nuclear translocator-like protein 2	Homo sapiens	FDI	[FW].[IL]			5.16597	9691	4	0.997311	1	2			Phosphorylation(245)	protein binding(GO:0005515)	cytoplasm(GO:0005737)	regulation of cellular process(GO:0050794)
USP20_DUSP2__Q9Y2K6_776_894	Q9Y2K6	USP20	DUSP domain	776	894	2	SFDISPREKLIDAKTG	245	260	Domain	Q8WYA1	ARNTL2	Aryl hydrocarbon receptor nuclear translocator-like protein 2	Homo sapiens	FDI	[FW].[IL]			0.000821564	2	1	1	1	1			Phosphorylation(245)	protein binding(GO:0005515)	cytoplasm(GO:0005737)	regulation of cellular process(GO:0050794)
USP20_DUSP2__Q9Y2K6_776_894	Q9Y2K6	USP20	DUSP domain	776	894	2	AAGVGGLTDLSSLIQA	253	268	IDR	Q96EQ0	SGTB	Small glutamine-rich tetratricopeptide repeat-containing protein beta	Homo sapiens					0.00724659	8	2	0.947368	1	3				molecular_function(GO:0003674)	cytosol(GO:0005829)	ubiquitin-dependent protein catabolic process(GO:0006511)
USP20_DUSP2__Q9Y2K6_776_894	Q9Y2K6	USP20	DUSP domain	776	894	3	GGLTDLSSLIQAGQQF	257	272	IDR	Q96EQ0	SGTB	Small glutamine-rich tetratricopeptide repeat-containing protein beta	Homo sapiens					0.196619	223	2	0.99847	1	3				molecular_function(GO:0003674)	cytosol(GO:0005829)	ubiquitin-dependent protein catabolic process(GO:0006511)
USP20_DUSP2__Q9Y2K6_776_894	Q9Y2K6	USP20	DUSP domain	776	894	2	ALFPEPRKHALFPELP	549	564	IDR	Q96JM3	CHAMP1	Chromosome alignment-maintaining phosphoprotein 1	Homo sapiens					0.0525941	115	2	0.962293	0	2			Ubiquitylation(556); Methylation(556)	metal ion binding(GO:0046872)	cytoplasm(GO:0005737)	localization(GO:0051179)
USP20_DUSP2__Q9Y2K6_776_894	Q9Y2K6	USP20	DUSP domain	776	894	2	SLLTQLRAEDLNIAPR	56	71	Domain	Q96SZ5	ADO	2-aminoethanethiol dioxygenase	Homo sapiens					0.0015195	4	4	0.965686	1	2			Phosphorylation(56)	metal ion binding(GO:0046872)	cytosol(GO:0005829)	cellular catabolic process(GO:0044248)
USP20_DUSP2__Q9Y2K6_776_894	Q9Y2K6	USP20	DUSP domain	776	894	2	DFVLRRDLSATAPAAA	196	211	IDR	Q96T25	ZIC5	Zinc finger protein ZIC 5	Homo sapiens	FVL	[FW].[IL]			1.83775	3339	9	0.994946	0	3				metal ion binding(GO:0046872)	cellular anatomical entity(GO:0110165)	regulation of cellular process(GO:0050794)
USP20_DUSP2__Q9Y2K6_776_894	Q9Y2K6	USP20	DUSP domain	776	894	2	EAKGMGIQWRDLLSPV	426	441	Domain	Q99758	ABCA3	ATP-binding cassette sub-family A member 3	Homo sapiens					0.00426977	7	5	0.370546	1	3				hydrolase activity(GO:0016787)	cellular anatomical entity(GO:0110165)	cellular protein metabolic process(GO:0044267)
USP20_DUSP2__Q9Y2K6_776_894	Q9Y2K6	USP20	DUSP domain	776	894	2	GMGIQWRDLLSPVNVD	429	444	Domain	Q99758	ABCA3	ATP-binding cassette sub-family A member 3	Homo sapiens					0.00687246	14	2	0.931034	1	2				hydrolase activity(GO:0016787)	cellular anatomical entity(GO:0110165)	cellular protein metabolic process(GO:0044267)
USP20_DUSP2__Q9Y2K6_776_894	Q9Y2K6	USP20	DUSP domain	776	894	2	LEAPKDPFSIEREARL	266	281	Domain	Q9BZB8	CPEB1	Cytoplasmic polyadenylation element-binding protein 1	Homo sapiens	FSI	[FW].[IL]			0.00356504	10	1	1	1	1				metal ion binding(GO:0046872)	cytoplasm(GO:0005737)	macromolecule metabolic process(GO:0043170)
USP20_DUSP2__Q9Y2K6_776_894	Q9Y2K6	USP20	DUSP domain	776	894	3	KDPFSIEREARLHRQA	270	285	Domain	Q9BZB8	CPEB1	Cytoplasmic polyadenylation element-binding protein 1	Homo sapiens	FSI	[FW].[IL]			0.00995832	18	4	0.835443	1	2				metal ion binding(GO:0046872)	cytoplasm(GO:0005737)	macromolecule metabolic process(GO:0043170)
USP20_DUSP2__Q9Y2K6_776_894	Q9Y2K6	USP20	DUSP domain	776	894	2	GIQYIDLSSDSEDVVS	88	103	IDR	Q9H4L7	SMARCAD1	SWI/SNF-related matrix-associated actin-dependent regulator of chromatin subfamily A containing DEAD/H box 1	Homo sapiens					0.0639488	99	8	0.342072	0	3			Phosphorylation(103|CDK1,MAPK3,MAPK8); Phosphorylation(91); Phosphorylation(96); Phosphorylation(95); Phosphorylation(98)	hydrolase activity(GO:0016787)	cellular anatomical entity(GO:0110165)	cellular protein modification process(GO:0006464)
USP20_DUSP2__Q9Y2K6_776_894	Q9Y2K6	USP20	DUSP domain	776	894	2	LDNMEWLDITMPNSSS	1045	1060	IDR	Q9ULH7	MRTFB	Myocardin-related transcription factor B	Homo sapiens					0.0305915	59	3	0.96875	1	2				protein binding(GO:0005515)	cellular anatomical entity(GO:0110165)	regulation of cellular process(GO:0050794)
USP20_DUSP2__Q9Y2K6_776_894	Q9Y2K6	USP20	DUSP domain	776	894	2	LAMEYVNDFDLLKFDV	16	31	IDR	Q9Y5Q3	MAFB	Transcription factor MafB	Homo sapiens	FDL	[FW].[IL]			0.0127364	20	19	0.487436	0	3				protein binding(GO:0005515)	cellular anatomical entity(GO:0110165)	regulation of cellular process(GO:0050794)
USP20_DUSP2__Q9Y2K6_776_894	Q9Y2K6	USP20	DUSP domain	776	894	3	PEIRQPIDNSFDIQSR	472	487	IDR	Q9Y6R4	MAP3K4	Mitogen-activated protein kinase kinase kinase 4	Homo sapiens	FDI	[FW].[IL]			0.00428668	7	1	1	2	2			Phosphorylation(481)	catalytic activity, acting on a protein(GO:0140096)	perinuclear region of cytoplasm(GO:0048471)	regulation of signal transduction(GO:0009966)
USP20_DUSP2__Q9Y2K6_776_894	Q9Y2K6	USP20	DUSP domain	776	894	4	QPIDNSFDIQSRDAIS	476	491	IDR	Q9Y6R4	MAP3K4	Mitogen-activated protein kinase kinase kinase 4	Homo sapiens	FDI	[FW].[IL]			0.619281	951	3	0.999219	2	3			Phosphorylation(481)	catalytic activity, acting on a protein(GO:0140096)	perinuclear region of cytoplasm(GO:0048471)	regulation of signal transduction(GO:0009966)
USP20_DUSP2__Q9Y2K6_776_894	Q9Y2K6	USP20	DUSP domain	776	894	2	NSFDIQSRDAISKKLE	480	495	IDR	Q9Y6R4	MAP3K4	Mitogen-activated protein kinase kinase kinase 4	Homo sapiens	FDI	[FW].[IL]			0.00106627	6	1	1	2	1			Phosphorylation(481)	catalytic activity, acting on a protein(GO:0140096)	perinuclear region of cytoplasm(GO:0048471)	regulation of signal transduction(GO:0009966)
USP20_zf-UBP__Q9Y2K6_1_99	Q9Y2K6	USP20	Zn-finger in ubiquitin-hydrolases and other protein	1	99	2	AGVTGSEPRKASLEAP	88	103	IDR	A0PJY2	FEZF1	Fez family zinc finger protein 1	Homo sapiens	KASL	[KR]..L			0.0120201	9	2	0.892857	0	3				metal ion binding(GO:0046872)	cytosol(GO:0005829)	regulation of cellular process(GO:0050794)
USP20_zf-UBP__Q9Y2K6_1_99	Q9Y2K6	USP20	Zn-finger in ubiquitin-hydrolases and other protein	1	99	2	KHELEALHVVNQEALN	259	274	Domain	A5D8V7	ODAD3	Outer dynein arm-docking complex subunit 3	Homo sapiens	KHEL	[KR]..L			0.0606041	37	2	0.977778	0	2					microtubule organizing center(GO:0005815)	regulation of cellular process(GO:0050794)
USP20_zf-UBP__Q9Y2K6_1_99	Q9Y2K6	USP20	Zn-finger in ubiquitin-hydrolases and other protein	1	99	2	ADDRSRSLLMWMLRLL	263	278	Domain	A6NFY4	NEMP2	Nuclear envelope integral membrane protein 2	Homo sapiens	RSLL	[KR]..L			0.00379877	4	51	0.354795	1	2					cellular anatomical entity(GO:0110165)
USP20_zf-UBP__Q9Y2K6_1_99	Q9Y2K6	USP20	Zn-finger in ubiquitin-hydrolases and other protein	1	99	2	PTSKSDLEAKEGQMPN	557	572	IDR	A6NKB5	PCNX2	Pecanex-like protein 2	Homo sapiens	KSDL	[KR]..L			0.0165866	16	3	0.769231	0	2			Other(572)		cellular anatomical entity(GO:0110165)
USP20_zf-UBP__Q9Y2K6_1_99	Q9Y2K6	USP20	Zn-finger in ubiquitin-hydrolases and other protein	1	99	2	PKDNMSIPLVSKEALN	1673	1688	IDR	B2RTY4	MYO9A	Unconventional myosin-IXa	Homo sapiens	KEAL	[KR]..L			0.00373678	4	3	0.583333	0	2				hydrolase activity(GO:0016787)	cytosol(GO:0005829)	regulation of signal transduction(GO:0009966)
USP20_zf-UBP__Q9Y2K6_1_99	Q9Y2K6	USP20	Zn-finger in ubiquitin-hydrolases and other protein	1	99	2	EDSLARLLRVLQDLRE	766	781	Domain	C9J798	RASA4B	Ras GTPase-activating protein 4B	Homo sapiens					0.165643	131	1	1	0	2				metal ion binding(GO:0046872)	cytosol(GO:0005829)	regulation of signal transduction(GO:0009966)
USP20_zf-UBP__Q9Y2K6_1_99	Q9Y2K6	USP20	Zn-finger in ubiquitin-hydrolases and other protein	1	99	3	MEGLAQDKSALNHLAL	630	645	Coiled Coil	H7BZ55	CROCC2	Putative ciliary rootlet coiled-coil protein 2	Homo sapiens	KSAL	[KR]..L			0.0453141	22	3	0.970803	1	5
USP20_zf-UBP__Q9Y2K6_1_99	Q9Y2K6	USP20	Zn-finger in ubiquitin-hydrolases and other protein	1	99	3	AQDKSALNHLALQLEQ	634	649	Coiled Coil	H7BZ55	CROCC2	Putative ciliary rootlet coiled-coil protein 2	Homo sapiens	KSAL	[KR]..L			0.025204	25	1	1	1	2
USP20_zf-UBP__Q9Y2K6_1_99	Q9Y2K6	USP20	Zn-finger in ubiquitin-hydrolases and other protein	1	99	2	GPQGQGHGRMALNLQL	564	579	IDR	O14513	NCKAP5	Nck-associated protein 5	Homo sapiens	RMAL	[KR]..L			0.0277641	20	2	0.894737	1	2					cellular anatomical entity(GO:0110165)	cellular process(GO:0009987)
USP20_zf-UBP__Q9Y2K6_1_99	Q9Y2K6	USP20	Zn-finger in ubiquitin-hydrolases and other protein	1	99	4	QGHGRMALNLQLSDTD	568	583	IDR	O14513	NCKAP5	Nck-associated protein 5	Homo sapiens	RMAL	[KR]..L			0.0548089	29	2	0.969072	1	4					cellular anatomical entity(GO:0110165)	cellular process(GO:0009987)
USP20_zf-UBP__Q9Y2K6_1_99	Q9Y2K6	USP20	Zn-finger in ubiquitin-hydrolases and other protein	1	99	2	HVAESMRAHLNFDPNS	335	350	IDR	O14544	SOCS6	Suppressor of cytokine signaling 6	Homo sapiens	RCHL	[KR]..L			0.0366935	68	2	0.976471	1	2				molecular_function(GO:0003674)	cytoplasm(GO:0005737)	proteolysis involved in cellular protein catabolic process(GO:0051603)
USP20_zf-UBP__Q9Y2K6_1_99	Q9Y2K6	USP20	Zn-finger in ubiquitin-hydrolases and other protein	1	99	2	SMRAHLNFDPNSAPGV	339	354	IDR	O14544	SOCS6	Suppressor of cytokine signaling 6	Homo sapiens	RCHL	[KR]..L			0.0337792	21	3	0.923077	1	5				molecular_function(GO:0003674)	cytoplasm(GO:0005737)	proteolysis involved in cellular protein catabolic process(GO:0051603)
USP20_zf-UBP__Q9Y2K6_1_99	Q9Y2K6	USP20	Zn-finger in ubiquitin-hydrolases and other protein	1	99	2	KHQLEQLESQFVLMQQ	443	458	Domain	O14607	UTY	Histone demethylase UTY	Homo sapiens	KHQL	[KR]..L			0.0278227	26	1	1	0	2				catalytic activity, acting on a protein(GO:0140096)	cellular anatomical entity(GO:0110165)
USP20_zf-UBP__Q9Y2K6_1_99	Q9Y2K6	USP20	Zn-finger in ubiquitin-hydrolases and other protein	1	99	3	SKVQLNSTETQTMSSG	756	771	IDR	O43313	ATMIN	ATM interactor	Homo sapiens	KVQL	[KR]..L			0.345472	170	1	1	0	3				metal ion binding(GO:0046872)	cellular anatomical entity(GO:0110165)	regulation of cellular process(GO:0050794)
USP20_zf-UBP__Q9Y2K6_1_99	Q9Y2K6	USP20	Zn-finger in ubiquitin-hydrolases and other protein	1	99	2	EDSLARLLRVLQDLRE	766	781	Domain	O43374	RASA4	Ras GTPase-activating protein 4	Homo sapiens					0.165643	131	1	1	0	2				metal ion binding(GO:0046872)	cytosol(GO:0005829)	cellular protein modification process(GO:0006464)
USP20_zf-UBP__Q9Y2K6_1_99	Q9Y2K6	USP20	Zn-finger in ubiquitin-hydrolases and other protein	1	99	3	AVSKAQLSVQTSPVPT	1334	1349	IDR	O43426	SYNJ1	Synaptojanin-1	Homo sapiens	KAQL	[KR]..L			6.54411	3532	25	0.989541	0	6			Phosphorylation(1349); Phosphorylation(1345); Phosphorylation(1341)	hydrolase activity(GO:0016787)	perinuclear region of cytoplasm(GO:0048471)	endocytosis(GO:0006897)
USP20_zf-UBP__Q9Y2K6_1_99	Q9Y2K6	USP20	Zn-finger in ubiquitin-hydrolases and other protein	1	99	2	KASLSAPGSEYGSPSV	232	247	IDR	O43474	KLF4	Krueppel-like factor 4	Homo sapiens	KASL	[KR]..L			0.37179	171	7	0.955176	0	5			Phosphorylation(234); Phosphorylation(236); Phosphorylation(244); Phosphorylation(240)	zinc ion binding(GO:0008270)	cytoplasm(GO:0005737)	regulation of signal transduction(GO:0009966)
USP20_zf-UBP__Q9Y2K6_1_99	Q9Y2K6	USP20	Zn-finger in ubiquitin-hydrolases and other protein	1	99	3	KTSLESHTVLAPLTLK	1707	1722	IDR	O60281	ZNF292	Zinc finger protein 292	Homo sapiens	KTSL	[KR]..L			0.712253	571	1	1	0	3			Phosphorylation(1712)	metal ion binding(GO:0046872)	cellular anatomical entity(GO:0110165)	regulation of cellular process(GO:0050794)
USP20_zf-UBP__Q9Y2K6_1_99	Q9Y2K6	USP20	Zn-finger in ubiquitin-hydrolases and other protein	1	99	4	QELATLKSQLNSQSVE	792	807	Domain	O60763	USO1	General vesicular transport factor p115	Homo sapiens	KSQL	[KR]..L			0.319158	278	2	0.996815	1	4			Ubiquitylation(798); Phosphorylation(799)	protein binding(GO:0005515)	perinuclear region of cytoplasm(GO:0048471)	vesicle-mediated transport(GO:0016192)
USP20_zf-UBP__Q9Y2K6_1_99	Q9Y2K6	USP20	Zn-finger in ubiquitin-hydrolases and other protein	1	99	4	TLKSQLNSQSVEITKL	796	811	Domain	O60763	USO1	General vesicular transport factor p115	Homo sapiens	KSQL	[KR]..L			0.174493	80	1	1	1	5			Ubiquitylation(798); Phosphorylation(799)	protein binding(GO:0005515)	perinuclear region of cytoplasm(GO:0048471)	vesicle-mediated transport(GO:0016192)
USP20_zf-UBP__Q9Y2K6_1_99	Q9Y2K6	USP20	Zn-finger in ubiquitin-hydrolases and other protein	1	99	2	RRAQEADREELNHWAR	421	436	Coiled Coil	O75081	CBFA2T3	Protein CBFA2T3	Homo sapiens	REEL	[KR]..L			0.125415	132	7	0.848101	0	1				metal ion binding(GO:0046872)	cellular anatomical entity(GO:0110165)	cellular macromolecule metabolic process(GO:0044260)
USP20_zf-UBP__Q9Y2K6_1_99	Q9Y2K6	USP20	Zn-finger in ubiquitin-hydrolases and other protein	1	99	2	ATKSVLSVPNKDVVHM	567	582	IDR	O75151	PHF2	Lysine-specific demethylase PHF2	Homo sapiens	KSVL	[KR]..L			0.179368	89	3	0.988024	0	3				zinc ion binding(GO:0008270)	cellular anatomical entity(GO:0110165)	cellular protein modification process(GO:0006464)
USP20_zf-UBP__Q9Y2K6_1_99	Q9Y2K6	USP20	Zn-finger in ubiquitin-hydrolases and other protein	1	99	2	GKASLEAHRDAPGAGA	677	692	IDR	O75170	PPP6R2	Serine/threonine-protein phosphatase 6 regulatory subunit 2	Homo sapiens	KASL	[KR]..L			0.0142379	9	2	0.866667	0	3				protein binding(GO:0005515)	cytosol(GO:0005829)	regulation of cellular process(GO:0050794)
USP20_zf-UBP__Q9Y2K6_1_99	Q9Y2K6	USP20	Zn-finger in ubiquitin-hydrolases and other protein	1	99	3	DVSMTFITSKEDLNAQ	125	140	Domain	O75821	EIF3G	Eukaryotic translation initiation factor 3 subunit G	Homo sapiens	KEDL	[KR]..L			0.28162	332	7	0.959547	0	2			Phosphorylation(127)	binding(GO:0005488)	perinuclear region of cytoplasm(GO:0048471)	cellular metabolic process(GO:0044237)
USP20_zf-UBP__Q9Y2K6_1_99	Q9Y2K6	USP20	Zn-finger in ubiquitin-hydrolases and other protein	1	99	3	KMALEDRPSSLLVDQG	1920	1935	IDR	O75962	TRIO	Triple functional domain protein	Homo sapiens	KMAL	[KR]..L			0.195001	261	3	0.990099	1	2				catalytic activity, acting on a protein(GO:0140096)	cytosol(GO:0005829)	regulation of signal transduction(GO:0009966)
USP20_zf-UBP__Q9Y2K6_1_99	Q9Y2K6	USP20	Zn-finger in ubiquitin-hydrolases and other protein	1	99	2	TGASESVGKHMLEAAN	24	39	Domain	O94888	UBXN7	UBX domain-containing protein 7	Homo sapiens	KHML	[KR]..L			0.00841723	9	1	1	1	1			Phosphorylation(29)	protein binding(GO:0005515)	cytosol(GO:0005829)	cellular protein modification process(GO:0006464)
USP20_zf-UBP__Q9Y2K6_1_99	Q9Y2K6	USP20	Zn-finger in ubiquitin-hydrolases and other protein	1	99	4	KHMLEAANNNLEMAVT	32	47	Domain	O94888	UBXN7	UBX domain-containing protein 7	Homo sapiens	KHML	[KR]..L			0.0790703	92	2	0.670782	1	3				protein binding(GO:0005515)	cytosol(GO:0005829)	cellular protein modification process(GO:0006464)
USP20_zf-UBP__Q9Y2K6_1_99	Q9Y2K6	USP20	Zn-finger in ubiquitin-hydrolases and other protein	1	99	2	KTALDADDRFTLLTAQ	196	211	IDR	O95197	RTN3	Reticulon-3	Homo sapiens	RFTL	[KR]..L			0.193922	183	5	0.981534	0	3					cellular anatomical entity(GO:0110165)	vesicle-mediated transport(GO:0016192)
USP20_zf-UBP__Q9Y2K6_1_99	Q9Y2K6	USP20	Zn-finger in ubiquitin-hydrolases and other protein	1	99	2	AKLQQAKAELNSTTEE	694	709	Coiled Coil	O95235	KIF20A	Kinesin-like protein KIF20A	Homo sapiens	KAEL	[KR]..L			0.00101434	2	1	1	1	1			Phosphorylation(706); Phosphorylation(705)	hydrolase activity(GO:0016787)	cellular anatomical entity(GO:0110165)	transport(GO:0006810)
USP20_zf-UBP__Q9Y2K6_1_99	Q9Y2K6	USP20	Zn-finger in ubiquitin-hydrolases and other protein	1	99	3	QAKAELNSTTEELHKY	698	713	Coiled Coil	O95235	KIF20A	Kinesin-like protein KIF20A	Homo sapiens	KAEL	[KR]..L			0.00602866	5	1	1	1	2			Phosphorylation(706); Ubiquitylation(712); Phosphorylation(705)	hydrolase activity(GO:0016787)	cellular anatomical entity(GO:0110165)	transport(GO:0006810)
USP20_zf-UBP__Q9Y2K6_1_99	Q9Y2K6	USP20	Zn-finger in ubiquitin-hydrolases and other protein	1	99	2	KSQLSYLVHEPPLAVV	700	715	IDR	O95342	ABCB11	Bile salt export pump	Homo sapiens	KSQL	[KR]..L			0.0155103	6	2	0.992126	0	2			Phosphorylation(701); Phosphorylation(704)	hydrolase activity(GO:0016787)	cellular anatomical entity(GO:0110165)	protein modification by small protein conjugation or removal(GO:0070647)
USP20_zf-UBP__Q9Y2K6_1_99	Q9Y2K6	USP20	Zn-finger in ubiquitin-hydrolases and other protein	1	99	3	EESTHAGPQAVRAALN	817	832	Domain	O95602	POLR1A	DNA-directed RNA polymerase I subunit RPA1	Homo sapiens	RAAL	[KR]..L			0.00753258	6	4	0.526316	1	2				zinc ion binding(GO:0008270)	cellular anatomical entity(GO:0110165)	macromolecule metabolic process(GO:0043170)
USP20_zf-UBP__Q9Y2K6_1_99	Q9Y2K6	USP20	Zn-finger in ubiquitin-hydrolases and other protein	1	99	3	QAVRAALNLPEAASYD	825	840	Domain	O95602	POLR1A	DNA-directed RNA polymerase I subunit RPA1	Homo sapiens	RAAL	[KR]..L			0.00539626	5	2	0.785714	1	2			Phosphorylation(839)	zinc ion binding(GO:0008270)	cellular anatomical entity(GO:0110165)	macromolecule metabolic process(GO:0043170)
USP20_zf-UBP__Q9Y2K6_1_99	Q9Y2K6	USP20	Zn-finger in ubiquitin-hydrolases and other protein	1	99	3	RQQLNEMLKDSTQWLE	2572	2587	IDR	P11532	DMD	Dystrophin	Homo sapiens	RQQL	[KR]..L			0.265262	226	4	0.988304	0	3				zinc ion binding(GO:0008270)	cytosol(GO:0005829)	regulation of response to stimulus(GO:0048583)
USP20_zf-UBP__Q9Y2K6_1_99	Q9Y2K6	USP20	Zn-finger in ubiquitin-hydrolases and other protein	1	99	3	RAKLESWKEGPYTVDA	2600	2615	IDR	P11532	DMD	Dystrophin	Homo sapiens	RAKL	[KR]..L			0.0807691	70	1	1	0	3				zinc ion binding(GO:0008270)	cytosol(GO:0005829)	regulation of response to stimulus(GO:0048583)
USP20_zf-UBP__Q9Y2K6_1_99	Q9Y2K6	USP20	Zn-finger in ubiquitin-hydrolases and other protein	1	99	2	TKGDLEQKSQISEDPE	451	466	IDR	P30622	CLIP1	CAP-Gly domain-containing linker protein 1	Homo sapiens	KGDL	[KR]..L			0.0378816	17	1	1	0	3				zinc ion binding(GO:0008270)	centrosome(GO:0005813)	transport(GO:0006810)
USP20_zf-UBP__Q9Y2K6_1_99	Q9Y2K6	USP20	Zn-finger in ubiquitin-hydrolases and other protein	1	99	2	KSDLEMQYETLQEELM	271	286	Coiled Coil	P35527	KRT9	Keratin, type I cytoskeletal 9	Homo sapiens	KSDL	[KR]..L			0.0238141	37	1	1	1	1				molecular_function(GO:0003674)	cytosol(GO:0005829)	cellular process(GO:0009987)
USP20_zf-UBP__Q9Y2K6_1_99	Q9Y2K6	USP20	Zn-finger in ubiquitin-hydrolases and other protein	1	99	3	SKRALEQQVEEMRTQL	1533	1548	Domain	P35580	MYH10	Myosin-10	Homo sapiens	RTQL	[KR]..L			0.157922	144	2	0.994975	0	2			Methylation(1545)	hydrolase activity(GO:0016787)	cytoplasm(GO:0005737)	vesicle-mediated transport(GO:0016192)
USP20_zf-UBP__Q9Y2K6_1_99	Q9Y2K6	USP20	Zn-finger in ubiquitin-hydrolases and other protein	1	99	3	ARAELNDKVHKLQNEV	1274	1289	IDR	P35749	MYH11	Myosin-11	Homo sapiens	RAEL	[KR]..L			0.081014	65	3	0.912752	0	2		R->L|1275|Aortic aneurysm, familial thoracic 4 (AAT4)|missense - Clinical significance:Pathogenic,Uncertain significance; R->Q|1275|-|missense - Clinical significance:Pathogenic,Uncertain significance		hydrolase activity(GO:0016787)	cytosol(GO:0005829)	cellular process(GO:0009987)
USP20_zf-UBP__Q9Y2K6_1_99	Q9Y2K6	USP20	Zn-finger in ubiquitin-hydrolases and other protein	1	99	2	SGKRDLELLSSLLPQL	1369	1384	Domain	P41229	KDM5C	Lysine-specific demethylase 5C	Homo sapiens	KRDL	[KR]..L			0.0921626	68	10	0.718487	0	3				zinc ion binding(GO:0008270)	cytosol(GO:0005829)	cellular protein modification process(GO:0006464)
USP20_zf-UBP__Q9Y2K6_1_99	Q9Y2K6	USP20	Zn-finger in ubiquitin-hydrolases and other protein	1	99	2	SRMKITKADLEQRHPQ	2267	2282	IDR	P46939	UTRN	Utrophin	Homo sapiens	KADL	[KR]..L			0.00168294	3	1	1	1	1				zinc ion binding(GO:0008270)	cytoplasm(GO:0005737)	regulation of cellular process(GO:0050794)
USP20_zf-UBP__Q9Y2K6_1_99	Q9Y2K6	USP20	Zn-finger in ubiquitin-hydrolases and other protein	1	99	4	ITKADLEQRHPQLDYV	2271	2286	IDR	P46939	UTRN	Utrophin	Homo sapiens	KADL	[KR]..L			0.899259	1352	5	0.996497	1	2			Phosphorylation(2285)	zinc ion binding(GO:0008270)	cytoplasm(GO:0005737)	regulation of cellular process(GO:0050794)
USP20_zf-UBP__Q9Y2K6_1_99	Q9Y2K6	USP20	Zn-finger in ubiquitin-hydrolases and other protein	1	99	2	LHDIHSTRSKERLNAY	262	277	Domain	P51674	GPM6A	Neuronal membrane glycoprotein M6-a	Homo sapiens	KERL	[KR]..L			0.00190013	3	1	1	1	1			Phosphorylation(277); Phosphorylation(268); Phosphorylation(270); Phosphorylation(267)	molecular_function(GO:0003674)	cellular anatomical entity(GO:0110165)	regulation of cellular process(GO:0050794)
USP20_zf-UBP__Q9Y2K6_1_99	Q9Y2K6	USP20	Zn-finger in ubiquitin-hydrolases and other protein	1	99	3	HDIHSTRSKERLNAYT	263	278	Domain	P51674	GPM6A	Neuronal membrane glycoprotein M6-a	Homo sapiens	KERL	[KR]..L			0.00693114	7	8	0.212766	1	2			Phosphorylation(277); Phosphorylation(278); Phosphorylation(268); Phosphorylation(270); Phosphorylation(267)	molecular_function(GO:0003674)	cellular anatomical entity(GO:0110165)	regulation of cellular process(GO:0050794)
USP20_zf-UBP__Q9Y2K6_1_99	Q9Y2K6	USP20	Zn-finger in ubiquitin-hydrolases and other protein	1	99	2	PLARAELNTHRPAPYE	1082	1097	IDR	P80192	MAP3K9	Mitogen-activated protein kinase kinase kinase 9	Homo sapiens	RAEL	[KR]..L			0.00399993	2	1	1	0	3				catalytic activity, acting on a protein(GO:0140096)		cellular protein modification process(GO:0006464)
USP20_zf-UBP__Q9Y2K6_1_99	Q9Y2K6	USP20	Zn-finger in ubiquitin-hydrolases and other protein	1	99	3	LSDKRSLNSVVTSEPD	1468	1483	IDR	Q04656	ATP7A	Copper-transporting ATPase 1	Homo sapiens	KRSL	[KR]..L			0.117205	125	1	1	0	3			Phosphorylation(1480); Phosphorylation(1476); Phosphorylation(1473); Phosphorylation(1469); Phosphorylation(1479); Ubiquitylation(1471)	transition metal ion binding(GO:0046914)	perinuclear region of cytoplasm(GO:0048471)	cellular protein modification process(GO:0006464)
USP20_zf-UBP__Q9Y2K6_1_99	Q9Y2K6	USP20	Zn-finger in ubiquitin-hydrolases and other protein	1	99	3	RSVLNNPSKHAIIERS	330	345	Domain	Q08289	CACNB2	Voltage-dependent L-type calcium channel subunit beta-2	Homo sapiens	RSVL	[KR]..L			0.826692	785	2	0.998214	0	2				protein binding(GO:0005515)	cellular anatomical entity(GO:0110165)	transport(GO:0006810)
USP20_zf-UBP__Q9Y2K6_1_99	Q9Y2K6	USP20	Zn-finger in ubiquitin-hydrolases and other protein	1	99	3	RAQLEAHLGQVMESVR	372	387	Coiled Coil	Q08379	GOLGA2	Golgin subfamily A member 2	Homo sapiens	RAQL	[KR]..L			0.0577792	32	13	0.720497	0	5				protein binding(GO:0005515)	cellular anatomical entity(GO:0110165)	vesicle-mediated transport(GO:0016192)
USP20_zf-UBP__Q9Y2K6_1_99	Q9Y2K6	USP20	Zn-finger in ubiquitin-hydrolases and other protein	1	99	2	KGDLDASVPSMKVHAP	5312	5327	IDR	Q09666	AHNAK	Neuroblast differentiation-associated protein AHNAK	Homo sapiens	KGDL	[KR]..L			2.54054	888	7	0.997042	0	6			Ubiquitylation(5312); Methylation(5312); Phosphorylation(5318); Phosphorylation(5321); Ubiquitylation(5323); Methylation(5323)	protein binding(GO:0005515)	cytoplasm(GO:0005737)	regulation of cellular process(GO:0050794)
USP20_zf-UBP__Q9Y2K6_1_99	Q9Y2K6	USP20	Zn-finger in ubiquitin-hydrolases and other protein	1	99	2	KQNKMQLEHHQLSQFQ	655	670	Domain	Q14511	NEDD9	Enhancer of filamentation 1	Homo sapiens	KMQL	[KR]..L			0.00534245	6	1	1	0	2				protein binding(GO:0005515)	cytoplasm(GO:0005737)	regulation of cellular process(GO:0050794)
USP20_zf-UBP__Q9Y2K6_1_99	Q9Y2K6	USP20	Zn-finger in ubiquitin-hydrolases and other protein	1	99	2	DAELIQYREDLNQVIT	2530	2545	IDR	Q14789	GOLGB1	Golgin subfamily B member 1	Homo sapiens	REDL	[KR]..L			0.00608606	12	1	1	1	1			Phosphorylation(2536)	binding(GO:0005488)	cellular anatomical entity(GO:0110165)	vesicle-mediated transport(GO:0016192)
USP20_zf-UBP__Q9Y2K6_1_99	Q9Y2K6	USP20	Zn-finger in ubiquitin-hydrolases and other protein	1	99	4	IQYREDLNQVITIKDS	2534	2549	IDR	Q14789	GOLGB1	Golgin subfamily B member 1	Homo sapiens	REDL	[KR]..L			0.187163	260	1	1	1	2			Phosphorylation(2536)	binding(GO:0005488)	cellular anatomical entity(GO:0110165)	vesicle-mediated transport(GO:0016192)
USP20_zf-UBP__Q9Y2K6_1_99	Q9Y2K6	USP20	Zn-finger in ubiquitin-hydrolases and other protein	1	99	2	KTKLESLSQVGPVNEN	1818	1833	IDR	Q14966	ZNF638	Zinc finger protein 638	Homo sapiens	KTKL	[KR]..L			0.00805735	5	1	1	0	3			Phosphorylation(1825|ATM,ATR); Sumoylation(1820)	zinc ion binding(GO:0008270)	cytoplasm(GO:0005737)	macromolecule metabolic process(GO:0043170)
USP20_zf-UBP__Q9Y2K6_1_99	Q9Y2K6	USP20	Zn-finger in ubiquitin-hydrolases and other protein	1	99	3	GDWSLSQNKSALDAPH	756	771	IDR	Q16549	PCSK7	Proprotein convertase subtilisin/kexin type 7	Homo sapiens	KSAL	[KR]..L			0.0250184	40	1	1	2	2			Ubiquitylation(764)	endopeptidase activity(GO:0004175)	cellular anatomical entity(GO:0110165)	proteolysis(GO:0006508)
USP20_zf-UBP__Q9Y2K6_1_99	Q9Y2K6	USP20	Zn-finger in ubiquitin-hydrolases and other protein	1	99	4	LSQNKSALDAPHQHLD	760	775	IDR	Q16549	PCSK7	Proprotein convertase subtilisin/kexin type 7	Homo sapiens	KSAL	[KR]..L			1.40973	893	9	0.991957	2	5			Ubiquitylation(764)	endopeptidase activity(GO:0004175)	cellular anatomical entity(GO:0110165)	proteolysis(GO:0006508)
USP20_zf-UBP__Q9Y2K6_1_99	Q9Y2K6	USP20	Zn-finger in ubiquitin-hydrolases and other protein	1	99	3	KSALDAPHQHLDVPHG	764	779	IDR	Q16549	PCSK7	Proprotein convertase subtilisin/kexin type 7	Homo sapiens	KSAL	[KR]..L			2.21985	4314	3	0.99197	2	1			Ubiquitylation(764)	endopeptidase activity(GO:0004175)	cellular anatomical entity(GO:0110165)	proteolysis(GO:0006508)
USP20_zf-UBP__Q9Y2K6_1_99	Q9Y2K6	USP20	Zn-finger in ubiquitin-hydrolases and other protein	1	99	2	RADTASNSFGQRSALN	316	331	Domain	Q2VY69	ZNF284	Zinc finger protein 284	Homo sapiens	RSAL	[KR]..L			0.00190013	3	1	1	1	1			Phosphorylation(321); Phosphorylation(323)	metal ion binding(GO:0046872)	cellular anatomical entity(GO:0110165)	regulation of cellular process(GO:0050794)
USP20_zf-UBP__Q9Y2K6_1_99	Q9Y2K6	USP20	Zn-finger in ubiquitin-hydrolases and other protein	1	99	4	ASNSFGQRSALNSHAM	320	335	Domain	Q2VY69	ZNF284	Zinc finger protein 284	Homo sapiens	RSAL	[KR]..L			0.113942	64	11	0.794224	1	5			Phosphorylation(321); Phosphorylation(323)	metal ion binding(GO:0046872)	cellular anatomical entity(GO:0110165)	regulation of cellular process(GO:0050794)
USP20_zf-UBP__Q9Y2K6_1_99	Q9Y2K6	USP20	Zn-finger in ubiquitin-hydrolases and other protein	1	99	3	MERPDKAALNALQPPE	1	16	IDR	Q3ZAQ7	VMA21	Vacuolar ATPase assembly integral membrane protein VMA21	Homo sapiens	KAAL	[KR]..L			0.332405	253	5	0.980243	0	4					cellular anatomical entity(GO:0110165)	biological regulation(GO:0065007)
USP20_zf-UBP__Q9Y2K6_1_99	Q9Y2K6	USP20	Zn-finger in ubiquitin-hydrolases and other protein	1	99	3	KLKEHLNHNPSPSSVV	487	502	IDR	Q4G112	HSF5	Heat shock factor protein 5	Homo sapiens	KEHL	[KR]..L			0.0764612	91	3	0.938356	0	3				binding(GO:0005488)	cellular anatomical entity(GO:0110165)	regulation of cellular process(GO:0050794)
USP20_zf-UBP__Q9Y2K6_1_99	Q9Y2K6	USP20	Zn-finger in ubiquitin-hydrolases and other protein	1	99	3	QEKWMLEEKVKHLEVS	720	735	Coiled Coil	Q4V328	GRIPAP1	GRIP1-associated protein 1	Homo sapiens	KWML	[KR]..L			0.154188	128	1	1	1	2			Ubiquitylation(722); Ubiquitylation(728); Ubiquitylation(730)	protein binding(GO:0005515)	cytosol(GO:0005829)	vesicle-mediated transport(GO:0016192)
USP20_zf-UBP__Q9Y2K6_1_99	Q9Y2K6	USP20	Zn-finger in ubiquitin-hydrolases and other protein	1	99	3	GGKTLLNAADSLIAVQ	366	381	Domain	Q5GH77	XKR3	XK-related protein 3	Homo sapiens	KTLL	[KR]..L			2.87006	1183	2	0.999416	0	5					cellular anatomical entity(GO:0110165)
USP20_zf-UBP__Q9Y2K6_1_99	Q9Y2K6	USP20	Zn-finger in ubiquitin-hydrolases and other protein	1	99	4	RDQLLNEVKTSRSELN	655	670	Coiled Coil	Q5M9N0	CCDC158	Coiled-coil domain-containing protein 158	Homo sapiens	RSEL	[KR]..L			0.0833266	19	1	1	1	3
USP20_zf-UBP__Q9Y2K6_1_99	Q9Y2K6	USP20	Zn-finger in ubiquitin-hydrolases and other protein	1	99	4	LNEVKTSRSELNNLSE	659	674	Coiled Coil	Q5M9N0	CCDC158	Coiled-coil domain-containing protein 158	Homo sapiens	RSEL	[KR]..L			0.0580441	31	3	0.870748	1	2
USP20_zf-UBP__Q9Y2K6_1_99	Q9Y2K6	USP20	Zn-finger in ubiquitin-hydrolases and other protein	1	99	2	KDALNLAQMQEQTLQL	3	18	Coiled Coil	Q5T2N8	ATAD3C	ATPase family AAA domain-containing protein 3C	Homo sapiens	KDAL	[KR]..L			0.165483	75	3	0.948936	0	3				zinc ion binding(GO:0008270)	cellular anatomical entity(GO:0110165)	cellular process(GO:0009987)
USP20_zf-UBP__Q9Y2K6_1_99	Q9Y2K6	USP20	Zn-finger in ubiquitin-hydrolases and other protein	1	99	3	NRTELNKFSHVDSPNS	1539	1554	IDR	Q5T5P2	KIAA1217	Sickle tail protein homolog	Homo sapiens	RTEL	[KR]..L			0.0779155	74	2	0.967742	1	2			Phosphorylation(1551|CDK1,MAPK8); Phosphorylation(1554)		cytoplasm(GO:0005737)	biological_process(GO:0008150)
USP20_zf-UBP__Q9Y2K6_1_99	Q9Y2K6	USP20	Zn-finger in ubiquitin-hydrolases and other protein	1	99	3	KEALNLAQMQEQTLQL	72	87	Coiled Coil	Q5T9A4	ATAD3B	ATPase family AAA domain-containing protein 3B	Homo sapiens	KEAL	[KR]..L			4.44096	6628	6	0.993437	0	3	19615732			zinc ion binding(GO:0008270)	cellular anatomical entity(GO:0110165)	vesicle-mediated transport(GO:0016192)
USP20_zf-UBP__Q9Y2K6_1_99	Q9Y2K6	USP20	Zn-finger in ubiquitin-hydrolases and other protein	1	99	2	KGTLNYINSPDNTPSL	546	561	IDR	Q5VT97	SYDE2	Rho GTPase-activating protein SYDE2	Homo sapiens	KGTL	[KR]..L			0.257363	206	1	1	0	3			Phosphorylation(554|CDK1,MAPK8)	molecular_function(GO:0003674)	cytosol(GO:0005829)	regulation of signal transduction(GO:0009966)
USP20_zf-UBP__Q9Y2K6_1_99	Q9Y2K6	USP20	Zn-finger in ubiquitin-hydrolases and other protein	1	99	2	PTKPTKESISSHEGYT	24	39	Domain	Q5VTH2	CFAP126	Protein Flattop	Homo sapiens					0.0414183	60	4	0.804878	1	2					microtubule organizing center(GO:0005815)	cellular process(GO:0009987)
USP20_zf-UBP__Q9Y2K6_1_99	Q9Y2K6	USP20	Zn-finger in ubiquitin-hydrolases and other protein	1	99	2	ERSRLNEALQAERQLY	869	884	Domain	Q5VU43	PDE4DIP	Myomegalin	Homo sapiens	RSRL	[KR]..L			0.0465061	51	2	0.97561	0	3				protein binding(GO:0005515)	centrosome(GO:0005813)	regulation of cellular process(GO:0050794)
USP20_zf-UBP__Q9Y2K6_1_99	Q9Y2K6	USP20	Zn-finger in ubiquitin-hydrolases and other protein	1	99	3	KSSLDSNSSEMAIMMG	1059	1074	IDR	Q5VZ89	DENND4C	DENN domain-containing protein 4C	Homo sapiens	KSSL	[KR]..L			1.96645	2605	9	0.995489	0	4			Phosphorylation(1060); Phosphorylation(1061); Phosphorylation(1064); Phosphorylation(1067)	protein binding(GO:0005515)	cytosol(GO:0005829)	regulation of signal transduction(GO:0009966)
USP20_zf-UBP__Q9Y2K6_1_99	Q9Y2K6	USP20	Zn-finger in ubiquitin-hydrolases and other protein	1	99	2	PQLPSEGKSTLNGGVL	416	431	IDR	Q6N021	TET2	Methylcytosine dioxygenase TET2	Homo sapiens	KSTL	[KR]..L			0.0311592	15	2	0.904762	1	4				zinc ion binding(GO:0008270)	cellular anatomical entity(GO:0110165)	cellular catabolic process(GO:0044248)
USP20_zf-UBP__Q9Y2K6_1_99	Q9Y2K6	USP20	Zn-finger in ubiquitin-hydrolases and other protein	1	99	3	SEGKSTLNGGVLEEHH	420	435	IDR	Q6N021	TET2	Methylcytosine dioxygenase TET2	Homo sapiens	KSTL	[KR]..L			0.367174	235	6	0.972716	1	6				zinc ion binding(GO:0008270)	cellular anatomical entity(GO:0110165)	cellular catabolic process(GO:0044248)
USP20_zf-UBP__Q9Y2K6_1_99	Q9Y2K6	USP20	Zn-finger in ubiquitin-hydrolases and other protein	1	99	2	RQGLNLAATAAVTAAV	123	138	Coiled Coil	Q6NUK4	REEP3	Receptor expression-enhancing protein 3	Homo sapiens	RQGL	[KR]..L			0.0622127	70	4	0.875969	0	2			Phosphorylation(135)	protein binding(GO:0005515)	cellular anatomical entity(GO:0110165)	cellular process(GO:0009987)
USP20_zf-UBP__Q9Y2K6_1_99	Q9Y2K6	USP20	Zn-finger in ubiquitin-hydrolases and other protein	1	99	2	KQLLNSGVSMPVIQTK	504	519	IDR	Q6NW34	NEPRO	Nucleolus and neural progenitor protein	Homo sapiens	KQLL	[KR]..L			0.0104647	6	1	1	0	2					cellular anatomical entity(GO:0110165)	regulation of signal transduction(GO:0009966)
USP20_zf-UBP__Q9Y2K6_1_99	Q9Y2K6	USP20	Zn-finger in ubiquitin-hydrolases and other protein	1	99	2	KSSLDFSANPEPASVA	1017	1032	IDR	Q6UXM1	LRIG3	Leucine-rich repeats and immunoglobulin-like domains protein 3	Homo sapiens	KSSL	[KR]..L			0.00626582	4	1	1	1	2			Phosphorylation(1019); Phosphorylation(1018); Phosphorylation(1030)		cellular anatomical entity(GO:0110165)	biological_process(GO:0008150)
USP20_zf-UBP__Q9Y2K6_1_99	Q9Y2K6	USP20	Zn-finger in ubiquitin-hydrolases and other protein	1	99	3	KARLELREENPLNHNV	40	55	IDR	Q6W2J9	BCOR	BCL-6 corepressor	Homo sapiens	KARL	[KR]..L			0.153383	79	2	0.992806	1	4			Ubiquitylation(40)	protein binding(GO:0005515)	cellular anatomical entity(GO:0110165)	protein modification by small protein conjugation or removal(GO:0070647)
USP20_zf-UBP__Q9Y2K6_1_99	Q9Y2K6	USP20	Zn-finger in ubiquitin-hydrolases and other protein	1	99	2	KAALDLTYPITSMFSG	995	1010	Domain	Q6ZV29	PNPLA7	Patatin-like phospholipase domain-containing protein 7	Homo sapiens	KAAL	[KR]..L			0.113894	147	2	0.958478	0	3				hydrolase activity(GO:0016787)	cellular anatomical entity(GO:0110165)	cellular catabolic process(GO:0044248)
USP20_zf-UBP__Q9Y2K6_1_99	Q9Y2K6	USP20	Zn-finger in ubiquitin-hydrolases and other protein	1	99	3	RSDARAQLNQLSLDGG	8	23	IDR	Q7L591	DOK3	Docking protein 3	Homo sapiens	RAQL	[KR]..L			0.0136937	6	1	1	1	2			Phosphorylation(9)		cellular anatomical entity(GO:0110165)	vesicle-mediated transport(GO:0016192)
USP20_zf-UBP__Q9Y2K6_1_99	Q9Y2K6	USP20	Zn-finger in ubiquitin-hydrolases and other protein	1	99	3	RAQLNQLSLDGGTGSG	12	27	IDR	Q7L591	DOK3	Docking protein 3	Homo sapiens	RAQL	[KR]..L			0.010543	16	2	0.888889	1	3					cellular anatomical entity(GO:0110165)	vesicle-mediated transport(GO:0016192)
USP20_zf-UBP__Q9Y2K6_1_99	Q9Y2K6	USP20	Zn-finger in ubiquitin-hydrolases and other protein	1	99	2	KKSLEAEVEELHRTVQ	1370	1385	Coiled Coil	Q7Z7A1	CNTRL	Centriolin	Homo sapiens	KKSL	[KR]..L			0.0266397	33	4	0.888889	1	2			Ubiquitylation(1371); Phosphorylation(1372)	protein binding(GO:0005515)	centrosome(GO:0005813)	localization(GO:0051179)
USP20_zf-UBP__Q9Y2K6_1_99	Q9Y2K6	USP20	Zn-finger in ubiquitin-hydrolases and other protein	1	99	2	SDRSSLNQHERTHTGE	446	461	Domain	Q86TJ5	ZNF554	Zinc finger protein 554	Homo sapiens	RSSL	[KR]..L			0.00818636	7	1	1	0	2				metal ion binding(GO:0046872)	cellular anatomical entity(GO:0110165)	regulation of cellular process(GO:0050794)
USP20_zf-UBP__Q9Y2K6_1_99	Q9Y2K6	USP20	Zn-finger in ubiquitin-hydrolases and other protein	1	99	2	RKQSLNFVEEAKVLTE	703	718	IDR	Q86VD1	MORC1	MORC family CW-type zinc finger protein 1	Homo sapiens	KQSL	[KR]..L			0.00563245	4	1	1	0	2				zinc ion binding(GO:0008270)	cellular anatomical entity(GO:0110165)	macromolecule modification(GO:0043412)
USP20_zf-UBP__Q9Y2K6_1_99	Q9Y2K6	USP20	Zn-finger in ubiquitin-hydrolases and other protein	1	99	2	KQELNQMLAETPPVWK	188	203	Domain	Q86XE3	MICU3	Calcium uptake protein 3, mitochondrial	Homo sapiens	KQEL	[KR]..L			0.117058	139	3	0.992537	0	1			Acetylation(188)	metal ion binding(GO:0046872)	cellular anatomical entity(GO:0110165)	transport(GO:0006810)
USP20_zf-UBP__Q9Y2K6_1_99	Q9Y2K6	USP20	Zn-finger in ubiquitin-hydrolases and other protein	1	99	2	QSAPVSSKSSLDVLPS	848	863	IDR	Q86Z02	HIPK1	Homeodomain-interacting protein kinase 1	Homo sapiens	KSSL	[KR]..L			0.00432641	5	1	1	1	1			Phosphorylation(854); Ubiquitylation(855)	catalytic activity, acting on a protein(GO:0140096)	centrosome(GO:0005813)	cellular protein modification process(GO:0006464)
USP20_zf-UBP__Q9Y2K6_1_99	Q9Y2K6	USP20	Zn-finger in ubiquitin-hydrolases and other protein	1	99	4	VSSKSSLDVLPSQVYS	852	867	IDR	Q86Z02	HIPK1	Homeodomain-interacting protein kinase 1	Homo sapiens	KSSL	[KR]..L			0.050406	57	1	1	1	2			Phosphorylation(854); Ubiquitylation(855)	catalytic activity, acting on a protein(GO:0140096)	centrosome(GO:0005813)	cellular protein modification process(GO:0006464)
USP20_zf-UBP__Q9Y2K6_1_99	Q9Y2K6	USP20	Zn-finger in ubiquitin-hydrolases and other protein	1	99	3	RQQLNSEDTQAAYVLG	323	338	Domain	Q8IUM7	NPAS4	Neuronal PAS domain-containing protein 4	Homo sapiens	RQQL	[KR]..L			2.82607	4272	3	0.998919	0	5				protein binding(GO:0005515)	cellular anatomical entity(GO:0110165)	regulation of cell communication(GO:0010646)
USP20_zf-UBP__Q9Y2K6_1_99	Q9Y2K6	USP20	Zn-finger in ubiquitin-hydrolases and other protein	1	99	3	KEQLEERTWLLHDAIQ	381	396	Coiled Coil	Q8IV76	PASD1	Circadian clock protein PASD1	Homo sapiens	RTWL	[KR]..L			0.0973318	36	7	0.903382	0	4			Acetylation(381)	protein binding(GO:0005515)	cellular anatomical entity(GO:0110165)	regulation of cellular process(GO:0050794)
USP20_zf-UBP__Q9Y2K6_1_99	Q9Y2K6	USP20	Zn-finger in ubiquitin-hydrolases and other protein	1	99	2	PGSMLDGARLEGDLSL	4601	4616	IDR	Q8IVF2	AHNAK2	Protein AHNAK2	Homo sapiens					0.0835403	72	5	0.887417	0	4			Phosphorylation(4615)		cytoplasm(GO:0005737)	regulation of cellular process(GO:0050794)
USP20_zf-UBP__Q9Y2K6_1_99	Q9Y2K6	USP20	Zn-finger in ubiquitin-hydrolases and other protein	1	99	3	GPRSSLDQHVAAVVAT	672	687	Domain	Q8IWT3	CUL9	Cullin-9	Homo sapiens	RSSL	[KR]..L			0.0554834	41	13	0.621212	0	3				metal ion binding(GO:0046872)	cytosol(GO:0005829)	ubiquitin-dependent protein catabolic process(GO:0006511)
USP20_zf-UBP__Q9Y2K6_1_99	Q9Y2K6	USP20	Zn-finger in ubiquitin-hydrolases and other protein	1	99	3	RHSLNYIQEIGNGWFG	134	149	Domain	Q8IWU2	LMTK2	Serine/threonine-protein kinase LMTK2	Homo sapiens	RHSL	[KR]..L			0.536327	814	2	0.997642	0	3				catalytic activity, acting on a protein(GO:0140096)	perinuclear region of cytoplasm(GO:0048471)	vesicle-mediated transport(GO:0016192)
USP20_zf-UBP__Q9Y2K6_1_99	Q9Y2K6	USP20	Zn-finger in ubiquitin-hydrolases and other protein	1	99	3	LSGGKSALNSESASEL	220	235	IDR	Q8IYB4	PEX5L	PEX5-related protein	Homo sapiens	KSAL	[KR]..L			0.00995625	9	1	1	1	2				protein binding(GO:0005515)	cytosol(GO:0005829)	regulation of signal transduction(GO:0009966)
USP20_zf-UBP__Q9Y2K6_1_99	Q9Y2K6	USP20	Zn-finger in ubiquitin-hydrolases and other protein	1	99	4	KSALNSESASELELVA	224	239	IDR	Q8IYB4	PEX5L	PEX5-related protein	Homo sapiens	KSAL	[KR]..L			4.89314	11477	8	0.995964	1	5				protein binding(GO:0005515)	cytosol(GO:0005829)	regulation of signal transduction(GO:0009966)
USP20_zf-UBP__Q9Y2K6_1_99	Q9Y2K6	USP20	Zn-finger in ubiquitin-hydrolases and other protein	1	99	2	TEQKSSLESIPLTLLP	92	107	Domain	Q8IYI6	EXOC8	Exocyst complex component 8	Homo sapiens	KSSL	[KR]..L			0.00243868	5	4	0.318182	0	2				ion binding(GO:0043167)	perinuclear region of cytoplasm(GO:0048471)	vesicle-mediated transport(GO:0016192)
USP20_zf-UBP__Q9Y2K6_1_99	Q9Y2K6	USP20	Zn-finger in ubiquitin-hydrolases and other protein	1	99	3	HLSEVPVTREQLNHYR	24	39	Coiled Coil	Q8IYT3	CCDC170	Coiled-coil domain-containing protein 170	Homo sapiens	REQL	[KR]..L			0.00753258	6	1	1	2	2			Phosphorylation(38); Phosphorylation(31)	protein binding(GO:0005515)	microtubule organizing center(GO:0005815)	cellular process(GO:0009987)
USP20_zf-UBP__Q9Y2K6_1_99	Q9Y2K6	USP20	Zn-finger in ubiquitin-hydrolases and other protein	1	99	2	VPVTREQLNHYRNVAQ	28	43	Coiled Coil	Q8IYT3	CCDC170	Coiled-coil domain-containing protein 170	Homo sapiens	REQL	[KR]..L			0.00126675	2	7	0.5	2	1			Phosphorylation(38); Phosphorylation(31)	protein binding(GO:0005515)	microtubule organizing center(GO:0005815)	cellular process(GO:0009987)
USP20_zf-UBP__Q9Y2K6_1_99	Q9Y2K6	USP20	Zn-finger in ubiquitin-hydrolases and other protein	1	99	3	REQLNHYRNVAQNARS	32	47	Coiled Coil	Q8IYT3	CCDC170	Coiled-coil domain-containing protein 170	Homo sapiens	REQL	[KR]..L			0.026715	21	1	1	2	2			Phosphorylation(47); Phosphorylation(38)	protein binding(GO:0005515)	microtubule organizing center(GO:0005815)	cellular process(GO:0009987)
USP20_zf-UBP__Q9Y2K6_1_99	Q9Y2K6	USP20	Zn-finger in ubiquitin-hydrolases and other protein	1	99	4	LSSGEQRAALNATNAV	244	259	IDR	Q8N0Z3	SPICE1	Spindle and centriole-associated protein 1	Homo sapiens	RAAL	[KR]..L			0.459632	266	11	0.837414	1	5			Phosphorylation(256)		centrosome(GO:0005813)	establishment of localization(GO:0051234)
USP20_zf-UBP__Q9Y2K6_1_99	Q9Y2K6	USP20	Zn-finger in ubiquitin-hydrolases and other protein	1	99	3	EQRAALNATNAVKRLQ	248	263	IDR	Q8N0Z3	SPICE1	Spindle and centriole-associated protein 1	Homo sapiens	RAAL	[KR]..L			0.03264	32	4	0.692308	1	2			Phosphorylation(256); Ubiquitylation(260)		centrosome(GO:0005813)	establishment of localization(GO:0051234)
USP20_zf-UBP__Q9Y2K6_1_99	Q9Y2K6	USP20	Zn-finger in ubiquitin-hydrolases and other protein	1	99	3	RANLNSAPQSASDSSF	296	311	IDR	Q8N2Y8	RUSC2	Iporin	Homo sapiens	RANL	[KR]..L			0.26337	41	1	1	0	3				protein binding(GO:0005515)	cytosol(GO:0005829)
USP20_zf-UBP__Q9Y2K6_1_99	Q9Y2K6	USP20	Zn-finger in ubiquitin-hydrolases and other protein	1	99	2	SVLVSKHHLEAAEDTR	2865	2880	IDR	Q8N3K9	CMYA5	Cardiomyopathy-associated protein 5	Homo sapiens	KHHL	[KR]..L			0.00340737	5	1	1	1	2					perinuclear region of cytoplasm(GO:0048471)
USP20_zf-UBP__Q9Y2K6_1_99	Q9Y2K6	USP20	Zn-finger in ubiquitin-hydrolases and other protein	1	99	3	KEELNSSVAIADTALE	84	99	IDR	Q8N5C6	SRBD1	S1 RNA-binding domain-containing protein 1	Homo sapiens	KEEL	[KR]..L			0.710069	629	6	0.986467	0	3			Phosphorylation(90); Sumoylation(84); Phosphorylation(89)	binding(GO:0005488)		cellular protein metabolic process(GO:0044267)
USP20_zf-UBP__Q9Y2K6_1_99	Q9Y2K6	USP20	Zn-finger in ubiquitin-hydrolases and other protein	1	99	3	TTKSVLNVHQRTHTGE	521	536	Domain	Q8N883	ZNF614	Zinc finger protein 614	Homo sapiens	KSVL	[KR]..L			0.0376853	19	15	0.476667	1	3				metal ion binding(GO:0046872)	cellular anatomical entity(GO:0110165)	regulation of cellular process(GO:0050794)
USP20_zf-UBP__Q9Y2K6_1_99	Q9Y2K6	USP20	Zn-finger in ubiquitin-hydrolases and other protein	1	99	3	KAELERAYQITASELQ	438	453	Coiled Coil	Q8N8E3	CEP112	Centrosomal protein of 112 kDa	Homo sapiens	KAEL	[KR]..L			0.0856126	50	1	1	0	2					centrosome(GO:0005813)	localization(GO:0051179)
USP20_zf-UBP__Q9Y2K6_1_99	Q9Y2K6	USP20	Zn-finger in ubiquitin-hydrolases and other protein	1	99	3	SPGKLEHSKAALSVHV	247	262	IDR	Q8NB78	KDM1B	Lysine-specific histone demethylase 1B	Homo sapiens	KAAL	[KR]..L			0.177333	115	7	0.935345	1	2			Phosphorylation(247|CDK1,CDK2,MAPK14,MAPK8); Ubiquitylation(250)	zinc ion binding(GO:0008270)	cellular anatomical entity(GO:0110165)	protein deubiquitination(GO:0016579)
USP20_zf-UBP__Q9Y2K6_1_99	Q9Y2K6	USP20	Zn-finger in ubiquitin-hydrolases and other protein	1	99	2	RTTLNHADHSSKIVQH	793	808	IDR	Q8NDI1	EHBP1	EH domain-binding protein 1	Homo sapiens	RTTL	[KR]..L			0.106518	131	9	0.822464	0	2					microtubule organizing center(GO:0005815)	endocytosis(GO:0006897)
USP20_zf-UBP__Q9Y2K6_1_99	Q9Y2K6	USP20	Zn-finger in ubiquitin-hydrolases and other protein	1	99	2	ELDNITSSKGALELTV	708	723	IDR	Q8NEE6	FBXL13	Dynein regulatory complex subunit 6	Homo sapiens	KGAL	[KR]..L			0.0366316	30	5	0.875	1	2					cytosol(GO:0005829)	ubiquitin-dependent protein catabolic process(GO:0006511)
USP20_zf-UBP__Q9Y2K6_1_99	Q9Y2K6	USP20	Zn-finger in ubiquitin-hydrolases and other protein	1	99	3	KGALELTVKKSTYSSE	716	731	IDR	Q8NEE6	FBXL13	Dynein regulatory complex subunit 6	Homo sapiens	KGAL	[KR]..L			1.25489	2104	3	0.998615	1	2					cytosol(GO:0005829)	ubiquitin-dependent protein catabolic process(GO:0006511)
USP20_zf-UBP__Q9Y2K6_1_99	Q9Y2K6	USP20	Zn-finger in ubiquitin-hydrolases and other protein	1	99	3	KSSLNSSPWSGLMALG	12	27	IDR	Q8TCJ2	STT3B	Dolichyl-diphosphooligosaccharide--protein glycosyltransferase subunit STT3B	Homo sapiens	KSSL	[KR]..L			3.05101	2546	4	0.994853	0	6			Phosphorylation(13); Phosphorylation(21); Phosphorylation(14); Ubiquitylation(12); Phosphorylation(18|CDK1,CDK5,MAPK1,MAPK8); Phosphorylation(17)	metal ion binding(GO:0046872)	cellular anatomical entity(GO:0110165)	ubiquitin-dependent protein catabolic process(GO:0006511)
USP20_zf-UBP__Q9Y2K6_1_99	Q9Y2K6	USP20	Zn-finger in ubiquitin-hydrolases and other protein	1	99	2	KAMLSSTAVPEKLSVY	949	964	IDR	Q8TDM6	DLG5	Disks large homolog 5	Homo sapiens	KAML	[KR]..L			0.263517	565	3	0.985059	0	3			Phosphorylation(964); Phosphorylation(962)	protein binding(GO:0005515)	microtubule organizing center(GO:0005815)	regulation of signal transduction(GO:0009966)
USP20_zf-UBP__Q9Y2K6_1_99	Q9Y2K6	USP20	Zn-finger in ubiquitin-hydrolases and other protein	1	99	2	KSGLSAQVGSATSHPV	1172	1187	IDR	Q8TEP8	CEP192	Centrosomal protein of 192 kDa	Homo sapiens	KSGL	[KR]..L			0.116902	48	4	0.972801	0	4			Ubiquitylation(1172)	protein binding(GO:0005515)	centrosome(GO:0005813)	localization(GO:0051179)
USP20_zf-UBP__Q9Y2K6_1_99	Q9Y2K6	USP20	Zn-finger in ubiquitin-hydrolases and other protein	1	99	2	REVLNGVQTELLTSPR	177	192	IDR	Q8TEW8	PARD3B	Partitioning defective 3 homolog B	Homo sapiens	REVL	[KR]..L			2.61712	2552	6	0.992158	0	6				ion binding(GO:0043167)	cytoplasm(GO:0005737)	establishment of localization(GO:0051234)
USP20_zf-UBP__Q9Y2K6_1_99	Q9Y2K6	USP20	Zn-finger in ubiquitin-hydrolases and other protein	1	99	3	KEALEQQRQQLLTERQ	925	940	Coiled Coil	Q92922	SMARCC1	SWI/SNF complex subunit SMARCC1	Homo sapiens	RQQL	[KR]..L			0.473156	252	2	0.988176	0	3			Ubiquitylation(925)	protein binding(GO:0005515)	cytoplasm(GO:0005737)	regulation of cellular process(GO:0050794)
USP20_zf-UBP__Q9Y2K6_1_99	Q9Y2K6	USP20	Zn-finger in ubiquitin-hydrolases and other protein	1	99	2	SARDLLNSSITSTTST	967	982	IDR	Q93073	SECISBP2L	Selenocysteine insertion sequence-binding protein 2-like	Homo sapiens	RDLL	[KR]..L			0.761729	628	11	0.964156	0	5				binding(GO:0005488)	cellular_component(GO:0005575)	cellular macromolecule metabolic process(GO:0044260)
USP20_zf-UBP__Q9Y2K6_1_99	Q9Y2K6	USP20	Zn-finger in ubiquitin-hydrolases and other protein	1	99	2	LPALGSGKEELNLVAK	329	344	Domain	Q96CM3	RPUSD4	Mitochondrial RNA pseudouridine synthase RPUSD4	Homo sapiens	KEEL	[KR]..L			0.0989096	51	3	0.993282	0	2				catalytic activity(GO:0003824)	cellular anatomical entity(GO:0110165)	macromolecule modification(GO:0043412)
USP20_zf-UBP__Q9Y2K6_1_99	Q9Y2K6	USP20	Zn-finger in ubiquitin-hydrolases and other protein	1	99	4	DRQPLSKESLNHALEL	48	63	IDR	Q96GR2	ACSBG1	Long-chain-fatty-acid--CoA ligase ACSBG1	Homo sapiens	KESL	[KR]..L			0.282728	305	3	0.988131	1	5			Phosphorylation(56); Phosphorylation(53)	catalytic activity(GO:0003824)	cytoplasm(GO:0005737)	organonitrogen compound metabolic process(GO:1901564)
USP20_zf-UBP__Q9Y2K6_1_99	Q9Y2K6	USP20	Zn-finger in ubiquitin-hydrolases and other protein	1	99	4	LSKESLNHALELSVPE	52	67	IDR	Q96GR2	ACSBG1	Long-chain-fatty-acid--CoA ligase ACSBG1	Homo sapiens	KESL	[KR]..L			17.6123	9709	11	0.998078	1	4			Phosphorylation(56); Phosphorylation(53)	catalytic activity(GO:0003824)	cytoplasm(GO:0005737)	organonitrogen compound metabolic process(GO:1901564)
USP20_zf-UBP__Q9Y2K6_1_99	Q9Y2K6	USP20	Zn-finger in ubiquitin-hydrolases and other protein	1	99	2	GKSALDNGPQIAYVRD	512	527	Domain	Q96J02	ITCH	E3 ubiquitin-protein ligase Itchy homolog	Homo sapiens	KSAL	[KR]..L			0.969207	752	8	0.977517	0	3			Ubiquitylation(513)	G protein-coupled receptor binding(GO:0001664)	cytoplasm(GO:0005737)	ubiquitin-dependent protein catabolic process(GO:0006511)
USP20_zf-UBP__Q9Y2K6_1_99	Q9Y2K6	USP20	Zn-finger in ubiquitin-hydrolases and other protein	1	99	2	KDMLNTPLAPSHSSLH	286	301	IDR	Q96LT9	RNPC3	RNA-binding region-containing protein 3	Homo sapiens	KDML	[KR]..L			0.181741	113	1	1	0	4			Phosphorylation(291|CDK1,MAPK1,MAPK3,MAPK8)	binding(GO:0005488)	cellular anatomical entity(GO:0110165)	macromolecule metabolic process(GO:0043170)
USP20_zf-UBP__Q9Y2K6_1_99	Q9Y2K6	USP20	Zn-finger in ubiquitin-hydrolases and other protein	1	99	2	KSSLDYRRLPDAHSDY	630	645	IDR	Q96PK6	RBM14	RNA-binding protein 14	Homo sapiens	KSSL	[KR]..L			0.00414725	2	2	0.5	1	3			Phosphorylation(635); Phosphorylation(643); Phosphorylation(645); Phosphorylation(631); Phosphorylation(632)	binding(GO:0005488)	cytoplasm(GO:0005737)	cellular protein modification process(GO:0006464)
USP20_zf-UBP__Q9Y2K6_1_99	Q9Y2K6	USP20	Zn-finger in ubiquitin-hydrolases and other protein	1	99	2	EQLHASKESLSSRTEA	212	227	IDR	Q96R06	SPAG5	Sperm-associated antigen 5	Homo sapiens	KESL	[KR]..L			0.00658996	4	2	0.846154	1	2			Phosphorylation(220); Phosphorylation(217)	protein binding(GO:0005515)	cytoplasm(GO:0005737)	establishment of localization(GO:0051234)
USP20_zf-UBP__Q9Y2K6_1_99	Q9Y2K6	USP20	Zn-finger in ubiquitin-hydrolases and other protein	1	99	2	ASKESLSSRTEAVRED	216	231	IDR	Q96R06	SPAG5	Sperm-associated antigen 5	Homo sapiens	KESL	[KR]..L			0.0398734	26	2	0.934426	1	2			Phosphorylation(220); Phosphorylation(217)	protein binding(GO:0005515)	cytoplasm(GO:0005737)	establishment of localization(GO:0051234)
USP20_zf-UBP__Q9Y2K6_1_99	Q9Y2K6	USP20	Zn-finger in ubiquitin-hydrolases and other protein	1	99	3	KEKLNATSSSEGSTVD	1132	1147	IDR	Q99250	SCN2A	Sodium channel protein type 2 subunit alpha	Homo sapiens	KEKL	[KR]..L			0.0822265	81	1	1	0	2		T->M|1145|-|missense - Clinical significance:Likely pathogenic		molecular_function(GO:0003674)	cellular anatomical entity(GO:0110165)	transport(GO:0006810)
USP20_zf-UBP__Q9Y2K6_1_99	Q9Y2K6	USP20	Zn-finger in ubiquitin-hydrolases and other protein	1	99	3	GKAALEKQIEEINEQI	407	422	Domain	Q99543	DNAJC2	DnaJ homolog subfamily C member 2	Homo sapiens	KAAL	[KR]..L			0.109086	79	1	1	0	2			Ubiquitylation(413)	protein binding(GO:0005515)	cytoplasm(GO:0005737)	regulation of response to stimulus(GO:0048583)
USP20_zf-UBP__Q9Y2K6_1_99	Q9Y2K6	USP20	Zn-finger in ubiquitin-hydrolases and other protein	1	99	3	NGLEQPRKQQRSDLNG	320	335	IDR	Q99767	APBA2	Amyloid-beta A4 precursor protein-binding family A member 2	Homo sapiens	RSDL	[KR]..L			2.06115	2684	2	0.997944	0	3	19615732,28514442			protein binding(GO:0005515)	cytoplasm(GO:0005737)	regulation of cell communication(GO:0010646)
USP20_zf-UBP__Q9Y2K6_1_99	Q9Y2K6	USP20	Zn-finger in ubiquitin-hydrolases and other protein	1	99	2	KQLLNESQQKIESQRM	3267	3282	IDR	Q99996	AKAP9	A-kinase anchor protein 9	Homo sapiens	KQLL	[KR]..L			0.144154	153	1	1	0	1			Ubiquitylation(3276)	signaling receptor binding(GO:0005102)	centrosome(GO:0005813)	regulation of signal transduction(GO:0009966)
USP20_zf-UBP__Q9Y2K6_1_99	Q9Y2K6	USP20	Zn-finger in ubiquitin-hydrolases and other protein	1	99	3	KAALEVRLQAVERDRQ	738	753	Domain	Q9BV73	CEP250	Centrosome-associated protein CEP250	Homo sapiens	KAAL	[KR]..L			0.102286	18	3	0.993348	0	3				protein binding(GO:0005515)	centrosome(GO:0005813)	localization(GO:0051179)
USP20_zf-UBP__Q9Y2K6_1_99	Q9Y2K6	USP20	Zn-finger in ubiquitin-hydrolases and other protein	1	99	3	KSALEAGQVSSALTAH	371	386	IDR	Q9BVI0	PHF20	PHD finger protein 20	Homo sapiens	KSAL	[KR]..L			3.59409	2533	13	0.971986	0	4				metal ion binding(GO:0046872)	cytosol(GO:0005829)	cellular protein modification process(GO:0006464)
USP20_zf-UBP__Q9Y2K6_1_99	Q9Y2K6	USP20	Zn-finger in ubiquitin-hydrolases and other protein	1	99	2	GKKKYDLESASAILPS	199	214	IDR	Q9BXF6	RAB11FIP5	Rab11 family-interacting protein 5	Homo sapiens	KYDL	[KR]..L			0.113498	163	2	0.992337	0	4			Phosphorylation(209); Phosphorylation(207)	protein binding(GO:0005515)	cellular anatomical entity(GO:0110165)	vesicle-mediated transport(GO:0016192)
USP20_zf-UBP__Q9Y2K6_1_99	Q9Y2K6	USP20	Zn-finger in ubiquitin-hydrolases and other protein	1	99	3	TIIPRSDLNGLPSPVE	60	75	IDR	Q9C0A6	SETD5	Histone-lysine N-methyltransferase SETD5	Homo sapiens	RSDL	[KR]..L			0.0189284	11	1	1	2	2			Phosphorylation(72)	catalytic activity, acting on a protein(GO:0140096)	cellular anatomical entity(GO:0110165)	cellular protein modification process(GO:0006464)
USP20_zf-UBP__Q9Y2K6_1_99	Q9Y2K6	USP20	Zn-finger in ubiquitin-hydrolases and other protein	1	99	4	RSDLNGLPSPVEERAG	64	79	IDR	Q9C0A6	SETD5	Histone-lysine N-methyltransferase SETD5	Homo sapiens	RSDL	[KR]..L			2.74517	513	6	0.991393	2	3			Phosphorylation(72)	catalytic activity, acting on a protein(GO:0140096)	cellular anatomical entity(GO:0110165)	cellular protein modification process(GO:0006464)
USP20_zf-UBP__Q9Y2K6_1_99	Q9Y2K6	USP20	Zn-finger in ubiquitin-hydrolases and other protein	1	99	2	KAALNIEKELPKPRHV	292	307	IDR	Q9C0I9	LRRC27	Leucine-rich repeat-containing protein 27	Homo sapiens	KAAL	[KR]..L			0.016534	25	3	0.941176	0	2
USP20_zf-UBP__Q9Y2K6_1_99	Q9Y2K6	USP20	Zn-finger in ubiquitin-hydrolases and other protein	1	99	2	KELLSAAEDARLHVSS	1925	1940	Domain	Q9H254	SPTBN4	Spectrin beta chain, non-erythrocytic 4	Homo sapiens	KELL	[KR]..L			0.0878765	38	3	0.790541	0	2			Phosphorylation(1939)	ion binding(GO:0043167)	cytoplasm(GO:0005737)	vesicle-mediated transport(GO:0016192)
USP20_zf-UBP__Q9Y2K6_1_99	Q9Y2K6	USP20	Zn-finger in ubiquitin-hydrolases and other protein	1	99	2	KGSLSQELSKSFLTLT	242	257	IDR	Q9H6A9	PCNX3	Pecanex-like protein 3	Homo sapiens	KSFL	[KR]..L			0.0967414	101	1	1	0	3			Phosphorylation(246|ATM,ATR); Phosphorylation(244)		cellular anatomical entity(GO:0110165)
USP20_zf-UBP__Q9Y2K6_1_99	Q9Y2K6	USP20	Zn-finger in ubiquitin-hydrolases and other protein	1	99	2	LAGAKAELEAQVGVEQ	518	533	IDR	Q9H6A9	PCNX3	Pecanex-like protein 3	Homo sapiens	KAEL	[KR]..L			0.00152151	3	3	0.272727	1	1					cellular anatomical entity(GO:0110165)
USP20_zf-UBP__Q9Y2K6_1_99	Q9Y2K6	USP20	Zn-finger in ubiquitin-hydrolases and other protein	1	99	4	KAELEAQVGVEQAASE	522	537	IDR	Q9H6A9	PCNX3	Pecanex-like protein 3	Homo sapiens	KAEL	[KR]..L			0.130684	133	3	0.984231	1	3					cellular anatomical entity(GO:0110165)
USP20_zf-UBP__Q9Y2K6_1_99	Q9Y2K6	USP20	Zn-finger in ubiquitin-hydrolases and other protein	1	99	3	ASQPVMNGKSKLNSSV	588	603	IDR	Q9H9J4	USP42	Ubiquitin carboxyl-terminal hydrolase 42	Homo sapiens	KSKL	[KR]..L			0.00936495	6	2	0.862069	2	3				thiol-dependent ubiquitin-specific protease activity(GO:0004843)	cytosol(GO:0005829)	protein deubiquitination(GO:0016579)
USP20_zf-UBP__Q9Y2K6_1_99	Q9Y2K6	USP20	Zn-finger in ubiquitin-hydrolases and other protein	1	99	3	VMNGKSKLNSSVLVPY	592	607	IDR	Q9H9J4	USP42	Ubiquitin carboxyl-terminal hydrolase 42	Homo sapiens	KSKL	[KR]..L			0.0249656	22	2	0.952381	2	2			Phosphorylation(607)	thiol-dependent ubiquitin-specific protease activity(GO:0004843)	cytosol(GO:0005829)	protein deubiquitination(GO:0016579)
USP20_zf-UBP__Q9Y2K6_1_99	Q9Y2K6	USP20	Zn-finger in ubiquitin-hydrolases and other protein	1	99	3	KSKLNSSVLVPYGAES	596	611	IDR	Q9H9J4	USP42	Ubiquitin carboxyl-terminal hydrolase 42	Homo sapiens	KSKL	[KR]..L			0.0498335	19	1	1	2	4			Phosphorylation(607); Phosphorylation(611)	thiol-dependent ubiquitin-specific protease activity(GO:0004843)	cytosol(GO:0005829)	protein deubiquitination(GO:0016579)
USP20_zf-UBP__Q9Y2K6_1_99	Q9Y2K6	USP20	Zn-finger in ubiquitin-hydrolases and other protein	1	99	2	EMQQKGALERRYDTVA	76	91	Domain	Q9HAS3	SLC28A3	Solute carrier family 28 member 3	Homo sapiens	KGCL	[KR]..L			0.0081673	6	1	1	1	3				molecular_function(GO:0003674)	cellular anatomical entity(GO:0110165)	transport(GO:0006810)
USP20_zf-UBP__Q9Y2K6_1_99	Q9Y2K6	USP20	Zn-finger in ubiquitin-hydrolases and other protein	1	99	3	KGALERRYDTVAGFAR	80	95	Domain	Q9HAS3	SLC28A3	Solute carrier family 28 member 3	Homo sapiens	KGCL	[KR]..L			0.298229	183	2	0.996068	1	3				molecular_function(GO:0003674)	cellular anatomical entity(GO:0110165)	transport(GO:0006810)
USP20_zf-UBP__Q9Y2K6_1_99	Q9Y2K6	USP20	Zn-finger in ubiquitin-hydrolases and other protein	1	99	2	RQELNKSLQEALSTGS	484	499	Coiled Coil	Q9HAT1	LMAN1L	Protein ERGIC-53-like	Homo sapiens	RQEL	[KR]..L			0.0490836	28	5	0.628571	0	2				binding(GO:0005488)	cellular anatomical entity(GO:0110165)	vesicle-mediated transport(GO:0016192)
USP20_zf-UBP__Q9Y2K6_1_99	Q9Y2K6	USP20	Zn-finger in ubiquitin-hydrolases and other protein	1	99	2	QSTELRLQKADLNHLG	770	785	IDR	Q9HBJ7	USP29	Ubiquitin carboxyl-terminal hydrolase 29	Homo sapiens	KADL	[KR]..L			0.0238507	27	2	0.938462	0	3				thiol-dependent ubiquitin-specific protease activity(GO:0004843)	cytosol(GO:0005829)	protein deubiquitination(GO:0016579)
USP20_zf-UBP__Q9Y2K6_1_99	Q9Y2K6	USP20	Zn-finger in ubiquitin-hydrolases and other protein	1	99	2	KAELNALGMEPVQTAN	2373	2388	IDR	Q9HCK8	CHD8	Chromodomain-helicase-DNA-binding protein 8	Homo sapiens	KAEL	[KR]..L			0.005758	2	1	1	0	3				hydrolase activity(GO:0016787)	cellular anatomical entity(GO:0110165)	regulation of signal transduction(GO:0009966)
USP20_zf-UBP__Q9Y2K6_1_99	Q9Y2K6	USP20	Zn-finger in ubiquitin-hydrolases and other protein	1	99	2	HSSGVQTSKESLNGLT	1498	1513	IDR	Q9HCM1	RESF1	Retroelement silencing factor 1	Homo sapiens	KESL	[KR]..L			0.0401868	13	1	1	0	4			Ubiquitylation(1506)	protein binding(GO:0005515)	cellular anatomical entity(GO:0110165)	regulation of cellular process(GO:0050794)
USP20_zf-UBP__Q9Y2K6_1_99	Q9Y2K6	USP20	Zn-finger in ubiquitin-hydrolases and other protein	1	99	3	KAKLEAKLHQTTAAAA	1648	1663	IDR	Q9NR09	BIRC6	Baculoviral IAP repeat-containing protein 6	Homo sapiens	KAKL	[KR]..L			0.61907	479	2	0.985433	0	3			Ubiquitylation(1648)	catalytic activity, acting on a protein(GO:0140096)	microtubule organizing center(GO:0005815)	ubiquitin-dependent protein catabolic process(GO:0006511)
USP20_zf-UBP__Q9Y2K6_1_99	Q9Y2K6	USP20	Zn-finger in ubiquitin-hydrolases and other protein	1	99	3	KAELDSWTDSISLARS	2516	2531	IDR	Q9NRC6	SPTBN5	Spectrin beta chain, non-erythrocytic 5	Homo sapiens	KAEL	[KR]..L			0.110397	17	1	1	0	3				protein binding(GO:0005515)	cytoplasm(GO:0005737)	vesicle-mediated transport(GO:0016192)
USP20_zf-UBP__Q9Y2K6_1_99	Q9Y2K6	USP20	Zn-finger in ubiquitin-hydrolases and other protein	1	99	2	KSNLNVMDKPVLSPAS	731	746	IDR	Q9NRE2	TSHZ2	Teashirt homolog 2	Homo sapiens	KPVL	[KR]..L			0.023942	13	1	1	0	2			Phosphorylation(746); Phosphorylation(743)	metal ion binding(GO:0046872)	cellular anatomical entity(GO:0110165)	regulation of cellular process(GO:0050794)
USP20_zf-UBP__Q9Y2K6_1_99	Q9Y2K6	USP20	Zn-finger in ubiquitin-hydrolases and other protein	1	99	3	PQSRSSLNAKPHDSLD	571	586	IDR	Q9NSA2	KCND1	Potassium voltage-gated channel subfamily D member 1	Homo sapiens	RSSL	[KR]..L			0.00695339	5	2	0.666667	1	2			Phosphorylation(573)	metal ion binding(GO:0046872)	cellular anatomical entity(GO:0110165)	transport(GO:0006810)
USP20_zf-UBP__Q9Y2K6_1_99	Q9Y2K6	USP20	Zn-finger in ubiquitin-hydrolases and other protein	1	99	2	KDALNLAQMQEQTLQL	72	87	Coiled Coil	Q9NVI7	ATAD3A	ATPase family AAA domain-containing protein 3A	Homo sapiens	KDAL	[KR]..L			0.165483	75	3	0.948936	0	3		L->R|77|PONTOCEREBELLAR HYPOPLASIA, HYPOTONIA, AND RESPIRATORY INSUFFICIENCY SYNDROME, NEONATAL LETHAL (PHRINL),Pontocerebellar hypoplasia, hypotonia, and respiratory insufficiency syndrome, neonatal lethal (PHRINL)|missense - Clinical significance:Disease,Pathogenic	Ubiquitylation(72)	zinc ion binding(GO:0008270)	cellular anatomical entity(GO:0110165)	regulation of cellular process(GO:0050794)
USP20_zf-UBP__Q9Y2K6_1_99	Q9Y2K6	USP20	Zn-finger in ubiquitin-hydrolases and other protein	1	99	3	KEKLNATSSSEGSTVD	1130	1145	IDR	Q9NY46	SCN3A	Sodium channel protein type 3 subunit alpha	Homo sapiens	KEKL	[KR]..L			0.0822265	81	1	1	0	2				molecular_function(GO:0003674)	cytoplasm(GO:0005737)	transport(GO:0006810)
USP20_zf-UBP__Q9Y2K6_1_99	Q9Y2K6	USP20	Zn-finger in ubiquitin-hydrolases and other protein	1	99	2	NKAILNQSIKAPVNTD	534	549	IDR	Q9NY74	ETAA1	Ewing's tumor-associated antigen 1	Homo sapiens	KCIL	[KR]..L			0.00252827	6	1	1	0	2			Ubiquitylation(535); Sumoylation(535); Ubiquitylation(543); Sumoylation(543); Phosphorylation(541)	molecular_function(GO:0003674)	cellular anatomical entity(GO:0110165)	regulation of response to stimulus(GO:0048583)
USP20_zf-UBP__Q9Y2K6_1_99	Q9Y2K6	USP20	Zn-finger in ubiquitin-hydrolases and other protein	1	99	2	ERTPLSNSRSSLNAKM	565	580	IDR	Q9NZV8	KCND2	Potassium voltage-gated channel subfamily D member 2	Homo sapiens	RSSL	[KR]..L			0.00872548	9	3	0.245283	2	1			Phosphorylation(572); Phosphorylation(575)	metal ion binding(GO:0046872)	cellular anatomical entity(GO:0110165)	transport(GO:0006810)
USP20_zf-UBP__Q9Y2K6_1_99	Q9Y2K6	USP20	Zn-finger in ubiquitin-hydrolases and other protein	1	99	4	LSNSRSSLNAKMEEAV	569	584	IDR	Q9NZV8	KCND2	Potassium voltage-gated channel subfamily D member 2	Homo sapiens	RSSL	[KR]..L			1.5365	3275	3	0.998512	2	3			Phosphorylation(572); Phosphorylation(575)	metal ion binding(GO:0046872)	cellular anatomical entity(GO:0110165)	transport(GO:0006810)
USP20_zf-UBP__Q9Y2K6_1_99	Q9Y2K6	USP20	Zn-finger in ubiquitin-hydrolases and other protein	1	99	4	RSSLNAKMEEAVKLNA	573	588	IDR	Q9NZV8	KCND2	Potassium voltage-gated channel subfamily D member 2	Homo sapiens	RSSL	[KR]..L			0.848754	853	1	1	2	3			Phosphorylation(575)	metal ion binding(GO:0046872)	cellular anatomical entity(GO:0110165)	transport(GO:0006810)
USP20_zf-UBP__Q9Y2K6_1_99	Q9Y2K6	USP20	Zn-finger in ubiquitin-hydrolases and other protein	1	99	2	KAALNGAAKLDRQTQA	222	237	Domain	Q9P275	USP36	Ubiquitin carboxyl-terminal hydrolase 36	Homo sapiens	KACL	[KR]..L			0.0289422	38	3	0.849057	0	2			Ubiquitylation(230); Acetylation(230)	thiol-dependent ubiquitin-specific protease activity(GO:0004843)	cytoplasm(GO:0005737)	protein deubiquitination(GO:0016579)
USP20_zf-UBP__Q9Y2K6_1_99	Q9Y2K6	USP20	Zn-finger in ubiquitin-hydrolases and other protein	1	99	2	KRQLEHQSSAPHNISN	1926	1941	IDR	Q9P2D8	UNC79	Protein unc-79 homolog	Homo sapiens	KRQL	[KR]..L			0.00827506	6	2	0.689655	0	2					cellular anatomical entity(GO:0110165)	transport(GO:0006810)
USP20_zf-UBP__Q9Y2K6_1_99	Q9Y2K6	USP20	Zn-finger in ubiquitin-hydrolases and other protein	1	99	2	TKGDLETQTQLEHARI	455	470	Coiled Coil	Q9UDT6	CLIP2	CAP-Gly domain-containing linker protein 2	Homo sapiens	KGDL	[KR]..L			0.274269	158	10	0.992616	0	2				protein binding(GO:0005515)	cytoplasm(GO:0005737)	cellular process(GO:0009987)
USP20_zf-UBP__Q9Y2K6_1_99	Q9Y2K6	USP20	Zn-finger in ubiquitin-hydrolases and other protein	1	99	3	ALSKSSLNVLDDNQFV	592	607	Domain	Q9UI47	CTNNA3	Catenin alpha-3	Homo sapiens	KSSL	[KR]..L			0.509351	499	5	0.98342	0	5				protein binding(GO:0005515)	cytosol(GO:0005829)	regulation of cellular process(GO:0050794)
USP20_zf-UBP__Q9Y2K6_1_99	Q9Y2K6	USP20	Zn-finger in ubiquitin-hydrolases and other protein	1	99	3	EQPSLTTSRSSLNLKA	582	597	IDR	Q9UK17	KCND3	Potassium voltage-gated channel subfamily D member 3	Homo sapiens	RSSL	[KR]..L			0.00749861	6	2	0.818182	1	2			Phosphorylation(591); Phosphorylation(585)	metal ion binding(GO:0046872)	cellular anatomical entity(GO:0110165)	transport(GO:0006810)
USP20_zf-UBP__Q9Y2K6_1_99	Q9Y2K6	USP20	Zn-finger in ubiquitin-hydrolases and other protein	1	99	3	TPRSDLNADKKAEILI	556	571	IDR	Q9ULD2	MTUS1	Microtubule-associated tumor suppressor 1	Homo sapiens	RSDL	[KR]..L			0.0741806	42	1	1	0	2		A->S|563|Hepatocellular carcinoma (HCC)|missense - Clinical significance:Disease	Phosphorylation(556|CDK1,MAPK1,MAPK3)	protein binding(GO:0005515)	microtubule organizing center(GO:0005815)	regulation of response to stimulus(GO:0048583)
USP20_zf-UBP__Q9Y2K6_1_99	Q9Y2K6	USP20	Zn-finger in ubiquitin-hydrolases and other protein	1	99	2	KAVLNFPASPTSSIPD	396	411	IDR	Q9ULE3	DENND2A	DENN domain-containing protein 2A	Homo sapiens	KCVL	[KR]..L			0.492395	349	1	1	0	3			Phosphorylation(407); Phosphorylation(404); Phosphorylation(408)	protein binding(GO:0005515)	cytosol(GO:0005829)	vesicle-mediated transport(GO:0016192)
USP20_zf-UBP__Q9Y2K6_1_99	Q9Y2K6	USP20	Zn-finger in ubiquitin-hydrolases and other protein	1	99	2	ELRTVKSNLNQVVQER	843	858	Coiled Coil	Q9UPS8	ANKRD26	Ankyrin repeat domain-containing protein 26	Homo sapiens	KSNL	[KR]..L			0.00724737	4	2	0.8	0	2					centrosome(GO:0005813)	regulation of cellular process(GO:0050794)
USP20_zf-UBP__Q9Y2K6_1_99	Q9Y2K6	USP20	Zn-finger in ubiquitin-hydrolases and other protein	1	99	2	AKDKAVLNSVSRTALS	3356	3371	IDR	Q9Y4D8	HECTD4	Probable E3 ubiquitin-protein ligase HECTD4	Homo sapiens	RTAL	[KR]..L			0.00698529	6	1	1	0	3			Phosphorylation(3364)	catalytic activity, acting on a protein(GO:0140096)	cellular anatomical entity(GO:0110165)	primary metabolic process(GO:0044238)
USP20_zf-UBP__Q9Y2K6_1_99	Q9Y2K6	USP20	Zn-finger in ubiquitin-hydrolases and other protein	1	99	4	APVTNSSGKMALNSPQ	299	314	IDR	Q9Y6F6	IRAG1	Inositol 1,4,5-triphosphate receptor associated 1	Homo sapiens	KMAL	[KR]..L			1.64406	814	6	0.987938	1	5			Phosphorylation(312)		perinuclear region of cytoplasm(GO:0048471)	regulation of cellular process(GO:0050794)
USP20_zf-UBP__Q9Y2K6_1_99	Q9Y2K6	USP20	Zn-finger in ubiquitin-hydrolases and other protein	1	99	2	NSSGKMALNSPQPGPV	303	318	IDR	Q9Y6F6	IRAG1	Inositol 1,4,5-triphosphate receptor associated 1	Homo sapiens	KMAL	[KR]..L			0.00373232	4	1	1	1	1			Phosphorylation(312)		perinuclear region of cytoplasm(GO:0048471)	regulation of cellular process(GO:0050794)
USP20_zf-UBP__Q9Y2K6_1_99	Q9Y2K6	USP20	Zn-finger in ubiquitin-hydrolases and other protein	1	99	3	IKSPTAQSKTQLEVRP	1490	1505	IDR	Q9Y6N7	ROBO1	Roundabout homolog 1	Homo sapiens	KTQL	[KR]..L			0.00425336	7	1	1	2	2			Phosphorylation(1492); Phosphorylation(1494); Phosphorylation(1497)	protein binding(GO:0005515)	cytoplasm(GO:0005737)	regulation of signal transduction(GO:0009966)
USP20_zf-UBP__Q9Y2K6_1_99	Q9Y2K6	USP20	Zn-finger in ubiquitin-hydrolases and other protein	1	99	2	KTQLEVRPVVVPKLPS	1498	1513	IDR	Q9Y6N7	ROBO1	Roundabout homolog 1	Homo sapiens	KTQL	[KR]..L			0.018281	19	2	0.942857	2	2				protein binding(GO:0005515)	cytoplasm(GO:0005737)	regulation of signal transduction(GO:0009966)
USP20_zf-UBP__Q9Y2K6_1_99	Q9Y2K6	USP20	Zn-finger in ubiquitin-hydrolases and other protein	1	99	3	KSSLSETVFDHPPSSV	2332	2347	IDR	Q9Y6V0	PCLO	Protein piccolo	Homo sapiens	KSSL	[KR]..L			0.279702	113	6	0.59863	1	4			Phosphorylation(2333)	metal ion binding(GO:0046872)	cellular anatomical entity(GO:0110165)	vesicle-mediated transport(GO:0016192)
USP22_zf-UBP__Q9UPT9_20_144	Q9UPT9	USP22	Zn-finger in ubiquitin-hydrolases and other protein	20	144	2	RKGFSLRNMSLAVVDG	132	147	IDR	O14492	SH2B2	SH2B adapter protein 2	Homo sapiens					0.372978	354	3	0.908068	0	2			Phosphorylation(136); Phosphorylation(141)	enzyme binding(GO:0019899)	cellular anatomical entity(GO:0110165)	multicellular organismal process(GO:0032501)
USP22_zf-UBP__Q9UPT9_20_144	Q9UPT9	USP22	Zn-finger in ubiquitin-hydrolases and other protein	20	144	2	RPELSIPLHHAMSMSA	120	135	IDR	O95948	ONECUT2	One cut domain family member 2	Homo sapiens					0.0585323	70	3	0.933333	1	1				transcription regulator activity(GO:0140110)	nucleoplasm(GO:0005654)	positive regulation of nucleic acid-templated transcription(GO:1903508)
USP22_zf-UBP__Q9UPT9_20_144	Q9UPT9	USP22	Zn-finger in ubiquitin-hydrolases and other protein	20	144	2	MTPMKRSVQTQVSEPF	1	16	IDR	Q499Z3	SLFNL1	Schlafen-like protein 1	Homo sapiens					0.0570329	131	1	1	0	2				ion binding(GO:0043167)
USP22_zf-UBP__Q9UPT9_20_144	Q9UPT9	USP22	Zn-finger in ubiquitin-hydrolases and other protein	20	144	2	EDWNTFLLRFNDLDLA	53	68	Domain	Q9NWD8	TMEM248	Transmembrane protein 248	Homo sapiens					4.11722	2106	14	0.63695	0	3					cellular anatomical entity(GO:0110165)
USP22_zf-UBP__Q9UPT9_20_144	Q9UPT9	USP22	Zn-finger in ubiquitin-hydrolases and other protein	20	144	2	VPSPEAFLGKPWSSWI	36	51	IDR	Q9ULK2	ATXN7L1	Ataxin-7-like protein 1	Homo sapiens					0.176028	82	1	1	0	2	26186194		Phosphorylation(38|CDK1,MAPK8)
USP25___Q9UHP3_745_1055	Q9UHP3	USP25	USP25*	745	1055	2	LMQPVLVAQGTPGMAP	549	564	IDR	P46379	BAG6	Large proline-rich protein BAG6	Homo sapiens					0.0206935	40	18	0.241379	1	2				ubiquitin protein ligase binding(GO:0031625)	cytosol(GO:0005829)	regulation of ERAD pathway(GO:1904292)
USP25___Q9UHP3_745_1055	Q9UHP3	USP25	USP25*	745	1055	2	WQWQLESEADARQSKV	704	719	IDR	Q07283	TCHH	Trichohyalin	Homo sapiens					0.35734	154	16	0.469388	0	2				binding(GO:0005488)	cytosol(GO:0005829)	cellular process(GO:0009987)
USP25___Q9UHP3_745_1055	Q9UHP3	USP25	USP25*	745	1055	2	NDNSVLGNLRSLLQIL	517	532	IDR	Q7Z4F1	LRP10	Low-density lipoprotein receptor-related protein 10	Homo sapiens					0.053477	28	3	0.595588	0	2				molecular_function(GO:0003674)	cellular anatomical entity(GO:0110165)	primary metabolic process(GO:0044238)
USP25___Q9UHP3_745_1055	Q9UHP3	USP25	USP25*	745	1055	2	GTQSSLDRLRALLRLI	474	489	Coiled Coil	Q96EK2	PHF21B	PHD finger protein 21B	Homo sapiens					27.133	26407	16	0.280531	0	3			Phosphorylation(477); Phosphorylation(478)	binding(GO:0005488)
USP25___Q9UHP3_745_1055	Q9UHP3	USP25	USP25*	745	1055	2	VLQEILEKNPRFHHLT	1204	1219	Domain	Q9ULM3	YEATS2	YEATS domain-containing protein 2	Homo sapiens					0.332559	1886	5	0.985053	0	3			Phosphorylation(1219|CDK1,MAPK8)	protein binding(GO:0005515)	intracellular organelle(GO:0043229)	negative regulation of nitrogen compound metabolic process(GO:0051172)
USP25___Q9UHP3_745_1055	Q9UHP3	USP25	USP25*	745	1055	3	ASFAYAWVLDETGEER	305	320	Domain	Q9Y450	HBS1L	HBS1-like protein	Homo sapiens					0.0610566	37	2	0.89	1	3			Phosphorylation(309)	hydrolase activity(GO:0016787)	cytosol(GO:0005829)	cellular macromolecule catabolic process(GO:0044265)
USP25___Q9UHP3_745_1055	Q9UHP3	USP25	USP25*	745	1055	3	YAWVLDETGEERERGV	309	324	Domain	Q9Y450	HBS1L	HBS1-like protein	Homo sapiens					16.4044	32734	13	0.997526	1	6			Phosphorylation(309)	hydrolase activity(GO:0016787)	cytosol(GO:0005829)	cellular macromolecule catabolic process(GO:0044265)
USP33_DUSP2__Q8TEY7_806_921	Q8TEY7	USP33	DUSP domain	806	921	2	VALEGIWSIKRNLPVG	84	99	IDR	A0A1B0GVM6	C11orf97	Uncharacterized protein C11orf97	Homo sapiens	WSI	[FW].[IL]			0.0040279	8	2	0.964912	0	2					microtubule organizing center(GO:0005815)
USP33_DUSP2__Q8TEY7_806_921	Q8TEY7	USP33	DUSP domain	806	921	2	QLEEELFQLRQGPAGL	947	962	Coiled Coil	A6NC98	CCDC88B	Coiled-coil domain-containing protein 88B	Homo sapiens	FQL	[FW].[IL]			0.00329023	7	2	0.999088	0	2				protein binding(GO:0005515)	centrosome(GO:0005813)	response to external stimulus(GO:0009605)
USP33_DUSP2__Q8TEY7_806_921	Q8TEY7	USP33	DUSP domain	806	921	4	PDVVDDFQLQHRHGPG	394	409	Domain	A6NFX1	MFSD2B	Major facilitator superfamily domain-containing protein 2B	Homo sapiens	FQL	[FW].[IL]			6.22971	6281	6	0.997085	1	3				molecular_function(GO:0003674)	cellular anatomical entity(GO:0110165)	transport(GO:0006810)
USP33_DUSP2__Q8TEY7_806_921	Q8TEY7	USP33	DUSP domain	806	921	4	VVDDFQLQHRHGPGLE	396	411	Domain	A6NFX1	MFSD2B	Major facilitator superfamily domain-containing protein 2B	Homo sapiens	FQL	[FW].[IL]			13.4389	27192	3	0.944962	1	3				molecular_function(GO:0003674)	cellular anatomical entity(GO:0110165)	transport(GO:0006810)
USP33_DUSP2__Q8TEY7_806_921	Q8TEY7	USP33	DUSP domain	806	921	4	RYDSDDDLAWNIAPQG	345	360	IDR	O60478	GPR137B	Integral membrane protein GPR137B	Homo sapiens	WNI	[FW].[IL]			0.0878364	168	9	0.994627	1	2					cellular anatomical entity(GO:0110165)	regulation of autophagy(GO:0010506)
USP33_DUSP2__Q8TEY7_806_921	Q8TEY7	USP33	DUSP domain	806	921	4	DDDLAWNIAPQGLQGG	349	364	IDR	O60478	GPR137B	Integral membrane protein GPR137B	Homo sapiens	WNI	[FW].[IL]			8.66257	20069	24	0.997133	1	2					cellular anatomical entity(GO:0110165)	regulation of autophagy(GO:0010506)
USP33_DUSP2__Q8TEY7_806_921	Q8TEY7	USP33	DUSP domain	806	921	3	DIWDIQMRSKSLEPIA	573	588	Domain	P32456	GBP2	Guanylate-binding protein 2	Homo sapiens	WDI	[FW].[IL]			0.141964	149	3	0.999741	0	3			Other(588)	hydrolase activity(GO:0016787)	perinuclear region of cytoplasm(GO:0048471)	response to external stimulus(GO:0009605)
USP33_DUSP2__Q8TEY7_806_921	Q8TEY7	USP33	DUSP domain	806	921	2	ALEWDEMDISNKLISL	1216	1231	IDR	Q13023	AKAP6	A-kinase anchor protein 6	Homo sapiens					0.309402	310	2	0.992341	0	3				enzyme binding(GO:0019899)	perinuclear region of cytoplasm(GO:0048471)	positive regulation of molecular function(GO:0044093)
USP33_DUSP2__Q8TEY7_806_921	Q8TEY7	USP33	DUSP domain	806	921	2	NGLDIAPRYFGFIKAA	386	401	Domain	Q14916	SLC17A1	Sodium-dependent phosphate transport protein 1	Homo sapiens					4.54469	9300	5	0.933568	0	3				molecular_function(GO:0003674)	intracellular membrane-bounded organelle(GO:0043231)	transport(GO:0006810)
USP33_DUSP2__Q8TEY7_806_921	Q8TEY7	USP33	DUSP domain	806	921	2	ADPFSLLHINTDRSTV	1090	1105	IDR	Q15468	STIL	SCL-interrupting locus protein	Homo sapiens	FSL	[FW].[IL]			0.0197865	25	6	0.725581	0	3				protein binding(GO:0005515)	centrosome(GO:0005813)	centrosome duplication(GO:0051298)
USP33_DUSP2__Q8TEY7_806_921	Q8TEY7	USP33	DUSP domain	806	921	4	PYIPMDDDFQLRSFDQ	564	579	IDR	Q16665	HIF1A	Hypoxia-inducible factor 1-alpha	Homo sapiens	FQL	[FW].[IL]			3.0584	3561	3	0.992459	1	3			Phosphorylation(565); Phosphorylation(576|PLK3); Hydroxylation(564)	signaling receptor binding(GO:0005102)	nucleoplasm(GO:0005654)	protein deubiquitination(GO:0016579)
USP33_DUSP2__Q8TEY7_806_921	Q8TEY7	USP33	DUSP domain	806	921	3	MDDDFQLRSFDQLSPL	568	583	IDR	Q16665	HIF1A	Hypoxia-inducible factor 1-alpha	Homo sapiens	FQL	[FW].[IL]			0.0130436	11	3	0.941176	1	3			Phosphorylation(576|PLK3)	signaling receptor binding(GO:0005102)	nucleoplasm(GO:0005654)	protein deubiquitination(GO:0016579)
USP33_DUSP2__Q8TEY7_806_921	Q8TEY7	USP33	DUSP domain	806	921	2	ENEEAFSIRRLHVVTE	501	516	Domain	Q17RG1	KCTD19	BTB/POZ domain-containing protein KCTD19	Homo sapiens	FSI	[FW].[IL]			0.00226254	4	3	0.968	0	2						cellular process(GO:0009987)
USP33_DUSP2__Q8TEY7_806_921	Q8TEY7	USP33	DUSP domain	806	921	3	PSPLTDEEGDFILIHH	592	607	IDR	Q5T0F9	CC2D1B	Coiled-coil and C2 domain-containing protein 1B	Homo sapiens	FIL	[FW].[IL]			0.0776395	111	2	0.967105	0	3			Phosphorylation(596); Phosphorylation(593)	binding(GO:0005488)	nucleoplasm(GO:0005654)	regulation of cellular metabolic process(GO:0031323)
USP33_DUSP2__Q8TEY7_806_921	Q8TEY7	USP33	DUSP domain	806	921	3	MEVKHPRFFALFEKHG	411	426	Domain	Q6PFW1	PPIP5K1	Inositol hexakisphosphate and diphosphoinositol-pentakisphosphate kinase 1	Homo sapiens	FAL	[FW].[IL]			0.210353	422	1	1	0	3				catalytic activity(GO:0003824)	cytosol(GO:0005829)	primary metabolic process(GO:0044238)
USP33_DUSP2__Q8TEY7_806_921	Q8TEY7	USP33	DUSP domain	806	921	3	EAGLALRTDLQGEAQI	266	281	IDR	Q6ZMS7	ZNF783	Protein ZNF783	Homo sapiens					2.93858	2648	4	0.988699	1	3				protein binding(GO:0005515)	cellular anatomical entity(GO:0110165)	regulation of cellular metabolic process(GO:0031323)
USP33_DUSP2__Q8TEY7_806_921	Q8TEY7	USP33	DUSP domain	806	921	3	GSDEFDISPRISKQQE	2534	2549	IDR	Q8IWI9	MGA	MAX gene-associated protein	Homo sapiens	FDI	[FW].[IL]			7.3251	11450	4	0.998471	1	3			Phosphorylation(2541); Phosphorylation(2535); Sumoylation(2546)	protein binding(GO:0005515)	transferase complex(GO:1990234)	regulation of cellular metabolic process(GO:0031323)
USP33_DUSP2__Q8TEY7_806_921	Q8TEY7	USP33	DUSP domain	806	921	2	NVWNIKEMLSIPSGSG	4	19	IDR	Q8IYA8	IHO1	Interactor of HORMAD1 protein 1	Homo sapiens	WNI	[FW].[IL]			0.00726383	14	3	0.717105	0	2					intracellular organelle(GO:0043229)	cell cycle process(GO:0022402)
USP33_DUSP2__Q8TEY7_806_921	Q8TEY7	USP33	DUSP domain	806	921	3	EPWNIKRNEMVTKHPV	73	88	IDR	Q8IYX0	ZNF679	Zinc finger protein 679	Homo sapiens	WNI	[FW].[IL]			0.0731502	149	3	0.997919	0	2			Acetylation(85)	metal ion binding(GO:0046872)	intracellular membrane-bounded organelle(GO:0043231)	regulation of cellular metabolic process(GO:0031323)
USP33_DUSP2__Q8TEY7_806_921	Q8TEY7	USP33	DUSP domain	806	921	2	MEEDLFQLRQLPVVKF	1	16	IDR	Q8N4V2	SVOP	Synaptic vesicle 2-related protein	Homo sapiens	FQL	[FW].[IL]			0.00329023	7	1	1	0	2				molecular_function(GO:0003674)	intracellular organelle(GO:0043229)
USP33_DUSP2__Q8TEY7_806_921	Q8TEY7	USP33	DUSP domain	806	921	2	WLLSRVALLLPPPAAL	8	23	IDR	Q8TCU5	GRIN3A	Glutamate receptor ionotropic, NMDA 3A	Homo sapiens	WLL	[FW].[IL]			0.0672842	179	9	0.868243	1	1				enzyme binding(GO:0019899)	cell body(GO:0044297)	regulation of cell communication(GO:0010646)
USP33_DUSP2__Q8TEY7_806_921	Q8TEY7	USP33	DUSP domain	806	921	2	NGKNSHEQLWNIQPRQ	1899	1914	IDR	Q8WUY3	PRUNE2	Protein prune homolog 2	Homo sapiens	WNI	[FW].[IL]			0.09278	235	1	1	0	1				hydrolase activity(GO:0016787)	cytoplasm(GO:0005737)	cellular catabolic process(GO:0044248)
USP33_DUSP2__Q8TEY7_806_921	Q8TEY7	USP33	DUSP domain	806	921	2	ENLLIEHPSMSVYAVH	120	135	IDR	Q96A56	TP53INP1	Tumor protein p53-inducible nuclear protein 1	Homo sapiens					1.08008	1163	17	0.817876	0	3				molecular_function(GO:0003674)	nucleoplasm(GO:0005654)	regulation of autophagy(GO:0010506)
USP33_DUSP2__Q8TEY7_806_921	Q8TEY7	USP33	DUSP domain	806	921	2	EYFSLFHSASAPSRST	8	23	IDR	Q96Q27	ASB2	Ankyrin repeat and SOCS box protein 2	Homo sapiens	FSL	[FW].[IL]			0.0380508	63	3	0.873016	0	2					ubiquitin ligase complex(GO:0000151)	ubiquitin-dependent protein catabolic process(GO:0006511)
USP33_DUSP2__Q8TEY7_806_921	Q8TEY7	USP33	DUSP domain	806	921	2	TLLYDQPLQVFTGSSS	917	932	IDR	Q96RT1	ERBIN	Erbin	Homo sapiens					0.0655456	57	2	0.984211	0	3			Phosphorylation(928); Phosphorylation(917); Phosphorylation(931); Phosphorylation(920); Phosphorylation(930); Phosphorylation(932)	signaling receptor binding(GO:0005102)	cell-substrate junction(GO:0030055)	negative regulation of molecular function(GO:0044092)
USP33_DUSP2__Q8TEY7_806_921	Q8TEY7	USP33	DUSP domain	806	921	2	SLLTQLRAEDLNIAPR	56	71	Domain	Q96SZ5	ADO	2-aminoethanethiol dioxygenase	Homo sapiens					0.0583114	56	4	0.965686	0	2			Phosphorylation(56)	metal ion binding(GO:0046872)	cytosol(GO:0005829)	cellular catabolic process(GO:0044248)
USP33_DUSP2__Q8TEY7_806_921	Q8TEY7	USP33	DUSP domain	806	921	3	DFVLRRDLSATAPAAA	196	211	IDR	Q96T25	ZIC5	Zinc finger protein ZIC 5	Homo sapiens	FVL	[FW].[IL]			14.1893	17707	9	0.994946	0	3				metal ion binding(GO:0046872)	intracellular membrane-bounded organelle(GO:0043231)	regulation of cellular metabolic process(GO:0031323)
USP33_DUSP2__Q8TEY7_806_921	Q8TEY7	USP33	DUSP domain	806	921	2	HIQVSTSSAAVWQLAY	48	63	IDR	Q9BQE6	LBHD1	LBH domain-containing protein 1	Homo sapiens	WQL	[FW].[IL]			0.0158102	41	5	0.803922	1	1					intracellular membrane-bounded organelle(GO:0043231)	regulation of cellular metabolic process(GO:0031323)
USP33_DUSP2__Q8TEY7_806_921	Q8TEY7	USP33	DUSP domain	806	921	2	AAVWQLAYPPVWPNLP	56	71	IDR	Q9BQE6	LBHD1	LBH domain-containing protein 1	Homo sapiens	WQL	[FW].[IL]			0.000683382	2	2	0.5	1	1					intracellular membrane-bounded organelle(GO:0043231)	regulation of cellular metabolic process(GO:0031323)
USP33_DUSP2__Q8TEY7_806_921	Q8TEY7	USP33	DUSP domain	806	921	2	KDPFSIEREARLHRQA	270	285	Domain	Q9BZB8	CPEB1	Cytoplasmic polyadenylation element-binding protein 1	Homo sapiens	FSI	[FW].[IL]			0.00366811	6	4	0.835443	0	2				metal ion binding(GO:0046872)	cell junction(GO:0030054)	cellular response to stress(GO:0033554)
USP33_DUSP2__Q8TEY7_806_921	Q8TEY7	USP33	DUSP domain	806	921	4	DSAFELLHRAVGHFEL	205	220	Domain	Q9H765	ASB8	Ankyrin repeat and SOCS box protein 8	Homo sapiens	FEL	[FW].[IL]			0.0929118	93	2	0.972318	1	3					cytosol(GO:0005829)	protein modification by small protein conjugation or removal(GO:0070647)
USP33_DUSP2__Q8TEY7_806_921	Q8TEY7	USP33	DUSP domain	806	921	3	AFNLQHLATLATAWSL	1364	1379	IDR	Q9P281	BAHCC1	BAH and coiled-coil domain-containing protein 1	Homo sapiens	WSL	[FW].[IL]			0.256747	416	4	0.992157	0	3				binding(GO:0005488)
USP33_DUSP2__Q8TEY7_806_921	Q8TEY7	USP33	DUSP domain	806	921	2	VGLEPISPLDLRTDLR	16	31	IDR	Q9UKV0	HDAC9	Histone deacetylase 9	Homo sapiens					0.0591342	46	11	0.671937	0	3			Phosphorylation(22)	catalytic activity, acting on a protein(GO:0140096)	transferase complex(GO:1990234)	negative regulation of molecular function(GO:0044092)
USP33_DUSP2__Q8TEY7_806_921	Q8TEY7	USP33	DUSP domain	806	921	2	QPIDNSFDIQSRDAIS	476	491	IDR	Q9Y6R4	MAP3K4	Mitogen-activated protein kinase kinase kinase 4	Homo sapiens	FDI	[FW].[IL]			0.00370431	8	3	0.999219	0	2			Phosphorylation(481)	catalytic activity, acting on a protein(GO:0140096)	perinuclear region of cytoplasm(GO:0048471)	positive regulation of molecular function(GO:0044093)
USP33_zf-UBP__Q8TEY7_36_130	Q8TEY7	USP33	Zn-finger in ubiquitin-hydrolases and other protein	36	130	3	KSELEAPSQVPATIQL	952	967	IDR	A4D1E1	ZNF804B	Zinc finger protein 804B	Homo sapiens	KSEL	[HKR]..L			1.84507	1467	3	0.996448	0	3				metal ion binding(GO:0046872)
USP33_zf-UBP__Q8TEY7_36_130	Q8TEY7	USP33	Zn-finger in ubiquitin-hydrolases and other protein	36	130	3	MEAEVVRTKHELEALH	251	266	Domain	A5D8V7	ODAD3	Outer dynein arm-docking complex subunit 3	Homo sapiens	KHEL	[HKR]..L			0.00397785	6	4	0.34375	2	2					microtubule organizing center(GO:0005815)	movement of cell or subcellular component(GO:0006928)
USP33_zf-UBP__Q8TEY7_36_130	Q8TEY7	USP33	Zn-finger in ubiquitin-hydrolases and other protein	36	130	2	KHELEALHVVNQEALN	259	274	Domain	A5D8V7	ODAD3	Outer dynein arm-docking complex subunit 3	Homo sapiens	KHEL	[HKR]..L			0.00165426	4	2	0.977778	2	1					microtubule organizing center(GO:0005815)	movement of cell or subcellular component(GO:0006928)
USP33_zf-UBP__Q8TEY7_36_130	Q8TEY7	USP33	Zn-finger in ubiquitin-hydrolases and other protein	36	130	3	ADDRSRSLLMWMLRLL	263	278	Domain	A6NFY4	NEMP2	Nuclear envelope integral membrane protein 2	Homo sapiens	RSLL	[HKR]..L			0.0884583	38	51	0.354795	1	3					cellular anatomical entity(GO:0110165)
USP33_zf-UBP__Q8TEY7_36_130	Q8TEY7	USP33	Zn-finger in ubiquitin-hydrolases and other protein	36	130	2	DDRSRSLLMWMLRLLS	264	279	Domain	A6NFY4	NEMP2	Nuclear envelope integral membrane protein 2	Homo sapiens	RSLL	[HKR]..L			0.054165	33	24	0.628892	1	1					cellular anatomical entity(GO:0110165)
USP33_zf-UBP__Q8TEY7_36_130	Q8TEY7	USP33	Zn-finger in ubiquitin-hydrolases and other protein	36	130	2	KAALEMVVEELKGKAD	490	505	Coiled Coil	H7BZ55	CROCC2	Putative ciliary rootlet coiled-coil protein 2	Homo sapiens	KAAL	[HKR]..L			0.00385442	7	1	1	0	2
USP33_zf-UBP__Q8TEY7_36_130	Q8TEY7	USP33	Zn-finger in ubiquitin-hydrolases and other protein	36	130	3	MEGLAQDKSALNHLAL	630	645	Coiled Coil	H7BZ55	CROCC2	Putative ciliary rootlet coiled-coil protein 2	Homo sapiens	HLAL	[HKR]..L			0.03552	18	3	0.970803	1	5
USP33_zf-UBP__Q8TEY7_36_130	Q8TEY7	USP33	Zn-finger in ubiquitin-hydrolases and other protein	36	130	3	AQDKSALNHLALQLEQ	634	649	Coiled Coil	H7BZ55	CROCC2	Putative ciliary rootlet coiled-coil protein 2	Homo sapiens	HLAL	[HKR]..L			0.0038281	7	1	1	1	2
USP33_zf-UBP__Q8TEY7_36_130	Q8TEY7	USP33	Zn-finger in ubiquitin-hydrolases and other protein	36	130	2	MSLFDLFRGFFGFPGP	1	16	IDR	O00165	HAX1	HCLS1-associated protein X-1	Homo sapiens					0.197979	170	45	0.26913	0	2			Acetylation(2)	protein binding(GO:0005515)	cytoplasm(GO:0005737)	regulation of autophagy(GO:0010506)
USP33_zf-UBP__Q8TEY7_36_130	Q8TEY7	USP33	Zn-finger in ubiquitin-hydrolases and other protein	36	130	2	QGHGRMALNLQLSDTD	568	583	IDR	O14513	NCKAP5	Nck-associated protein 5	Homo sapiens	RMAL	[HKR]..L			0.005832	11	2	0.969072	0	2					cellular anatomical entity(GO:0110165)	cellular process(GO:0009987)
USP33_zf-UBP__Q8TEY7_36_130	Q8TEY7	USP33	Zn-finger in ubiquitin-hydrolases and other protein	36	130	2	KHQLEQLESQFVLMQQ	443	458	Domain	O14607	UTY	Histone demethylase UTY	Homo sapiens	KHQL	[HKR]..L			0.00502502	3	1	1	1	1				catalytic activity, acting on a protein(GO:0140096)	transferase complex(GO:1990234)
USP33_zf-UBP__Q8TEY7_36_130	Q8TEY7	USP33	Zn-finger in ubiquitin-hydrolases and other protein	36	130	2	KQMLNSVMQELEDYSE	743	758	Domain	O14715	RGPD8	RANBP2-like and GRIP domain-containing protein 8	Homo sapiens	KQML	[HKR]..L			0.0178848	10	1	1	0	3			Phosphorylation(756)	Ras GTPase binding(GO:0017016)	cytoplasm(GO:0005737)	positive regulation of molecular function(GO:0044093)
USP33_zf-UBP__Q8TEY7_36_130	Q8TEY7	USP33	Zn-finger in ubiquitin-hydrolases and other protein	36	130	2	SKVQLNSTETQTMSSG	756	771	IDR	O43313	ATMIN	ATM interactor	Homo sapiens	KVQL	[HKR]..L			0.0137276	22	1	1	0	2				metal ion binding(GO:0046872)	cellular anatomical entity(GO:0110165)	cellular response to stress(GO:0033554)
USP33_zf-UBP__Q8TEY7_36_130	Q8TEY7	USP33	Zn-finger in ubiquitin-hydrolases and other protein	36	130	3	AVSKAQLSVQTSPVPT	1334	1349	IDR	O43426	SYNJ1	Synaptojanin-1	Homo sapiens	KAQL	[HKR]..L			17.6698	8073	25	0.989541	0	6			Phosphorylation(1349); Phosphorylation(1345); Phosphorylation(1341)	hydrolase activity(GO:0016787)	perinuclear region of cytoplasm(GO:0048471)	endocytosis(GO:0006897)
USP33_zf-UBP__Q8TEY7_36_130	Q8TEY7	USP33	Zn-finger in ubiquitin-hydrolases and other protein	36	130	3	KASLSAPGSEYGSPSV	232	247	IDR	O43474	KLF4	Krueppel-like factor 4	Homo sapiens	KASL	[HKR]..L			0.103551	103	7	0.955176	0	5			Phosphorylation(234); Phosphorylation(236); Phosphorylation(244); Phosphorylation(240)	zinc ion binding(GO:0008270)	nucleoplasm(GO:0005654)	positive regulation of binding(GO:0051099)
USP33_zf-UBP__Q8TEY7_36_130	Q8TEY7	USP33	Zn-finger in ubiquitin-hydrolases and other protein	36	130	2	PSSVLAFWRLIADTFR	722	737	Domain	O43497	CACNA1G	Voltage-dependent T-type calcium channel subunit alpha-1G	Homo sapiens					0.0689437	21	46	0.403424	0	3			Phosphorylation(735)	protein binding(GO:0005515)	cell junction(GO:0030054)	cell communication(GO:0007154)
USP33_zf-UBP__Q8TEY7_36_130	Q8TEY7	USP33	Zn-finger in ubiquitin-hydrolases and other protein	36	130	3	RSALDYQTQETKSSLS	108	123	Domain	O43572	AKAP10	A-kinase anchor protein 10, mitochondrial	Homo sapiens	KSSL	[HKR]..L			0.172287	79	1	1	0	5			Ubiquitylation(119); Phosphorylation(113)	protein binding(GO:0005515)	cytosol(GO:0005829)	regulation of biological quality(GO:0065008)
USP33_zf-UBP__Q8TEY7_36_130	Q8TEY7	USP33	Zn-finger in ubiquitin-hydrolases and other protein	36	130	3	QELATLKSQLNSQSVE	792	807	Domain	O60763	USO1	General vesicular transport factor p115	Homo sapiens	KSQL	[HKR]..L			0.0240978	28	2	0.996815	1	5			Ubiquitylation(798); Phosphorylation(799)	protein binding(GO:0005515)	perinuclear region of cytoplasm(GO:0048471)	vesicle-mediated transport(GO:0016192)
USP33_zf-UBP__Q8TEY7_36_130	Q8TEY7	USP33	Zn-finger in ubiquitin-hydrolases and other protein	36	130	3	TLKSQLNSQSVEITKL	796	811	Domain	O60763	USO1	General vesicular transport factor p115	Homo sapiens	KSQL	[HKR]..L			0.0145623	18	1	1	1	3			Ubiquitylation(798); Phosphorylation(799)	protein binding(GO:0005515)	perinuclear region of cytoplasm(GO:0048471)	vesicle-mediated transport(GO:0016192)
USP33_zf-UBP__Q8TEY7_36_130	Q8TEY7	USP33	Zn-finger in ubiquitin-hydrolases and other protein	36	130	2	KMALEDRPSSLLVDQG	1920	1935	IDR	O75962	TRIO	Triple functional domain protein	Homo sapiens	KMAL	[HKR]..L			0.0349734	20	3	0.990099	0	3				Ras GTPase binding(GO:0017016)	cytosol(GO:0005829)	axon guidance(GO:0007411)
USP33_zf-UBP__Q8TEY7_36_130	Q8TEY7	USP33	Zn-finger in ubiquitin-hydrolases and other protein	36	130	2	KHMLEAANNNLEMAVT	32	47	Domain	O94888	UBXN7	UBX domain-containing protein 7	Homo sapiens	KHML	[HKR]..L			0.00304758	2	2	0.670782	0	2				enzyme binding(GO:0019899)	nucleoplasm(GO:0005654)	cellular protein modification process(GO:0006464)
USP33_zf-UBP__Q8TEY7_36_130	Q8TEY7	USP33	Zn-finger in ubiquitin-hydrolases and other protein	36	130	3	RMALESQSPGATTLLS	879	894	IDR	O94966	USP19	Ubiquitin carboxyl-terminal hydrolase 19	Homo sapiens	RMAL	[HKR]..L			0.0983682	36	2	0.986111	0	3				thiol-dependent ubiquitin-specific protease activity(GO:0004843)	cytosol(GO:0005829)	protein stabilization(GO:0050821)
USP33_zf-UBP__Q8TEY7_36_130	Q8TEY7	USP33	Zn-finger in ubiquitin-hydrolases and other protein	36	130	2	KTALDADDRFTLLTAQ	196	211	IDR	O95197	RTN3	Reticulon-3	Homo sapiens	RFTL	[HKR]..L			0.406347	217	5	0.981534	0	3					cell junction(GO:0030054)	vesicle-mediated transport(GO:0016192)
USP33_zf-UBP__Q8TEY7_36_130	Q8TEY7	USP33	Zn-finger in ubiquitin-hydrolases and other protein	36	130	3	KSQLSYLVHEPPLAVV	700	715	IDR	O95342	ABCB11	Bile salt export pump	Homo sapiens	KSQL	[HKR]..L			0.51311	537	2	0.992126	0	3			Phosphorylation(701); Phosphorylation(704)	hydrolase activity(GO:0016787)	anchoring junction(GO:0070161)	regulation of cellular catabolic process(GO:0031329)
USP33_zf-UBP__Q8TEY7_36_130	Q8TEY7	USP33	Zn-finger in ubiquitin-hydrolases and other protein	36	130	2	KAALEDTLAETEARFG	317	332	Coiled Coil	P08727	KRT19	Keratin, type I cytoskeletal 19	Homo sapiens	KAAL	[HKR]..L			0.015494	19	1	1	0	3			Ubiquitylation(317); Phosphorylation(327); Phosphorylation(323)	binding(GO:0005488)	cytosol(GO:0005829)	response to stimulus(GO:0050896)
USP33_zf-UBP__Q8TEY7_36_130	Q8TEY7	USP33	Zn-finger in ubiquitin-hydrolases and other protein	36	130	2	KTALEMVQAAGTDRHA	24	39	Domain	P0DPB6	POLR1D	DNA-directed RNA polymerases I and III subunit RPAC2	Homo sapiens	KTAL	[HKR]..L			0.0730024	23	1	1	0	2			Phosphorylation(25); Ubiquitylation(24); Phosphorylation(35)	catalytic activity(GO:0003824)	transferase complex(GO:1990234)	cellular macromolecule metabolic process(GO:0044260)
USP33_zf-UBP__Q8TEY7_36_130	Q8TEY7	USP33	Zn-finger in ubiquitin-hydrolases and other protein	36	130	2	RQQLNEMLKDSTQWLE	2572	2587	IDR	P11532	DMD	Dystrophin	Homo sapiens	RQQL	[HKR]..L			0.00847359	8	4	0.988304	0	3				zinc ion binding(GO:0008270)	cell-substrate junction(GO:0030055)	movement of cell or subcellular component(GO:0006928)
USP33_zf-UBP__Q8TEY7_36_130	Q8TEY7	USP33	Zn-finger in ubiquitin-hydrolases and other protein	36	130	2	RQLLEQPQAEAKVNGT	3594	3609	IDR	P11532	DMD	Dystrophin	Homo sapiens	RQLL	[HKR]..L			2.96705	8533	3	0.988102	0	2				zinc ion binding(GO:0008270)	cell-substrate junction(GO:0030055)	movement of cell or subcellular component(GO:0006928)
USP33_zf-UBP__Q8TEY7_36_130	Q8TEY7	USP33	Zn-finger in ubiquitin-hydrolases and other protein	36	130	3	TKGDLEQKSQISEDPE	451	466	IDR	P30622	CLIP1	CAP-Gly domain-containing linker protein 1	Homo sapiens	KGDL	[HKR]..L			0.0627146	40	1	1	0	2				zinc ion binding(GO:0008270)	centrosome(GO:0005813)	transport(GO:0006810)
USP33_zf-UBP__Q8TEY7_36_130	Q8TEY7	USP33	Zn-finger in ubiquitin-hydrolases and other protein	36	130	3	SVHELEKSKRALEQQV	1519	1534	Domain	P35579	MYH9	Myosin-9	Homo sapiens	KRAL	[HKR]..L			0.00387471	4	3	0.24	1	2			Phosphorylation(1519); Acetylation(1525); Phosphorylation(1526)	signaling receptor binding(GO:0005102)	focal adhesion(GO:0005925)	cell migration(GO:0016477)
USP33_zf-UBP__Q8TEY7_36_130	Q8TEY7	USP33	Zn-finger in ubiquitin-hydrolases and other protein	36	130	3	KRALEQQVEEMKTQLE	1527	1542	Domain	P35579	MYH9	Myosin-9	Homo sapiens	KTQL	[HKR]..L			0.0412067	26	2	0.968421	1	2				signaling receptor binding(GO:0005102)	focal adhesion(GO:0005925)	cell migration(GO:0016477)
USP33_zf-UBP__Q8TEY7_36_130	Q8TEY7	USP33	Zn-finger in ubiquitin-hydrolases and other protein	36	130	3	SKRALEQQVEEMRTQL	1533	1548	Domain	P35580	MYH10	Myosin-10	Homo sapiens	RTQL	[HKR]..L			0.112738	87	2	0.994975	0	2			Methylation(1545)	hydrolase activity(GO:0016787)	cell body(GO:0044297)	axon guidance(GO:0007411)
USP33_zf-UBP__Q8TEY7_36_130	Q8TEY7	USP33	Zn-finger in ubiquitin-hydrolases and other protein	36	130	3	ITKADLEQRHPQLDYV	2271	2286	IDR	P46939	UTRN	Utrophin	Homo sapiens	HPQL	[HKR]..L			1.53067	1234	5	0.996497	0	3			Phosphorylation(2285)	zinc ion binding(GO:0008270)	cell junction(GO:0030054)	regulation of molecular function(GO:0065009)
USP33_zf-UBP__Q8TEY7_36_130	Q8TEY7	USP33	Zn-finger in ubiquitin-hydrolases and other protein	36	130	2	KIQLEASEQHMPQLGA	648	663	IDR	P47736	RAP1GAP	Rap1 GTPase-activating protein 1	Homo sapiens	KIQL	[HKR]..L			0.0220628	24	3	0.794521	0	2				Ras GTPase binding(GO:0017016)	cytosol(GO:0005829)	axon guidance(GO:0007411)
USP33_zf-UBP__Q8TEY7_36_130	Q8TEY7	USP33	Zn-finger in ubiquitin-hydrolases and other protein	36	130	2	RSVLNNPSKHIIIERS	278	293	Domain	Q02641	CACNB1	Voltage-dependent L-type calcium channel subunit beta-1	Homo sapiens	RSVL	[HKR]..L			0.0164725	2	2	0.666667	0	2				molecular_function(GO:0003674)	cell junction(GO:0030054)	cell communication(GO:0007154)
USP33_zf-UBP__Q8TEY7_36_130	Q8TEY7	USP33	Zn-finger in ubiquitin-hydrolases and other protein	36	130	3	LSDKRSLNSVVTSEPD	1468	1483	IDR	Q04656	ATP7A	Copper-transporting ATPase 1	Homo sapiens	KRSL	[HKR]..L			0.22945	107	1	1	0	6			Phosphorylation(1480); Phosphorylation(1476); Phosphorylation(1473); Phosphorylation(1469); Phosphorylation(1479); Ubiquitylation(1471)	Ras GTPase binding(GO:0017016)	cell body(GO:0044297)	positive regulation of molecular function(GO:0044093)
USP33_zf-UBP__Q8TEY7_36_130	Q8TEY7	USP33	Zn-finger in ubiquitin-hydrolases and other protein	36	130	3	RSVLNNPSKHAIIERS	330	345	Domain	Q08289	CACNB2	Voltage-dependent L-type calcium channel subunit beta-2	Homo sapiens	RSVL	[HKR]..L			0.0765201	33	2	0.998214	0	3				protein binding(GO:0005515)	cell junction(GO:0030054)	cell communication(GO:0007154)
USP33_zf-UBP__Q8TEY7_36_130	Q8TEY7	USP33	Zn-finger in ubiquitin-hydrolases and other protein	36	130	2	RAQLEAHLGQVMESVR	372	387	Coiled Coil	Q08379	GOLGA2	Golgin subfamily A member 2	Homo sapiens	RAQL	[HKR]..L			0.0377546	16	13	0.720497	0	5				enzyme binding(GO:0019899)	Golgi apparatus(GO:0005794)	negative regulation of protein binding(GO:0032091)
USP33_zf-UBP__Q8TEY7_36_130	Q8TEY7	USP33	Zn-finger in ubiquitin-hydrolases and other protein	36	130	2	KGDLDASVPSMKVHAP	5312	5327	IDR	Q09666	AHNAK	Neuroblast differentiation-associated protein AHNAK	Homo sapiens	KGDL	[HKR]..L			1.97031	3683	7	0.997042	0	4			Ubiquitylation(5312); Methylation(5312); Phosphorylation(5318); Phosphorylation(5321); Ubiquitylation(5323); Methylation(5323)	protein binding(GO:0005515)	focal adhesion(GO:0005925)	regulation of molecular function(GO:0065009)
USP33_zf-UBP__Q8TEY7_36_130	Q8TEY7	USP33	Zn-finger in ubiquitin-hydrolases and other protein	36	130	2	REALNKRNSEVAVMDK	288	303	Coiled Coil	Q13625	TP53BP2	Apoptosis-stimulating of p53 protein 2	Homo sapiens	RECL	[HKR]..L			0.00351705	7	2	0.997059	0	2			Ubiquitylation(303); Phosphorylation(296)	protein binding(GO:0005515)	perinuclear region of cytoplasm(GO:0048471)	regulation of signal transduction(GO:0009966)
USP33_zf-UBP__Q8TEY7_36_130	Q8TEY7	USP33	Zn-finger in ubiquitin-hydrolases and other protein	36	130	4	LSQNKSALDAPHQHLD	760	775	IDR	Q16549	PCSK7	Proprotein convertase subtilisin/kexin type 7	Homo sapiens	HQHL	[HKR]..L			2.54162	2850	9	0.991957	1	6			Ubiquitylation(764)	endopeptidase activity(GO:0004175)	cellular anatomical entity(GO:0110165)	proteolysis(GO:0006508)
USP33_zf-UBP__Q8TEY7_36_130	Q8TEY7	USP33	Zn-finger in ubiquitin-hydrolases and other protein	36	130	4	KSALDAPHQHLDVPHG	764	779	IDR	Q16549	PCSK7	Proprotein convertase subtilisin/kexin type 7	Homo sapiens	HQHL	[HKR]..L			0.0752224	29	3	0.99197	1	3			Ubiquitylation(764)	endopeptidase activity(GO:0004175)	cellular anatomical entity(GO:0110165)	proteolysis(GO:0006508)
USP33_zf-UBP__Q8TEY7_36_130	Q8TEY7	USP33	Zn-finger in ubiquitin-hydrolases and other protein	36	130	2	NITKYALNTTTPDSTV	2480	2495	IDR	Q2M2H8	MGAM2	Probable maltase-glucoamylase 2	Homo sapiens	KYAL	[HKR]..L			0.00930714	11	7	0.351852	0	3				hydrolase activity(GO:0016787)	cellular anatomical entity(GO:0110165)	primary metabolic process(GO:0044238)
USP33_zf-UBP__Q8TEY7_36_130	Q8TEY7	USP33	Zn-finger in ubiquitin-hydrolases and other protein	36	130	2	KAQLEKTIETLRENSE	535	550	Coiled Coil	Q3V6T2	CCDC88A	Girdin	Homo sapiens	KAQL	[HKR]..L			0.0156736	13	1	1	0	2				GTPase binding(GO:0051020)	centrosome(GO:0005813)	cell migration(GO:0016477)
USP33_zf-UBP__Q8TEY7_36_130	Q8TEY7	USP33	Zn-finger in ubiquitin-hydrolases and other protein	36	130	2	MERPDKAALNALQPPE	1	16	IDR	Q3ZAQ7	VMA21	Vacuolar ATPase assembly integral membrane protein VMA21	Homo sapiens	KAAL	[HKR]..L			0.00830738	6	5	0.980243	0	3					intracellular membrane-bounded organelle(GO:0043231)	regulation of molecular function(GO:0065009)
USP33_zf-UBP__Q8TEY7_36_130	Q8TEY7	USP33	Zn-finger in ubiquitin-hydrolases and other protein	36	130	4	AETQQEKWMLEEKVKH	716	731	Coiled Coil	Q4V328	GRIPAP1	GRIP1-associated protein 1	Homo sapiens	KWML	[HKR]..L			3.00003	1709	4	0.95311	2	2			Ubiquitylation(722); Ubiquitylation(728); Ubiquitylation(730)	protein binding(GO:0005515)	cell junction(GO:0030054)	vesicle-mediated transport(GO:0016192)
USP33_zf-UBP__Q8TEY7_36_130	Q8TEY7	USP33	Zn-finger in ubiquitin-hydrolases and other protein	36	130	3	QEKWMLEEKVKHLEVS	720	735	Coiled Coil	Q4V328	GRIPAP1	GRIP1-associated protein 1	Homo sapiens	KWML	[HKR]..L			0.0470855	40	1	1	2	2			Ubiquitylation(722); Ubiquitylation(728); Ubiquitylation(730)	protein binding(GO:0005515)	cell junction(GO:0030054)	vesicle-mediated transport(GO:0016192)
USP33_zf-UBP__Q8TEY7_36_130	Q8TEY7	USP33	Zn-finger in ubiquitin-hydrolases and other protein	36	130	2	TMQWYQQLQDASMQAV	386	401	Domain	Q53GS7	GLE1	Nucleoporin GLE1	Homo sapiens					0.350409	199	24	0.322314	0	3				ion binding(GO:0043167)	centrosome(GO:0005813)	transport(GO:0006810)
USP33_zf-UBP__Q8TEY7_36_130	Q8TEY7	USP33	Zn-finger in ubiquitin-hydrolases and other protein	36	130	3	GGKTLLNAADSLIAVQ	366	381	Domain	Q5GH77	XKR3	XK-related protein 3	Homo sapiens	KTLL	[HKR]..L			0.0503052	45	2	0.999416	0	6					cellular anatomical entity(GO:0110165)
USP33_zf-UBP__Q8TEY7_36_130	Q8TEY7	USP33	Zn-finger in ubiquitin-hydrolases and other protein	36	130	4	RDQLLNEVKTSRSELN	655	670	Coiled Coil	Q5M9N0	CCDC158	Coiled-coil domain-containing protein 158	Homo sapiens	RSEL	[HKR]..L			0.163717	311	1	1	1	3
USP33_zf-UBP__Q8TEY7_36_130	Q8TEY7	USP33	Zn-finger in ubiquitin-hydrolases and other protein	36	130	3	LNEVKTSRSELNNLSE	659	674	Coiled Coil	Q5M9N0	CCDC158	Coiled-coil domain-containing protein 158	Homo sapiens	RSEL	[HKR]..L			0.0182354	46	3	0.870748	1	2
USP33_zf-UBP__Q8TEY7_36_130	Q8TEY7	USP33	Zn-finger in ubiquitin-hydrolases and other protein	36	130	2	KEALNLAQMQEQTLQL	72	87	Coiled Coil	Q5T9A4	ATAD3B	ATPase family AAA domain-containing protein 3B	Homo sapiens	KEAL	[HKR]..L			0.760465	686	6	0.993437	0	4				zinc ion binding(GO:0008270)	intracellular membrane-bounded organelle(GO:0043231)	vesicle-mediated transport(GO:0016192)
USP33_zf-UBP__Q8TEY7_36_130	Q8TEY7	USP33	Zn-finger in ubiquitin-hydrolases and other protein	36	130	2	TDNLFPEQKSSLNYLR	1038	1053	IDR	Q5VT97	SYDE2	Rho GTPase-activating protein SYDE2	Homo sapiens	KSSL	[HKR]..L			0.00236278	5	3	0.25	0	2				molecular_function(GO:0003674)	cytosol(GO:0005829)	cell migration(GO:0016477)
USP33_zf-UBP__Q8TEY7_36_130	Q8TEY7	USP33	Zn-finger in ubiquitin-hydrolases and other protein	36	130	2	GLVDERSRLNEALQAE	865	880	Domain	Q5VU43	PDE4DIP	Myomegalin	Homo sapiens	RSRL	[HKR]..L			0.00243597	3	3	0.333333	1	3				enzyme binding(GO:0019899)	centrosome(GO:0005813)	cell cycle process(GO:0022402)
USP33_zf-UBP__Q8TEY7_36_130	Q8TEY7	USP33	Zn-finger in ubiquitin-hydrolases and other protein	36	130	3	KELLNVGVSSLAAGPY	1742	1757	IDR	Q5VWN6	TASOR2	Protein TASOR 2	Homo sapiens	KELL	[HKR]..L			0.0767061	85	1	1	0	3					nucleoplasm(GO:0005654)
USP33_zf-UBP__Q8TEY7_36_130	Q8TEY7	USP33	Zn-finger in ubiquitin-hydrolases and other protein	36	130	3	KSSLDSNSSEMAIMMG	1059	1074	IDR	Q5VZ89	DENND4C	DENN domain-containing protein 4C	Homo sapiens	KSSL	[HKR]..L			3.12428	1784	9	0.995489	0	5			Phosphorylation(1060); Phosphorylation(1061); Phosphorylation(1064); Phosphorylation(1067)	Ras GTPase binding(GO:0017016)	Golgi apparatus(GO:0005794)	cellular response to stimulus(GO:0051716)
USP33_zf-UBP__Q8TEY7_36_130	Q8TEY7	USP33	Zn-finger in ubiquitin-hydrolases and other protein	36	130	3	SEGKSTLNGGVLEEHH	420	435	IDR	Q6N021	TET2	Methylcytosine dioxygenase TET2	Homo sapiens	KSTL	[HKR]..L			0.135216	179	6	0.972716	1	3				zinc ion binding(GO:0008270)	intracellular membrane-bounded organelle(GO:0043231)	cellular catabolic process(GO:0044248)
USP33_zf-UBP__Q8TEY7_36_130	Q8TEY7	USP33	Zn-finger in ubiquitin-hydrolases and other protein	36	130	2	PSNPRDWLNMLSPPIV	617	632	IDR	Q6ZVT6	CFAP20DC	Protein CFAP20DC	Homo sapiens	RDWL	[HKR]..L			0.0362789	40	4	0.896226	0	3
USP33_zf-UBP__Q8TEY7_36_130	Q8TEY7	USP33	Zn-finger in ubiquitin-hydrolases and other protein	36	130	3	QKSELNSRLEEKTNQM	421	436	Coiled Coil	Q7L099	RUFY3	Protein RUFY3	Homo sapiens	KSEL	[HKR]..L			0.0682329	33	2	0.97561	0	2			Ubiquitylation(432)		cell body(GO:0044297)	regulation of cellular process(GO:0050794)
USP33_zf-UBP__Q8TEY7_36_130	Q8TEY7	USP33	Zn-finger in ubiquitin-hydrolases and other protein	36	130	2	NFPTPPSSTKSSLNFE	12	27	IDR	Q86WP2	GPBP1	Vasculin	Homo sapiens	KSSL	[HKR]..L			0.00208585	6	1	1	1	1			Phosphorylation(15)	binding(GO:0005488)	cytosol(GO:0005829)	cellular macromolecule metabolic process(GO:0044260)
USP33_zf-UBP__Q8TEY7_36_130	Q8TEY7	USP33	Zn-finger in ubiquitin-hydrolases and other protein	36	130	2	PPSSTKSSLNFEKHSE	16	31	IDR	Q86WP2	GPBP1	Vasculin	Homo sapiens	KSSL	[HKR]..L			0.000622099	2	2	0.333333	1	1				binding(GO:0005488)	cytosol(GO:0005829)	cellular macromolecule metabolic process(GO:0044260)
USP33_zf-UBP__Q8TEY7_36_130	Q8TEY7	USP33	Zn-finger in ubiquitin-hydrolases and other protein	36	130	3	KQELNQMLAETPPVWK	188	203	Domain	Q86XE3	MICU3	Calcium uptake protein 3, mitochondrial	Homo sapiens	KQEL	[HKR]..L			0.298548	161	3	0.992537	0	2			Acetylation(188)	metal ion binding(GO:0046872)	protein-containing complex(GO:0032991)	regulation of biological quality(GO:0065008)
USP33_zf-UBP__Q8TEY7_36_130	Q8TEY7	USP33	Zn-finger in ubiquitin-hydrolases and other protein	36	130	2	RQQLNSEDTQAAYVLG	323	338	Domain	Q8IUM7	NPAS4	Neuronal PAS domain-containing protein 4	Homo sapiens	RQQL	[HKR]..L			0.0905971	210	3	0.998919	0	3				protein binding(GO:0005515)	protein-containing complex(GO:0032991)	cellular response to stimulus(GO:0051716)
USP33_zf-UBP__Q8TEY7_36_130	Q8TEY7	USP33	Zn-finger in ubiquitin-hydrolases and other protein	36	130	2	KEQLEERTWLLHDAIQ	381	396	Coiled Coil	Q8IV76	PASD1	Circadian clock protein PASD1	Homo sapiens	RTWL	[HKR]..L			0.0213698	19	7	0.903382	0	5			Acetylation(381)	protein binding(GO:0005515)	protein-containing complex(GO:0032991)	regulation of cellular metabolic process(GO:0031323)
USP33_zf-UBP__Q8TEY7_36_130	Q8TEY7	USP33	Zn-finger in ubiquitin-hydrolases and other protein	36	130	2	KMSLSSMEVDVQAPRA	793	808	IDR	Q8IVF2	AHNAK2	Protein AHNAK2	Homo sapiens	KMSL	[HKR]..L			1.10962	1872	5	0.988894	0	3			Phosphorylation(797)		cytoplasm(GO:0005737)	regulation of cellular metabolic process(GO:0031323)
USP33_zf-UBP__Q8TEY7_36_130	Q8TEY7	USP33	Zn-finger in ubiquitin-hydrolases and other protein	36	130	2	KMSLSSMEVDVQAPRA	1618	1633	IDR	Q8IVF2	AHNAK2	Protein AHNAK2	Homo sapiens	KMSL	[HKR]..L			1.10962	1872	5	0.988894	0	3					cytoplasm(GO:0005737)	regulation of cellular metabolic process(GO:0031323)
USP33_zf-UBP__Q8TEY7_36_130	Q8TEY7	USP33	Zn-finger in ubiquitin-hydrolases and other protein	36	130	2	KMSLSSMEVDVQAPRA	2773	2788	IDR	Q8IVF2	AHNAK2	Protein AHNAK2	Homo sapiens	KMSL	[HKR]..L			1.10962	1872	5	0.988894	0	3					cytoplasm(GO:0005737)	regulation of cellular metabolic process(GO:0031323)
USP33_zf-UBP__Q8TEY7_36_130	Q8TEY7	USP33	Zn-finger in ubiquitin-hydrolases and other protein	36	130	2	KMSLSSMEVDVQAPRA	4093	4108	IDR	Q8IVF2	AHNAK2	Protein AHNAK2	Homo sapiens	KMSL	[HKR]..L			1.10962	1872	5	0.988894	0	3					cytoplasm(GO:0005737)	regulation of cellular metabolic process(GO:0031323)
USP33_zf-UBP__Q8TEY7_36_130	Q8TEY7	USP33	Zn-finger in ubiquitin-hydrolases and other protein	36	130	2	RAQQMVEILTEENRVL	440	455	Coiled Coil	Q8IY63	AMOTL1	Angiomotin-like protein 1	Homo sapiens					0.0581537	31	41	0.226064	0	2				protein binding(GO:0005515)	anchoring junction(GO:0070161)	regulation of cellular process(GO:0050794)
USP33_zf-UBP__Q8TEY7_36_130	Q8TEY7	USP33	Zn-finger in ubiquitin-hydrolases and other protein	36	130	3	KSALNSESASELELVA	224	239	IDR	Q8IYB4	PEX5L	PEX5-related protein	Homo sapiens	KSAL	[HKR]..L			2.39281	3295	8	0.995964	0	5				small GTPase binding(GO:0031267)	cytosol(GO:0005829)	regulation of signal transduction(GO:0009966)
USP33_zf-UBP__Q8TEY7_36_130	Q8TEY7	USP33	Zn-finger in ubiquitin-hydrolases and other protein	36	130	2	VPVTREQLNHYRNVAQ	28	43	Coiled Coil	Q8IYT3	CCDC170	Coiled-coil domain-containing protein 170	Homo sapiens	REQL	[HKR]..L			0.00781246	10	7	0.5	1	4			Phosphorylation(38); Phosphorylation(31)	protein binding(GO:0005515)	microtubule organizing center(GO:0005815)	cellular process(GO:0009987)
USP33_zf-UBP__Q8TEY7_36_130	Q8TEY7	USP33	Zn-finger in ubiquitin-hydrolases and other protein	36	130	2	LSSGEQRAALNATNAV	244	259	IDR	Q8N0Z3	SPICE1	Spindle and centriole-associated protein 1	Homo sapiens	RAAL	[HKR]..L			0.00249182	2	11	0.837414	0	2			Phosphorylation(256)		centrosome(GO:0005813)	cell cycle process(GO:0022402)
USP33_zf-UBP__Q8TEY7_36_130	Q8TEY7	USP33	Zn-finger in ubiquitin-hydrolases and other protein	36	130	2	INSKQVATVKADLESE	687	702	IDR	Q8N573	OXR1	Oxidation resistance protein 1	Homo sapiens	KADL	[HKR]..L			0.000622099	2	1	1	1	1			Ubiquitylation(690)	catalytic activity(GO:0003824)	intracellular membrane-bounded organelle(GO:0043231)	cellular response to stress(GO:0033554)
USP33_zf-UBP__Q8TEY7_36_130	Q8TEY7	USP33	Zn-finger in ubiquitin-hydrolases and other protein	36	130	3	QVATVKADLESESFRP	691	706	IDR	Q8N573	OXR1	Oxidation resistance protein 1	Homo sapiens	KADL	[HKR]..L			1.24237	1065	1	1	1	2				catalytic activity(GO:0003824)	intracellular membrane-bounded organelle(GO:0043231)	cellular response to stress(GO:0033554)
USP33_zf-UBP__Q8TEY7_36_130	Q8TEY7	USP33	Zn-finger in ubiquitin-hydrolases and other protein	36	130	2	KEELNSSVAIADTALE	84	99	IDR	Q8N5C6	SRBD1	S1 RNA-binding domain-containing protein 1	Homo sapiens	KEEL	[HKR]..L			0.00502331	7	6	0.986467	0	3			Phosphorylation(90); Sumoylation(84); Phosphorylation(89)	binding(GO:0005488)		cellular protein metabolic process(GO:0044267)
USP33_zf-UBP__Q8TEY7_36_130	Q8TEY7	USP33	Zn-finger in ubiquitin-hydrolases and other protein	36	130	2	KSKLEEVVVSSQDQQI	244	259	Coiled Coil	Q8N715	CCDC185	Coiled-coil domain-containing protein 185	Homo sapiens	KSKL	[HKR]..L			0.0728723	84	2	0.989474	0	3
USP33_zf-UBP__Q8TEY7_36_130	Q8TEY7	USP33	Zn-finger in ubiquitin-hydrolases and other protein	36	130	3	MAAEWASRFWLWATLL	1	16	IDR	Q8N766	EMC1	ER membrane protein complex subunit 1	Homo sapiens	RFWL	[HKR]..L			0.0566722	17	22	0.568912	1	2					protein-containing complex(GO:0032991)
USP33_zf-UBP__Q8TEY7_36_130	Q8TEY7	USP33	Zn-finger in ubiquitin-hydrolases and other protein	36	130	3	KAELERAYQITASELQ	438	453	Coiled Coil	Q8N8E3	CEP112	Centrosomal protein of 112 kDa	Homo sapiens	KAEL	[HKR]..L			0.461247	252	1	1	0	2					centrosome(GO:0005813)	localization(GO:0051179)
USP33_zf-UBP__Q8TEY7_36_130	Q8TEY7	USP33	Zn-finger in ubiquitin-hydrolases and other protein	36	130	3	SPGKLEHSKAALSVHV	247	262	IDR	Q8NB78	KDM1B	Lysine-specific histone demethylase 1B	Homo sapiens	KAAL	[HKR]..L			0.0954597	54	7	0.935345	1	3			Phosphorylation(247|CDK1,CDK2,MAPK14,MAPK8); Ubiquitylation(250)	zinc ion binding(GO:0008270)	nucleoplasm(GO:0005654)	protein deubiquitination(GO:0016579)
USP33_zf-UBP__Q8TEY7_36_130	Q8TEY7	USP33	Zn-finger in ubiquitin-hydrolases and other protein	36	130	3	LEHSKAALSVHVPGMN	251	266	Domain	Q8NB78	KDM1B	Lysine-specific histone demethylase 1B	Homo sapiens	KAAL	[HKR]..L			0.00349986	3	1	1	1	2				zinc ion binding(GO:0008270)	nucleoplasm(GO:0005654)	protein deubiquitination(GO:0016579)
USP33_zf-UBP__Q8TEY7_36_130	Q8TEY7	USP33	Zn-finger in ubiquitin-hydrolases and other protein	36	130	3	ELDNITSSKGALELTV	708	723	IDR	Q8NEE6	FBXL13	Dynein regulatory complex subunit 6	Homo sapiens	KGAL	[HKR]..L			0.0465133	38	5	0.875	1	5					ubiquitin ligase complex(GO:0000151)	ubiquitin-dependent protein catabolic process(GO:0006511)
USP33_zf-UBP__Q8TEY7_36_130	Q8TEY7	USP33	Zn-finger in ubiquitin-hydrolases and other protein	36	130	3	KGALELTVKKSTYSSE	716	731	IDR	Q8NEE6	FBXL13	Dynein regulatory complex subunit 6	Homo sapiens	KGAL	[HKR]..L			0.0142771	11	3	0.998615	1	5					ubiquitin ligase complex(GO:0000151)	ubiquitin-dependent protein catabolic process(GO:0006511)
USP33_zf-UBP__Q8TEY7_36_130	Q8TEY7	USP33	Zn-finger in ubiquitin-hydrolases and other protein	36	130	2	KAQLEGRLEEKESLVK	857	872	Coiled Coil	Q8TCG1	CIP2A	Protein CIP2A	Homo sapiens	KESL	[HKR]..L			0.00439498	8	1	1	0	3			Ubiquitylation(857); Ubiquitylation(872)	protein binding(GO:0005515)	cytoplasm(GO:0005737)
USP33_zf-UBP__Q8TEY7_36_130	Q8TEY7	USP33	Zn-finger in ubiquitin-hydrolases and other protein	36	130	3	KSSLNSSPWSGLMALG	12	27	IDR	Q8TCJ2	STT3B	Dolichyl-diphosphooligosaccharide--protein glycosyltransferase subunit STT3B	Homo sapiens	KSSL	[HKR]..L			0.531178	722	4	0.994853	0	6			Phosphorylation(13); Phosphorylation(21); Phosphorylation(14); Ubiquitylation(12); Phosphorylation(18|CDK1,CDK5,MAPK1,MAPK8); Phosphorylation(17)	metal ion binding(GO:0046872)	transferase complex(GO:1990234)	ubiquitin-dependent protein catabolic process(GO:0006511)
USP33_zf-UBP__Q8TEY7_36_130	Q8TEY7	USP33	Zn-finger in ubiquitin-hydrolases and other protein	36	130	2	KAMLSSTAVPEKLSVY	949	964	IDR	Q8TDM6	DLG5	Disks large homolog 5	Homo sapiens	KAML	[HKR]..L			0.244132	214	3	0.985059	0	6			Phosphorylation(964); Phosphorylation(962)	protein binding(GO:0005515)	microtubule organizing center(GO:0005815)	regulation of signal transduction(GO:0009966)
USP33_zf-UBP__Q8TEY7_36_130	Q8TEY7	USP33	Zn-finger in ubiquitin-hydrolases and other protein	36	130	2	KSGLSAQVGSATSHPV	1172	1187	IDR	Q8TEP8	CEP192	Centrosomal protein of 192 kDa	Homo sapiens	KSGL	[HKR]..L			0.284438	697	4	0.972801	0	3			Ubiquitylation(1172)	enzyme binding(GO:0019899)	centrosome(GO:0005813)	centrosome duplication(GO:0051298)
USP33_zf-UBP__Q8TEY7_36_130	Q8TEY7	USP33	Zn-finger in ubiquitin-hydrolases and other protein	36	130	3	PSSKASLESTSDLGAS	2075	2090	IDR	Q8TEP8	CEP192	Centrosomal protein of 192 kDa	Homo sapiens	KASL	[HKR]..L			0.103729	65	1	1	0	2			Ubiquitylation(2078)	enzyme binding(GO:0019899)	centrosome(GO:0005813)	centrosome duplication(GO:0051298)
USP33_zf-UBP__Q8TEY7_36_130	Q8TEY7	USP33	Zn-finger in ubiquitin-hydrolases and other protein	36	130	2	REVLNGVQTELLTSPR	177	192	IDR	Q8TEW8	PARD3B	Partitioning defective 3 homolog B	Homo sapiens	REVL	[HKR]..L			0.142824	67	6	0.992158	0	6				ion binding(GO:0043167)	anchoring junction(GO:0070161)	establishment of localization(GO:0051234)
USP33_zf-UBP__Q8TEY7_36_130	Q8TEY7	USP33	Zn-finger in ubiquitin-hydrolases and other protein	36	130	2	SARDLLNSSITSTTST	967	982	IDR	Q93073	SECISBP2L	Selenocysteine insertion sequence-binding protein 2-like	Homo sapiens	RDLL	[HKR]..L			0.0838766	42	11	0.964156	0	5				binding(GO:0005488)	protein-containing complex(GO:0032991)	cellular macromolecule metabolic process(GO:0044260)
USP33_zf-UBP__Q8TEY7_36_130	Q8TEY7	USP33	Zn-finger in ubiquitin-hydrolases and other protein	36	130	2	LPALGSGKEELNLVAK	329	344	Domain	Q96CM3	RPUSD4	Mitochondrial RNA pseudouridine synthase RPUSD4	Homo sapiens	KEEL	[HKR]..L			2.08989	3668	3	0.993282	0	2				catalytic activity(GO:0003824)	cellular anatomical entity(GO:0110165)	macromolecule modification(GO:0043412)
USP33_zf-UBP__Q8TEY7_36_130	Q8TEY7	USP33	Zn-finger in ubiquitin-hydrolases and other protein	36	130	3	DRQPLSKESLNHALEL	48	63	IDR	Q96GR2	ACSBG1	Long-chain-fatty-acid--CoA ligase ACSBG1	Homo sapiens	KESL	[HKR]..L			0.0465719	13	3	0.988131	1	6			Phosphorylation(56); Phosphorylation(53)	catalytic activity(GO:0003824)	cytoplasm(GO:0005737)	organonitrogen compound metabolic process(GO:1901564)
USP33_zf-UBP__Q8TEY7_36_130	Q8TEY7	USP33	Zn-finger in ubiquitin-hydrolases and other protein	36	130	4	LSKESLNHALELSVPE	52	67	IDR	Q96GR2	ACSBG1	Long-chain-fatty-acid--CoA ligase ACSBG1	Homo sapiens	KESL	[HKR]..L			7.33734	12141	11	0.998078	1	3			Phosphorylation(56); Phosphorylation(53)	catalytic activity(GO:0003824)	cytoplasm(GO:0005737)	organonitrogen compound metabolic process(GO:1901564)
USP33_zf-UBP__Q8TEY7_36_130	Q8TEY7	USP33	Zn-finger in ubiquitin-hydrolases and other protein	36	130	3	KDMLNTPLAPSHSSLH	286	301	IDR	Q96LT9	RNPC3	RNA-binding region-containing protein 3	Homo sapiens	HSSL	[HKR]..L			0.104559	58	1	1	0	5			Phosphorylation(291|CDK1,MAPK1,MAPK3,MAPK8)	binding(GO:0005488)	nucleoplasm(GO:0005654)	macromolecule metabolic process(GO:0043170)
USP33_zf-UBP__Q8TEY7_36_130	Q8TEY7	USP33	Zn-finger in ubiquitin-hydrolases and other protein	36	130	2	ALQERIEHIQQEYRDE	291	306	Domain	Q96M91	CFAP53	Cilia- and flagella-associated protein 53	Homo sapiens					0.0577458	60	44	0.268084	0	2					organelle(GO:0043226)	movement of cell or subcellular component(GO:0006928)
USP33_zf-UBP__Q8TEY7_36_130	Q8TEY7	USP33	Zn-finger in ubiquitin-hydrolases and other protein	36	130	2	ASKESLSSRTEAVRED	216	231	IDR	Q96R06	SPAG5	Sperm-associated antigen 5	Homo sapiens	KESL	[HKR]..L			0.00526637	4	2	0.934426	0	3			Phosphorylation(220); Phosphorylation(217)	protein binding(GO:0005515)	cytoplasm(GO:0005737)	cell cycle process(GO:0022402)
USP33_zf-UBP__Q8TEY7_36_130	Q8TEY7	USP33	Zn-finger in ubiquitin-hydrolases and other protein	36	130	2	RAALEEGSSQPTERLF	1011	1026	IDR	Q96RT7	TUBGCP6	Gamma-tubulin complex component 6	Homo sapiens	RAAL	[HKR]..L			0.00380578	10	1	1	0	2				protein binding(GO:0005515)	centrosome(GO:0005813)	cell cycle process(GO:0022402)
USP33_zf-UBP__Q8TEY7_36_130	Q8TEY7	USP33	Zn-finger in ubiquitin-hydrolases and other protein	36	130	2	KHELSQWMDVLEIDRV	300	315	Domain	Q99583	MNT	Max-binding protein MNT	Homo sapiens	KHEL	[HKR]..L			0.0955404	122	6	0.754717	0	2				protein binding(GO:0005515)	nucleoplasm(GO:0005654)	regulation of signal transduction(GO:0009966)
USP33_zf-UBP__Q8TEY7_36_130	Q8TEY7	USP33	Zn-finger in ubiquitin-hydrolases and other protein	36	130	2	KQMLNSVMQELEDYSE	743	758	Domain	Q99666	RGPD5	RANBP2-like and GRIP domain-containing protein 5/6	Homo sapiens	KQML	[HKR]..L			0.0178848	10	1	1	0	3			Phosphorylation(756)	Ras GTPase binding(GO:0017016)	cytoplasm(GO:0005737)	positive regulation of molecular function(GO:0044093)
USP33_zf-UBP__Q8TEY7_36_130	Q8TEY7	USP33	Zn-finger in ubiquitin-hydrolases and other protein	36	130	2	NGLEQPRKQQRSDLNG	320	335	IDR	Q99767	APBA2	Amyloid-beta A4 precursor protein-binding family A member 2	Homo sapiens	RSDL	[HKR]..L			0.16283	220	2	0.997944	0	3	28514442			protein binding(GO:0005515)	cell junction(GO:0030054)	cell communication(GO:0007154)
USP33_zf-UBP__Q8TEY7_36_130	Q8TEY7	USP33	Zn-finger in ubiquitin-hydrolases and other protein	36	130	3	KAALEVRLQAVERDRQ	738	753	Domain	Q9BV73	CEP250	Centrosome-associated protein CEP250	Homo sapiens	KAAL	[HKR]..L			1.08461	1954	3	0.993348	0	3				enzyme binding(GO:0019899)	centrosome(GO:0005813)	cell cycle process(GO:0022402)
USP33_zf-UBP__Q8TEY7_36_130	Q8TEY7	USP33	Zn-finger in ubiquitin-hydrolases and other protein	36	130	2	KAMLEELEADTARTLT	194	209	Domain	Q9BVG3	TRIM62	E3 ubiquitin-protein ligase TRIM62	Homo sapiens	KAML	[HKR]..L			0.0182324	26	3	0.929293	0	4			Ubiquitylation(194)	zinc ion binding(GO:0008270)	cytoplasm(GO:0005737)	protein modification by small protein conjugation or removal(GO:0070647)
USP33_zf-UBP__Q8TEY7_36_130	Q8TEY7	USP33	Zn-finger in ubiquitin-hydrolases and other protein	36	130	3	KSALEAGQVSSALTAH	371	386	IDR	Q9BVI0	PHF20	PHD finger protein 20	Homo sapiens	KSAL	[HKR]..L			4.4848	980	13	0.971986	0	6				metal ion binding(GO:0046872)	transferase complex(GO:1990234)	cellular protein modification process(GO:0006464)
USP33_zf-UBP__Q8TEY7_36_130	Q8TEY7	USP33	Zn-finger in ubiquitin-hydrolases and other protein	36	130	3	RSDLNGLPSPVEERAG	64	79	IDR	Q9C0A6	SETD5	Histone-lysine N-methyltransferase SETD5	Homo sapiens	RSDL	[HKR]..L			0.735599	680	6	0.991393	0	6			Phosphorylation(72)	catalytic activity, acting on a protein(GO:0140096)	nucleoplasm(GO:0005654)	cellular protein modification process(GO:0006464)
USP33_zf-UBP__Q8TEY7_36_130	Q8TEY7	USP33	Zn-finger in ubiquitin-hydrolases and other protein	36	130	2	KAALNIEKELPKPRHV	292	307	IDR	Q9C0I9	LRRC27	Leucine-rich repeat-containing protein 27	Homo sapiens	KAAL	[HKR]..L			0.0106734	19	3	0.941176	0	4
USP33_zf-UBP__Q8TEY7_36_130	Q8TEY7	USP33	Zn-finger in ubiquitin-hydrolases and other protein	36	130	3	KAELEAQVGVEQAASE	522	537	IDR	Q9H6A9	PCNX3	Pecanex-like protein 3	Homo sapiens	KAEL	[HKR]..L			0.17873	483	3	0.984231	0	4					cellular anatomical entity(GO:0110165)
USP33_zf-UBP__Q8TEY7_36_130	Q8TEY7	USP33	Zn-finger in ubiquitin-hydrolases and other protein	36	130	3	KTMLEARNGSGTIKAF	229	244	Domain	Q9H6B1	ZNF385D	Zinc finger protein 385D	Homo sapiens	KTML	[HKR]..L			0.112924	128	4	0.979042	0	3				zinc ion binding(GO:0008270)	intracellular membrane-bounded organelle(GO:0043231)
USP33_zf-UBP__Q8TEY7_36_130	Q8TEY7	USP33	Zn-finger in ubiquitin-hydrolases and other protein	36	130	3	MMKTKMDLESQISDMR	100	115	Coiled Coil	Q9H6N6	MYH16	Putative uncharacterized protein MYH16	Homo sapiens	KMDL	[HKR]..L			0.663338	291	3	0.948473	0	5				hydrolase activity(GO:0016787)	protein-containing complex(GO:0032991)
USP33_zf-UBP__Q8TEY7_36_130	Q8TEY7	USP33	Zn-finger in ubiquitin-hydrolases and other protein	36	130	2	LANTKHDLDLVKEQLE	496	511	Coiled Coil	Q9H6N6	MYH16	Putative uncharacterized protein MYH16	Homo sapiens	KEQL	[HKR]..L			0.000807533	2	1	1	1	1				hydrolase activity(GO:0016787)	protein-containing complex(GO:0032991)
USP33_zf-UBP__Q8TEY7_36_130	Q8TEY7	USP33	Zn-finger in ubiquitin-hydrolases and other protein	36	130	3	ASQPVMNGKSKLNSSV	588	603	IDR	Q9H9J4	USP42	Ubiquitin carboxyl-terminal hydrolase 42	Homo sapiens	KSKL	[HKR]..L			0.00407056	7	2	0.862069	1	2				thiol-dependent ubiquitin-specific protease activity(GO:0004843)	nucleoplasm(GO:0005654)	protein deubiquitination(GO:0016579)
USP33_zf-UBP__Q8TEY7_36_130	Q8TEY7	USP33	Zn-finger in ubiquitin-hydrolases and other protein	36	130	3	KSKLNSSVLVPYGAES	596	611	IDR	Q9H9J4	USP42	Ubiquitin carboxyl-terminal hydrolase 42	Homo sapiens	KSKL	[HKR]..L			0.0252135	38	1	1	1	2			Phosphorylation(607); Phosphorylation(611)	thiol-dependent ubiquitin-specific protease activity(GO:0004843)	nucleoplasm(GO:0005654)	protein deubiquitination(GO:0016579)
USP33_zf-UBP__Q8TEY7_36_130	Q8TEY7	USP33	Zn-finger in ubiquitin-hydrolases and other protein	36	130	3	KGALERRYDTVAGFAR	80	95	Domain	Q9HAS3	SLC28A3	Solute carrier family 28 member 3	Homo sapiens	KGCL	[HKR]..L			0.164231	168	2	0.996068	1	3				molecular_function(GO:0003674)	cellular anatomical entity(GO:0110165)	transport(GO:0006810)
USP33_zf-UBP__Q8TEY7_36_130	Q8TEY7	USP33	Zn-finger in ubiquitin-hydrolases and other protein	36	130	2	YLAAVLWGWFSAAGLD	61	76	Domain	Q9HBU9	POPDC2	Popeye domain-containing protein 2	Homo sapiens					0.124937	86	19	0.233256	0	2				ion binding(GO:0043167)	cellular anatomical entity(GO:0110165)	regulation of biological quality(GO:0065008)
USP33_zf-UBP__Q8TEY7_36_130	Q8TEY7	USP33	Zn-finger in ubiquitin-hydrolases and other protein	36	130	3	KAELNALGMEPVQTAN	2373	2388	IDR	Q9HCK8	CHD8	Chromodomain-helicase-DNA-binding protein 8	Homo sapiens	KAEL	[HKR]..L			0.0937577	41	1	1	0	6				hydrolase activity(GO:0016787)	transferase complex(GO:1990234)	regulation of signal transduction(GO:0009966)
USP33_zf-UBP__Q8TEY7_36_130	Q8TEY7	USP33	Zn-finger in ubiquitin-hydrolases and other protein	36	130	3	HSSGVQTSKESLNGLT	1498	1513	IDR	Q9HCM1	RESF1	Retroelement silencing factor 1	Homo sapiens	KESL	[HKR]..L			0.00603177	14	1	1	1	2			Ubiquitylation(1506)	protein binding(GO:0005515)	intracellular membrane-bounded organelle(GO:0043231)	regulation of metabolic process(GO:0019222)
USP33_zf-UBP__Q8TEY7_36_130	Q8TEY7	USP33	Zn-finger in ubiquitin-hydrolases and other protein	36	130	2	VQTSKESLNGLTSHGK	1502	1517	IDR	Q9HCM1	RESF1	Retroelement silencing factor 1	Homo sapiens	KESL	[HKR]..L			0.000933149	3	1	1	1	1			Ubiquitylation(1506)	protein binding(GO:0005515)	intracellular membrane-bounded organelle(GO:0043231)	regulation of metabolic process(GO:0019222)
USP33_zf-UBP__Q8TEY7_36_130	Q8TEY7	USP33	Zn-finger in ubiquitin-hydrolases and other protein	36	130	2	STWGDRMWHFAVSVFL	35	50	Domain	Q9NP59	SLC40A1	Solute carrier family 40 member 1	Homo sapiens					0.150403	86	93	0.347442	0	2				protein binding(GO:0005515)	nucleoplasm(GO:0005654)	regulation of biological quality(GO:0065008)
USP33_zf-UBP__Q8TEY7_36_130	Q8TEY7	USP33	Zn-finger in ubiquitin-hydrolases and other protein	36	130	2	RAMLEAQQEALEELQL	137	152	Coiled Coil	Q9NQ50	MRPL40	39S ribosomal protein L40, mitochondrial	Homo sapiens	RAML	[HKR]..L			0.00494669	7	1	1	0	3				binding(GO:0005488)	protein-containing complex(GO:0032991)	cellular macromolecule metabolic process(GO:0044260)
USP33_zf-UBP__Q8TEY7_36_130	Q8TEY7	USP33	Zn-finger in ubiquitin-hydrolases and other protein	36	130	3	KAELDSWTDSISLARS	2516	2531	IDR	Q9NRC6	SPTBN5	Spectrin beta chain, non-erythrocytic 5	Homo sapiens	KAEL	[HKR]..L			0.136172	162	1	1	1	3				protein binding(GO:0005515)	cytoplasm(GO:0005737)	axon guidance(GO:0007411)
USP33_zf-UBP__Q8TEY7_36_130	Q8TEY7	USP33	Zn-finger in ubiquitin-hydrolases and other protein	36	130	2	KSNLNVMDKPVLSPAS	731	746	IDR	Q9NRE2	TSHZ2	Teashirt homolog 2	Homo sapiens	KPVL	[HKR]..L			0.0183922	31	1	1	0	2			Phosphorylation(746); Phosphorylation(743)	metal ion binding(GO:0046872)	intracellular membrane-bounded organelle(GO:0043231)	regulation of cellular metabolic process(GO:0031323)
USP33_zf-UBP__Q8TEY7_36_130	Q8TEY7	USP33	Zn-finger in ubiquitin-hydrolases and other protein	36	130	3	MDLRDWLFLAYGLIAF	1	16	IDR	Q9NZU1	FLRT1	Leucine-rich repeat transmembrane protein FLRT1	Homo sapiens	RDWL	[HKR]..L			0.066782	40	23	0.716875	1	2				molecular_function(GO:0003674)	focal adhesion(GO:0005925)	regulation of cellular process(GO:0050794)
USP33_zf-UBP__Q8TEY7_36_130	Q8TEY7	USP33	Zn-finger in ubiquitin-hydrolases and other protein	36	130	2	LSNSRSSLNAKMEEAV	569	584	IDR	Q9NZV8	KCND2	Potassium voltage-gated channel subfamily D member 2	Homo sapiens	RSSL	[HKR]..L			0.000933149	3	3	0.998512	1	1			Phosphorylation(572); Phosphorylation(575)	metal ion binding(GO:0046872)	cell junction(GO:0030054)	cell communication(GO:0007154)
USP33_zf-UBP__Q8TEY7_36_130	Q8TEY7	USP33	Zn-finger in ubiquitin-hydrolases and other protein	36	130	3	RSSLNAKMEEAVKLNA	573	588	IDR	Q9NZV8	KCND2	Potassium voltage-gated channel subfamily D member 2	Homo sapiens	RSSL	[HKR]..L			0.00613434	9	1	1	1	2			Phosphorylation(575)	metal ion binding(GO:0046872)	cell junction(GO:0030054)	cell communication(GO:0007154)
USP33_zf-UBP__Q8TEY7_36_130	Q8TEY7	USP33	Zn-finger in ubiquitin-hydrolases and other protein	36	130	2	KRQLEHQSSAPHNISN	1926	1941	IDR	Q9P2D8	UNC79	Protein unc-79 homolog	Homo sapiens	KRQL	[HKR]..L			0.00877043	15	2	0.689655	0	3					cellular anatomical entity(GO:0110165)	transport(GO:0006810)
USP33_zf-UBP__Q8TEY7_36_130	Q8TEY7	USP33	Zn-finger in ubiquitin-hydrolases and other protein	36	130	3	TKGDLETQTQLEHARI	455	470	Coiled Coil	Q9UDT6	CLIP2	CAP-Gly domain-containing linker protein 2	Homo sapiens	KGDL	[HKR]..L			6.76465	6974	10	0.992616	0	4				protein binding(GO:0005515)	cytoplasm(GO:0005737)	cellular process(GO:0009987)
USP33_zf-UBP__Q8TEY7_36_130	Q8TEY7	USP33	Zn-finger in ubiquitin-hydrolases and other protein	36	130	2	ALSKSSLNVLDDNQFV	592	607	Domain	Q9UI47	CTNNA3	Catenin alpha-3	Homo sapiens	KSSL	[HKR]..L			0.0158056	10	5	0.98342	0	5				protein binding(GO:0005515)	anchoring junction(GO:0070161)	regulation of biological quality(GO:0065008)
USP33_zf-UBP__Q8TEY7_36_130	Q8TEY7	USP33	Zn-finger in ubiquitin-hydrolases and other protein	36	130	4	APVTNSSGKMALNSPQ	299	314	IDR	Q9Y6F6	IRAG1	Inositol 1,4,5-triphosphate receptor associated 1	Homo sapiens	KMAL	[HKR]..L			0.235649	145	6	0.987938	2	6			Phosphorylation(312)		perinuclear region of cytoplasm(GO:0048471)	regulation of cellular process(GO:0050794)
USP33_zf-UBP__Q8TEY7_36_130	Q8TEY7	USP33	Zn-finger in ubiquitin-hydrolases and other protein	36	130	2	NSSGKMALNSPQPGPV	303	318	IDR	Q9Y6F6	IRAG1	Inositol 1,4,5-triphosphate receptor associated 1	Homo sapiens	KMAL	[HKR]..L			0.0012113	3	1	1	2	1			Phosphorylation(312)		perinuclear region of cytoplasm(GO:0048471)	regulation of cellular process(GO:0050794)
USP33_zf-UBP__Q8TEY7_36_130	Q8TEY7	USP33	Zn-finger in ubiquitin-hydrolases and other protein	36	130	2	KMALNSPQPGPVESEL	307	322	IDR	Q9Y6F6	IRAG1	Inositol 1,4,5-triphosphate receptor associated 1	Homo sapiens	KMAL	[HKR]..L			0.000695285	2	2	0.5	2	1			Phosphorylation(312)		perinuclear region of cytoplasm(GO:0048471)	regulation of cellular process(GO:0050794)
USP33_zf-UBP__Q8TEY7_36_130	Q8TEY7	USP33	Zn-finger in ubiquitin-hydrolases and other protein	36	130	2	AERTKSSLSETVFDHP	2328	2343	IDR	Q9Y6V0	PCLO	Protein piccolo	Homo sapiens	KSSL	[HKR]..L			0.033693	13	1	1	1	3			Phosphorylation(2333)	metal ion binding(GO:0046872)	cell junction(GO:0030054)	vesicle-mediated transport(GO:0016192)
USP33_zf-UBP__Q8TEY7_36_130	Q8TEY7	USP33	Zn-finger in ubiquitin-hydrolases and other protein	36	130	2	KSSLSETVFDHPPSSV	2332	2347	IDR	Q9Y6V0	PCLO	Protein piccolo	Homo sapiens	KSSL	[HKR]..L			0.0312582	54	6	0.59863	1	3			Phosphorylation(2333)	metal ion binding(GO:0046872)	cell junction(GO:0030054)	vesicle-mediated transport(GO:0016192)
USP7___Q93009_1_1102	Q93009	USP7	Ubiquitin carboxyl-terminal hydrolase	1	1102	2	SPQPSASSSSQFSTSG	860	875	IDR	O15054	KDM6B	Lysine-specific demethylase 6B	Homo sapiens	ASSS	[AP][GS][ST]S			0.0148111	11	3	0.692308	0	2	30224337,33768140			catalytic activity, acting on a protein(GO:0140096)	nucleoplasm(GO:0005654)	chromatin remodeling(GO:0006338)
USP7___Q93009_1_1102	Q93009	USP7	Ubiquitin carboxyl-terminal hydrolase	1	1102	2	AQASTSDSAARISPGQ	8	23	IDR	O15151	MDM4	Protein Mdm4	Homo sapiens					0.00740007	3	10	0.398058	0	3	15916963,18566590,20713061,31519875		Phosphorylation(20)	catalytic activity, acting on a protein(GO:0140096)	nucleoplasm(GO:0005654)	negative regulation of protein catabolic process(GO:0042177)
USP7___Q93009_1_1102	Q93009	USP7	Ubiquitin carboxyl-terminal hydrolase	1	1102	2	ASTSSGISTSAPAFGF	275	290	IDR	O15504	NUP42	Nucleoporin NUP42	Homo sapiens	ASTS	[AP][GS][ST]S			0.0156425	13	5	0.538462	0	2				binding(GO:0005488)	nucleoplasm(GO:0005654)	cellular process(GO:0009987)
USP7___Q93009_1_1102	Q93009	USP7	Ubiquitin carboxyl-terminal hydrolase	1	1102	2	NLMLDDVIASGSSASA	1569	1584	IDR	O43497	CACNA1G	Voltage-dependent T-type calcium channel subunit alpha-1G	Homo sapiens					1.46098	919	3	0.991961	0	3				protein binding(GO:0005515)	protein-containing complex(GO:0032991)	regulation of transport(GO:0051049)
USP7___Q93009_1_1102	Q93009	USP7	Ubiquitin carboxyl-terminal hydrolase	1	1102	2	AFPSTSAFGQEAGEIV	120	135	IDR	O60318	MCM3AP	Germinal-center associated nuclear protein	Homo sapiens	PSTS	[AP][GS][ST]S			0.0184736	15	1	1	0	3				catalytic activity, acting on a protein(GO:0140096)	chromosome(GO:0005694)	chromatin remodeling(GO:0006338)
USP7___Q93009_1_1102	Q93009	USP7	Ubiquitin carboxyl-terminal hydrolase	1	1102	3	SLPSTSVTPHSPSSPV	103	118	IDR	O75928	PIAS2	E3 SUMO-protein ligase PIAS2	Homo sapiens	PSTS	[AP][GS][ST]S			0.96803	957	4	0.990826	0	3				catalytic activity, acting on a protein(GO:0140096)	PML body(GO:0016605)	negative regulation of DNA-binding transcription factor activity(GO:0043433)
USP7___Q93009_1_1102	Q93009	USP7	Ubiquitin carboxyl-terminal hydrolase	1	1102	2	NLSEARAQIAEPSTSR	500	515	IDR	O76039	CDKL5	Cyclin-dependent kinase-like 5	Homo sapiens	PSTS	[AP][GS][ST]S			0.306712	518	5	0.970037	0	1			Phosphorylation(512)	catalytic activity, acting on a protein(GO:0140096)	intracellular non-membrane-bounded organelle(GO:0043232)	regulation of organelle organization(GO:0033043)
USP7___Q93009_1_1102	Q93009	USP7	Ubiquitin carboxyl-terminal hydrolase	1	1102	3	EAQAGTSSLQVMLDHH	131	146	IDR	O95073	FSBP	Fibrinogen silencer-binding protein	Homo sapiens	AGTS	[AP][GS][ST]S			3.26154	2982	7	0.995968	0	2				protein binding(GO:0005515)	nucleoplasm(GO:0005654)
USP7___Q93009_1_1102	Q93009	USP7	Ubiquitin carboxyl-terminal hydrolase	1	1102	3	QASTSHAFGDSKVTVV	638	653	IDR	O95447	LCA5L	Lebercilin-like protein	Homo sapiens	ASTS	[AP][GS][ST]S			1.06501	900	6	0.986452	0	3					cellular anatomical entity(GO:0110165)	cellular process(GO:0009987)
USP7___Q93009_1_1102	Q93009	USP7	Ubiquitin carboxyl-terminal hydrolase	1	1102	2	DAEPGPSSLGSMLMPV	216	231	IDR	P0DP91	ERCC6	Chimeric ERCC6-PGBD3 protein	Homo sapiens					0.0828952	140	26	0.437992	0	1				binding(GO:0005488)	nuclear body(GO:0016604)	positive regulation of DNA metabolic process(GO:0051054)
USP7___Q93009_1_1102	Q93009	USP7	Ubiquitin carboxyl-terminal hydrolase	1	1102	2	SPVERPSTSTAVFGTV	1804	1819	IDR	P12270	TPR	Nucleoprotein TPR	Homo sapiens	PSTS	[AP][GS][ST]S			1.29402	1430	4	0.989619	0	1				protein binding(GO:0005515)	intracellular non-membrane-bounded organelle(GO:0043232)	regulation of chromosome organization(GO:0033044)
USP7___Q93009_1_1102	Q93009	USP7	Ubiquitin carboxyl-terminal hydrolase	1	1102	2	ASSSYSVSSPRSVDSY	96	111	IDR	P18850	ATF6	Cyclic AMP-dependent transcription factor ATF-6 alpha	Homo sapiens	ASSS	[AP][GS][ST]S			0.00312355	2	3	0.48	0	2			Phosphorylation(100); Phosphorylation(103); Phosphorylation(104|CDK1,CDK2,CDK4,MAPK1,MAPK14,MAPK3,MAPK8,MAPK9); Phosphorylation(97); Phosphorylation(101)	protein binding(GO:0005515)	nucleoplasm(GO:0005654)	regulation of catabolic process(GO:0009894)
USP7___Q93009_1_1102	Q93009	USP7	Ubiquitin carboxyl-terminal hydrolase	1	1102	3	VEASPSTSSAHTPSQI	1726	1741	IDR	P46821	MAP1B	Microtubule-associated protein 1B	Homo sapiens	PSTS	[AP][GS][ST]S			1.9893	2277	4	0.995307	0	3				protein binding(GO:0005515)	cytosol(GO:0005829)	regulation of intracellular transport(GO:0032386)
USP7___Q93009_1_1102	Q93009	USP7	Ubiquitin carboxyl-terminal hydrolase	1	1102	3	MLESPALHAQPSTSSA	140	155	IDR	P49790	NUP153	Nuclear pore complex protein Nup153	Homo sapiens	PSTS	[AP][GS][ST]S			6.55011	6755	9	0.99399	1	1			Phosphorylation(154); Phosphorylation(143|CDK1,MAPK8); Phosphorylation(151)	protein binding(GO:0005515)	intracellular non-membrane-bounded organelle(GO:0043232)	regulation of intracellular transport(GO:0032386)
USP7___Q93009_1_1102	Q93009	USP7	Ubiquitin carboxyl-terminal hydrolase	1	1102	2	AQPSTSSAFPIGSSGF	148	163	IDR	P49790	NUP153	Nuclear pore complex protein Nup153	Homo sapiens	PSTS	[AP][GS][ST]S			0.00290901	3	6	0.214286	1	1			Phosphorylation(154); Phosphorylation(151)	protein binding(GO:0005515)	intracellular non-membrane-bounded organelle(GO:0043232)	regulation of intracellular transport(GO:0032386)
USP7___Q93009_1_1102	Q93009	USP7	Ubiquitin carboxyl-terminal hydrolase	1	1102	2	SNAYTSTSNASSNVFG	391	406	IDR	P52594	AGFG1	Arf-GAP domain and FG repeat-containing protein 1	Homo sapiens					0.105694	109	32	0.221569	0	1				binding(GO:0005488)	cytosol(GO:0005829)	cellular component organization(GO:0016043)
USP7___Q93009_1_1102	Q93009	USP7	Ubiquitin carboxyl-terminal hydrolase	1	1102	2	DAEPGPSSLGSMLMPV	216	231	IDR	Q03468	ERCC6	DNA excision repair protein ERCC-6	Homo sapiens					0.0828952	140	26	0.437992	0	1	22032989,31775559,26030138			hydrolase activity(GO:0016787)	intracellular non-membrane-bounded organelle(GO:0043232)	transcription-coupled nucleotide-excision repair(GO:0006283)
USP7___Q93009_1_1102	Q93009	USP7	Ubiquitin carboxyl-terminal hydrolase	1	1102	3	EPSTSTGFSSGPSSIV	1350	1365	IDR	Q12816	TRO	Trophinin	Homo sapiens	PSTS	[AP][GS][ST]S			0.11454	112	1	1	0	3	16713569				nucleus(GO:0005634)	negative regulation of macromolecule biosynthetic process(GO:0010558)
USP7___Q93009_1_1102	Q93009	USP7	Ubiquitin carboxyl-terminal hydrolase	1	1102	2	VVPTALELQPSTSTDR	1202	1217	IDR	Q14676	MDC1	Mediator of DNA damage checkpoint protein 1	Homo sapiens	PSTS	[AP][GS][ST]S			0.0687733	76	7	0.902893	0	1	30179224		Phosphorylation(1213); Phosphorylation(1214); Phosphorylation(1205); Phosphorylation(1212)		chromosome(GO:0005694)	DNA repair(GO:0006281)
USP7___Q93009_1_1102	Q93009	USP7	Ubiquitin carboxyl-terminal hydrolase	1	1102	2	SLFHDSKPSSSSPVAY	344	359	IDR	Q14694	USP10	Ubiquitin carboxyl-terminal hydrolase 10	Homo sapiens	PSSS	[AP][GS][ST]S			0.0176021	16	6	0.898305	0	3			Phosphorylation(359); Phosphorylation(352); Phosphorylation(354); Phosphorylation(355|CDK1,MAPK1,MAPK14,MAPK3,MAPK8); Phosphorylation(353)	p53 binding(GO:0002039)	intracellular non-membrane-bounded organelle(GO:0043232)	protein deubiquitination(GO:0016579)
USP7___Q93009_1_1102	Q93009	USP7	Ubiquitin carboxyl-terminal hydrolase	1	1102	2	ASTSTNVANITATSHT	2152	2167	IDR	Q2M2H8	MGAM2	Probable maltase-glucoamylase 2	Homo sapiens	ASTS	[AP][GS][ST]S			0.969874	1638	3	0.996986	0	1				hydrolase activity(GO:0016787)	cellular anatomical entity(GO:0110165)	primary metabolic process(GO:0044238)
USP7___Q93009_1_1102	Q93009	USP7	Ubiquitin carboxyl-terminal hydrolase	1	1102	4	WEQGSPGTSYSLDVPR	299	314	Domain	Q496M5	PLK5	Inactive serine/threonine-protein kinase PLK5	Homo sapiens	PGTS	[AP][GS][ST]S			1.07697	1188	7	0.96748	1	2				catalytic activity, acting on a protein(GO:0140096)	intracellular non-membrane-bounded organelle(GO:0043232)	regulation of cellular component organization(GO:0051128)
USP7___Q93009_1_1102	Q93009	USP7	Ubiquitin carboxyl-terminal hydrolase	1	1102	2	RERSASRRSSASSSDS	384	399	IDR	Q53F19	NCBP3	Nuclear cap-binding protein subunit 3	Homo sapiens	ASSS	[AP][GS][ST]S			0.669635	740	13	0.835214	0	1			Phosphorylation(399); Phosphorylation(393); Phosphorylation(392)	binding(GO:0005488)	nuclear body(GO:0016604)	negative regulation of gene expression(GO:0010629)
USP7___Q93009_1_1102	Q93009	USP7	Ubiquitin carboxyl-terminal hydrolase	1	1102	2	VASSSREGYVSHHNTP	425	440	IDR	Q5T0W9	FAM83B	Protein FAM83B	Homo sapiens	ASSS	[AP][GS][ST]S			0.00723929	8	1	1	1	1			Phosphorylation(429); Phosphorylation(435); Phosphorylation(427); Phosphorylation(433); Phosphorylation(428); Phosphorylation(439|CDK1,MAPK8)	protein binding(GO:0005515)	cellular anatomical entity(GO:0110165)	regulation of signal transduction(GO:0009966)
USP7___Q93009_1_1102	Q93009	USP7	Ubiquitin carboxyl-terminal hydrolase	1	1102	2	TALLPSTSQHTGDLTS	680	695	IDR	Q5T6F2	UBAP2	Ubiquitin-associated protein 2	Homo sapiens	PSTS	[AP][GS][ST]S			0.0109527	9	11	0.617647	0	3	35044719		Phosphorylation(695); Phosphorylation(694)	protein binding(GO:0005515)	chromosome(GO:0005694)	regulation of gene expression(GO:0010468)
USP7___Q93009_1_1102	Q93009	USP7	Ubiquitin carboxyl-terminal hydrolase	1	1102	2	ALSIAGPSSRSTDSSM	719	734	IDR	Q5XKL5	BTBD8	BTB/POZ domain-containing protein 8	Homo sapiens					0.00477037	5	9	0.327869	0	2					nucleoplasm(GO:0005654)
USP7___Q93009_1_1102	Q93009	USP7	Ubiquitin carboxyl-terminal hydrolase	1	1102	2	YLNGEASTSASIDRSA	97	112	Domain	Q6P1J9	CDC73	Parafibromin	Homo sapiens	ASTS	[AP][GS][ST]S			0.00193934	2	2	0.5	1	1			Phosphorylation(105)	protein binding(GO:0005515)	nucleoplasm(GO:0005654)	regulation of protein stability(GO:0031647)
USP7___Q93009_1_1102	Q93009	USP7	Ubiquitin carboxyl-terminal hydrolase	1	1102	3	EASTSASIDRSAPLEI	101	116	Domain	Q6P1J9	CDC73	Parafibromin	Homo sapiens	ASTS	[AP][GS][ST]S			0.05158	57	1	1	1	1			Phosphorylation(105)	protein binding(GO:0005515)	nucleoplasm(GO:0005654)	regulation of protein stability(GO:0031647)
USP7___Q93009_1_1102	Q93009	USP7	Ubiquitin carboxyl-terminal hydrolase	1	1102	2	QSWVREHNPESGEEVV	109	124	Domain	Q6R2W3	SCAND3	SCAN domain-containing protein 3	Homo sapiens					2.27315	3192	2	0.999374	0	2				binding(GO:0005488)	nucleus(GO:0005634)	DNA metabolic process(GO:0006259)
USP7___Q93009_1_1102	Q93009	USP7	Ubiquitin carboxyl-terminal hydrolase	1	1102	2	AHSSSQEVLATVPFHG	183	198	IDR	Q6ZUF6	LINC00336	Putative uncharacterized protein encoded by LINC00336	Homo sapiens					0.789833	442	11	0.97774	0	3
USP7___Q93009_1_1102	Q93009	USP7	Ubiquitin carboxyl-terminal hydrolase	1	1102	2	LGPREVGGQGAGNTGG	469	484	IDR	Q7Z5L9	IRF2BP2	Interferon regulatory factor 2-binding protein 2	Homo sapiens					0.0524849	58	5	0.753247	1	1				binding(GO:0005488)	nucleoplasm(GO:0005654)	negative regulation of macromolecule biosynthetic process(GO:0010558)
USP7___Q93009_1_1102	Q93009	USP7	Ubiquitin carboxyl-terminal hydrolase	1	1102	2	AAIASTSGASNNSSSN	757	772	IDR	Q86UE8	TLK2	Serine/threonine-protein kinase tousled-like 2	Homo sapiens	ASTS	[AP][GS][ST]S			0.00480386	4	8	0.295455	0	2			Phosphorylation(771); Phosphorylation(770); Phosphorylation(761); Phosphorylation(769)	catalytic activity, acting on a protein(GO:0140096)	nucleoplasm(GO:0005654)	negative regulation of proteasomal ubiquitin-dependent protein catabolic process(GO:0032435)
USP7___Q93009_1_1102	Q93009	USP7	Ubiquitin carboxyl-terminal hydrolase	1	1102	2	EFEIGASSSSSTEALI	143	158	IDR	Q86UZ6	ZBTB46	Zinc finger and BTB domain-containing protein 46	Homo sapiens	ASSS	[AP][GS][ST]S			0.00484834	5	1	1	1	1			Phosphorylation(149)	binding(GO:0005488)	nucleus(GO:0005634)	negative regulation of macromolecule biosynthetic process(GO:0010558)
USP7___Q93009_1_1102	Q93009	USP7	Ubiquitin carboxyl-terminal hydrolase	1	1102	3	GASSSSSTEALISAVM	147	162	IDR	Q86UZ6	ZBTB46	Zinc finger and BTB domain-containing protein 46	Homo sapiens	ASSS	[AP][GS][ST]S			0.0103606	8	2	0.923077	1	3			Phosphorylation(149)	binding(GO:0005488)	nucleus(GO:0005634)	negative regulation of macromolecule biosynthetic process(GO:0010558)
USP7___Q93009_1_1102	Q93009	USP7	Ubiquitin carboxyl-terminal hydrolase	1	1102	2	SEAFASTSAPFTSLPF	393	408	IDR	Q86XN7	PROSER1	Proline and serine-rich protein 1	Homo sapiens	ASTS	[AP][GS][ST]S			0.155725	263	1	1	0	1
USP7___Q93009_1_1102	Q93009	USP7	Ubiquitin carboxyl-terminal hydrolase	1	1102	2	TSVEQVRERSYQRALL	1256	1271	IDR	Q8IZD2	KMT2E	Inactive histone-lysine N-methyltransferase 2E	Homo sapiens					0.0764743	77	12	0.50641	0	2				protein binding(GO:0005515)	nuclear body(GO:0016604)	chromatin organization(GO:0006325)
USP7___Q93009_1_1102	Q93009	USP7	Ubiquitin carboxyl-terminal hydrolase	1	1102	2	EQAGSSSLVNGRLHEL	332	347	IDR	Q8N3F8	MICALL1	MICAL-like protein 1	Homo sapiens	AGSS	[AP][GS][ST]S			0.00506289	4	7	0.777778	0	2				protein binding(GO:0005515)	intracellular membrane-bounded organelle(GO:0043231)	cellular component organization(GO:0016043)
USP7___Q93009_1_1102	Q93009	USP7	Ubiquitin carboxyl-terminal hydrolase	1	1102	3	DYASTSASVSRHSSSV	288	303	IDR	Q8ND83	SLAIN1	SLAIN motif-containing protein 1	Homo sapiens	ASTS	[AP][GS][ST]S			0.0616897	33	6	0.936073	0	3			Phosphorylation(289); Phosphorylation(297); Phosphorylation(293); Phosphorylation(301); Phosphorylation(295)		intracellular non-membrane-bounded organelle(GO:0043232)	regulation of organelle organization(GO:0033043)
USP7___Q93009_1_1102	Q93009	USP7	Ubiquitin carboxyl-terminal hydrolase	1	1102	2	GPSWGEPIAAASSTST	1088	1103	IDR	Q8NDV7	TNRC6A	Trinucleotide repeat-containing gene 6A protein	Homo sapiens					0.0113171	13	3	0.934641	0	2				binding(GO:0005488)	intracellular non-membrane-bounded organelle(GO:0043232)	negative regulation of protein metabolic process(GO:0051248)
USP7___Q93009_1_1102	Q93009	USP7	Ubiquitin carboxyl-terminal hydrolase	1	1102	2	GEGASWMFQPMNNSKM	613	628	IDR	Q8NDZ0	BEND2	BEN domain-containing protein 2	Homo sapiens					0.00646166	6	1	1	1	2				binding(GO:0005488)
USP7___Q93009_1_1102	Q93009	USP7	Ubiquitin carboxyl-terminal hydrolase	1	1102	2	ATQVAFEEPQPSTSTS	167	182	IDR	Q96EP1	CHFR	E3 ubiquitin-protein ligase CHFR	Homo sapiens	PSTS	[AP][GS][ST]S			0.0279296	38	1	1	0	2	17442268,19182791			catalytic activity, acting on a protein(GO:0140096)	PML body(GO:0016605)	regulation of proteasomal ubiquitin-dependent protein catabolic process(GO:0032434)
USP7___Q93009_1_1102	Q93009	USP7	Ubiquitin carboxyl-terminal hydrolase	1	1102	2	QSSSAVSSTSSSYSSS	441	456	IDR	Q96P56	CATSPER2	Cation channel sperm-associated protein 2	Homo sapiens					0.0188154	13	5	0.980565	0	3			Phosphorylation(450); Phosphorylation(442); Phosphorylation(455); Phosphorylation(454); Phosphorylation(453); Phosphorylation(456); Phosphorylation(444)	molecular_function(GO:0003674)	protein-containing complex(GO:0032991)	regulation of transport(GO:0051049)
USP7___Q93009_1_1102	Q93009	USP7	Ubiquitin carboxyl-terminal hydrolase	1	1102	3	YGAVPGSSSQMSVHMV	587	602	IDR	Q96SF7	TBX15	T-box transcription factor TBX15	Homo sapiens	PGSS	[AP][GS][ST]S			0.196783	203	21	0.816239	0	3				protein binding(GO:0005515)	protein-containing complex(GO:0032991)	positive regulation of nucleobase-containing compound metabolic process(GO:0045935)
USP7___Q93009_1_1102	Q93009	USP7	Ubiquitin carboxyl-terminal hydrolase	1	1102	2	TLRSKSMTAELEELAS	690	705	IDR	Q9BYB0	SHANK3	SH3 and multiple ankyrin repeat domains protein 3	Homo sapiens					0.23647	242	3	0.956863	0	2			Phosphorylation(690); Phosphorylation(695)	protein binding(GO:0005515)	cytosol(GO:0005829)	regulation of organelle organization(GO:0033043)
USP7___Q93009_1_1102	Q93009	USP7	Ubiquitin carboxyl-terminal hydrolase	1	1102	3	AFGEASGYIERASTST	1538	1553	IDR	Q9GZU2	PEG3	Paternally-expressed gene 3 protein	Homo sapiens	ASTS	[AP][GS][ST]S			2.93422	3026	2	0.999641	1	1	16713569			binding(GO:0005488)	nucleus(GO:0005634)	positive regulation of nucleobase-containing compound metabolic process(GO:0045935)
USP7___Q93009_1_1102	Q93009	USP7	Ubiquitin carboxyl-terminal hydrolase	1	1102	4	ASGYIERASTSTGGAN	1542	1557	IDR	Q9GZU2	PEG3	Paternally-expressed gene 3 protein	Homo sapiens	ASTS	[AP][GS][ST]S			2.60656	3108	1	1	1	2	16713569			binding(GO:0005488)	nucleus(GO:0005634)	positive regulation of nucleobase-containing compound metabolic process(GO:0045935)
USP7___Q93009_1_1102	Q93009	USP7	Ubiquitin carboxyl-terminal hydrolase	1	1102	2	STSASASASPFQSAWY	52	67	IDR	Q9H992	MARCHF7	E3 ubiquitin-protein ligase MARCHF7	Homo sapiens					0.588193	650	16	0.563258	0	1	16713569,23105109,27302477,18410486			catalytic activity(GO:0003824)	cytosol(GO:0005829)	negative regulation of proteasomal protein catabolic process(GO:1901799)
USP7___Q93009_1_1102	Q93009	USP7	Ubiquitin carboxyl-terminal hydrolase	1	1102	2	TSTSVPPTAYEGPSTS	172	187	IDR	Q9HCI5	MAGEE1	Melanoma-associated antigen E1	Homo sapiens	PSTS	[AP][GS][ST]S			0.0570094	63	17	0.796968	0	1	16713569,35044719				nucleus(GO:0005634)	negative regulation of macromolecule biosynthetic process(GO:0010558)
USP7___Q93009_1_1102	Q93009	USP7	Ubiquitin carboxyl-terminal hydrolase	1	1102	2	PGEGPSTSVLPAASDG	264	279	IDR	Q9HCI5	MAGEE1	Melanoma-associated antigen E1	Homo sapiens	PSTS	[AP][GS][ST]S			0.0639477	108	5	0.440613	0	1	16713569,35044719				nucleus(GO:0005634)	negative regulation of macromolecule biosynthetic process(GO:0010558)
USP7___Q93009_1_1102	Q93009	USP7	Ubiquitin carboxyl-terminal hydrolase	1	1102	2	PQAGSSQGASSGLSVV	404	419	IDR	Q9HCK8	CHD8	Chromodomain-helicase-DNA-binding protein 8	Homo sapiens	AGSS	[AP][GS][ST]S			0.00555898	4	5	0.520548	0	2			Phosphorylation(409)	p53 binding(GO:0002039)	nucleoplasm(GO:0005654)	chromatin remodeling(GO:0006338)
USP7___Q93009_1_1102	Q93009	USP7	Ubiquitin carboxyl-terminal hydrolase	1	1102	2	SIAQPSTSSLHSHSSL	588	603	IDR	Q9NQB0	TCF7L2	Transcription factor 7-like 2	Homo sapiens	PSTS	[AP][GS][ST]S			0.463502	478	11	0.879656	0	1	30833792			protein binding(GO:0005515)	PML body(GO:0016605)	negative regulation of gluconeogenesis(GO:0045721)
USP7___Q93009_1_1102	Q93009	USP7	Ubiquitin carboxyl-terminal hydrolase	1	1102	2	ETPGPSYSSSEQVHVT	419	434	IDR	Q9NS56	TOPORS	E3 ubiquitin-protein ligase Topors	Homo sapiens					0.167409	185	4	0.56231	0	1				catalytic activity, acting on a protein(GO:0140096)	PML body(GO:0016605)	protein ubiquitination(GO:0016567)
USP7___Q93009_1_1102	Q93009	USP7	Ubiquitin carboxyl-terminal hydrolase	1	1102	2	LDASPSSSAGSLQTTL	2017	2032	IDR	Q9P0X4	CACNA1I	Voltage-dependent T-type calcium channel subunit alpha-1I	Homo sapiens	PSSS	[AP][GS][ST]S			0.0850617	94	5	0.886792	0	1			Phosphorylation(2031)	molecular_function(GO:0003674)	protein-containing complex(GO:0032991)	regulation of transport(GO:0051049)
USP7___Q93009_1_1102	Q93009	USP7	Ubiquitin carboxyl-terminal hydrolase	1	1102	2	TANSTLTTASTSSSSS	1528	1543	IDR	Q9UHV7	MED13	Mediator of RNA polymerase II transcription subunit 13	Homo sapiens	ASTS	[AP][GS][ST]S			0.00536247	6	5	0.75	0	2				protein binding(GO:0005515)	nucleoplasm(GO:0005654)	positive regulation of nucleobase-containing compound metabolic process(GO:0045935)
USP7___Q93009_1_1102	Q93009	USP7	Ubiquitin carboxyl-terminal hydrolase	1	1102	2	ALQIEQGESSQNGTVL	52	67	IDR	Q9ULG6	CCPG1	Cell cycle progression protein 1	Homo sapiens					0.658872	596	8	0.983591	0	3					cellular anatomical entity(GO:0110165)	positive regulation of nucleobase-containing compound metabolic process(GO:0045935)
USP9X_UBL__Q93008_889_970	Q93008	USP9X	Ubiquitin carboxyl-terminal hydrolases, Ubiquitin-like 1	889	970	2	FLEHLLSDHISLSTGS	290	305	Domain	Q14CX5	MFSD13A	Transmembrane protein 180	Homo sapiens					0.247763	186	7	0.741176	1	1					membrane(GO:0016020)
USP9X_UBL__Q93008_889_970	Q93008	USP9X	Ubiquitin carboxyl-terminal hydrolases, Ubiquitin-like 1	889	970	2	EQQQTQASQHLQALQQ	1428	1443	IDR	Q68DE3	USF3	Basic helix-loop-helix domain-containing protein USF3	Homo sapiens					0.101187	45	5	0.5	1	1				protein binding(GO:0005515)	nucleus(GO:0005634)	positive regulation of nucleobase-containing compound metabolic process(GO:0045935)
USP9X_UBL__Q93008_889_970	Q93008	USP9X	Ubiquitin carboxyl-terminal hydrolases, Ubiquitin-like 1	889	970	2	PTPQALYATVHQSYPH	848	863	IDR	Q8WWM7	ATXN2L	Ataxin-2-like protein	Homo sapiens					0.101515	19	8	0.3	1	1				protein binding(GO:0005515)	intracellular non-membrane-bounded organelle(GO:0043232)	macromolecule metabolic process(GO:0043170)
USP9X_UBL__Q93008_889_970	Q93008	USP9X	Ubiquitin carboxyl-terminal hydrolases, Ubiquitin-like 1	889	970	2	REVRRRRMVQGKTRRR	165	180	Domain	Q96A58	RERG	Ras-related and estrogen-regulated growth inhibitor	Homo sapiens					0.114825	29	11	0.5	0	2			Phosphorylation(177)	hydrolase activity(GO:0016787)	cytosol(GO:0005829)	signal transduction(GO:0007165)
USP9X_UBL__Q93008_889_970	Q93008	USP9X	Ubiquitin carboxyl-terminal hydrolases, Ubiquitin-like 1	889	970	2	QDAGRSSRHPPEQRRR	1465	1480	IDR	Q96QZ7	MAGI1	Membrane-associated guanylate kinase, WW and PDZ domain-containing protein 1	Homo sapiens					0.128171	57	10	0.3	1	1				protein binding(GO:0005515)	cell projection(GO:0042995)	cell surface receptor signaling pathway(GO:0007166)

## Sheet: S2B.ProP-PD_regions
bait	bait_accession	bait_gene_name	bait_domain	bait_start	bait_stop	max_confidence	max_specificity	collapsed_hit	hit_start	hit_stop	hit_accession	hit_gene_name	hit_protein_name	hit_taxa_sp	motif	interactions(PubMedID)
CYLD_CAP-Gly-1__Q9NQC7_8_210	Q9NQC7	CYLD	CAP-Gly domain	8	210	2	0.948567	PDAELQRMEQEAERRR	558	573	P49756	RBM25	RNA-binding protein 25	Homo sapiens
CYLD_CAP-Gly-2__Q9NQC7_235_307	Q9NQC7	CYLD	CYLD*	235	307	3	0.997903	VAEMVALVEQRA	172	183	Q6PJ61	FBXO46	F-box only protein 46	Homo sapiens
CYLD_CAP-Gly-2__Q9NQC7_235_307	Q9NQC7	CYLD	CYLD*	235	307	2	0.869863	SQQDAQEFLRALMDLL	268	283	Q8TEY7	USP33	Ubiquitin carboxyl-terminal hydrolase 33	Homo sapiens
CYLD_CAP-Gly-2__Q9NQC7_235_307	Q9NQC7	CYLD	CYLD*	235	307	2	0.279399	TWWDRYEEFVGLNEVR	81	96	Q96ER9	CCDC51	Mitochondrial potassium channel	Homo sapiens
CYLD_CAP-Gly-2__Q9NQC7_235_307	Q9NQC7	CYLD	CYLD*	235	307	2	0.604396	WRFEQLEWRSILLDMA	395	410	Q9NSI6	BRWD1	Bromodomain and WD repeat-containing protein 1	Homo sapiens
CYLD_CAP-Gly-3__Q9NQC7_460_566	Q9NQC7	CYLD	CAP-Gly domain	460	566	2	0.948567	PDAELQRMEQEAERRR	558	573	P49756	RBM25	RNA-binding protein 25	Homo sapiens
CYLD_CAP-Gly-3__Q9NQC7_460_566	Q9NQC7	CYLD	CAP-Gly domain	460	566	3	0.783747	GGVFKDEIYIPLQEED	3003	3018	Q9Y4D8	HECTD4	Probable E3 ubiquitin-protein ligase HECTD4	Homo sapiens
CYLD_Full-length__Q9NQC7_1_956	Q9NQC7	CYLD	Ubiquitin carboxyl-terminal hydrolase	1	956	2	0.95709	VERVTLSEEWEELLVE	344	359	A6NDB9	PALM3	Paralemmin-3	Homo sapiens
CYLD_Full-length__Q9NQC7_1_956	Q9NQC7	CYLD	Ubiquitin carboxyl-terminal hydrolase	1	956	2	1	LPEGSAVPDSWETLPG	653	668	O15050	TRANK1	TPR and ankyrin repeat-containing protein 1	Homo sapiens
CYLD_Full-length__Q9NQC7_1_956	Q9NQC7	CYLD	Ubiquitin carboxyl-terminal hydrolase	1	956	2	0.995975	WDGSPVSSWILLAESN	335	350	P00973	OAS1	2'-5'-oligoadenylate synthase 1	Homo sapiens
CYLD_Full-length__Q9NQC7_1_956	Q9NQC7	CYLD	Ubiquitin carboxyl-terminal hydrolase	1	956	2	0.984442	PLILSPDLITTLADLF	194	209	P0C874	SPATA31D3	Spermatogenesis-associated protein 31D3	Homo sapiens
CYLD_Full-length__Q9NQC7_1_956	Q9NQC7	CYLD	Ubiquitin carboxyl-terminal hydrolase	1	956	2	0.984442	PLILSPDLITTLADLF	197	212	Q6ZQQ2	SPATA31D1	Spermatogenesis-associated protein 31D1	Homo sapiens
CYLD_Full-length__Q9NQC7_1_956	Q9NQC7	CYLD	Ubiquitin carboxyl-terminal hydrolase	1	956	2	0.984442	PLILSPDLITTLADLF	194	209	Q6ZUB0	SPATA31D4	Spermatogenesis-associated protein 31D4	Homo sapiens
CYLD_Full-length__Q9NQC7_1_956	Q9NQC7	CYLD	Ubiquitin carboxyl-terminal hydrolase	1	956	3	0.536515	DMSAWFNLFADLDPLS	452	467	Q8NDH6	ICA1L	Islet cell autoantigen 1-like protein	Homo sapiens
CYLD_Full-length__Q9NQC7_1_956	Q9NQC7	CYLD	Ubiquitin carboxyl-terminal hydrolase	1	956	3	0.569228	AGPGGNLSSWEDLLLF	100	115	Q92908	GATA6	Transcription factor GATA-6	Homo sapiens
CYLD_Full-length__Q9NQC7_1_956	Q9NQC7	CYLD	Ubiquitin carboxyl-terminal hydrolase	1	956	3	0.992473	DVLESWLDYTGE	965	976	Q9BVI0	PHF20	PHD finger protein 20	Homo sapiens
CYLD_Full-length__Q9NQC7_1_956	Q9NQC7	CYLD	Ubiquitin carboxyl-terminal hydrolase	1	956	3	0.998367	EGYLSGLEYWNDI	4	16	Q9HAI6	TASL	TLR adapter interacting with SLC15A4 on the lysosome	Homo sapiens
USP11_DUSP-UBL_2_P51784_67_288	P51784	USP11	DUSP domain	67	288	2	1	MQSDIYHPGHSFPSWV	1	16	Q86UQ5	GTSCR1	Gilles de la Tourette syndrome chromosomal region candidate gene 1 protein	Homo sapiens	PSWV
USP11_DUSP-UBL_2_P51784_67_288	P51784	USP11	DUSP domain	67	288	3	1	RFPSWVTFDDNE	228	239	Q8WXE9	STON2	Stonin-2	Homo sapiens	PSWV
USP11_DUSP-UBL_2_P51784_67_288	P51784	USP11	DUSP domain	67	288	4	1	SALVSLPSWLLA	714	725	Q8N5Q1	GARIN5B	Golgi-associated RAB2 interactor protein 5B	Homo sapiens	PSWL
USP11_DUSP-UBL_2_P51784_67_288	P51784	USP11	DUSP domain	67	288	2	1	MEPSWLQELMAHPFLL	1	16	Q86W10	CYP4Z1	Cytochrome P450 4Z1	Homo sapiens	PSWL
USP11_DUSP-UBL_2_P51784_67_288	P51784	USP11	DUSP domain	67	288	2	1	MEPSWLQELMAHPFLL	1	16	Q8N1L4	CYP4Z2P	Putative inactive cytochrome P450 family member 4Z2	Homo sapiens	PSWL
USP11_DUSP-UBL_2_P51784_67_288	P51784	USP11	DUSP domain	67	288	2	1	AHRLEGWPPWVGPAFP	422	437	P81408	ENTREP3	Protein ENTREP3	Homo sapiens	PPWV
USP11_DUSP-UBL_2_P51784_67_288	P51784	USP11	DUSP domain	67	288	2	1	LATDLSRSHSLLPPWV	96	111	Q6ZV77	LINC02908	Putative uncharacterized protein LINC02908	Homo sapiens	PPWV
USP11_DUSP-UBL_2_P51784_67_288	P51784	USP11	DUSP domain	67	288	2	1	MSWEPPPWVTAHSASV	359	374	Q969W1	ZDHHC16	Palmitoyltransferase ZDHHC16	Homo sapiens	PPWV
USP11_DUSP-UBL_2_P51784_67_288	P51784	USP11	DUSP domain	67	288	3	1	YTDAPFPKWMHWALIA	238	253	Q9GZR5	ELOVL4	Elongation of very long chain fatty acids protein 4	Homo sapiens	PKWM
USP11_DUSP-UBL_2_P51784_67_288	P51784	USP11	DUSP domain	67	288	2	1	WLSHYWMPKWINATDP	532	547	P08243	ASNS	Asparagine synthetase [glutamine-hydrolyzing]	Homo sapiens	PKWI	33567341
USP11_DUSP-UBL_2_P51784_67_288	P51784	USP11	DUSP domain	67	288	3	1	WWYMDEGLLAPHWLLG	72	87	Q92535	PIGC	Phosphatidylinositol N-acetylglucosaminyltransferase subunit C	Homo sapiens	PHWL
USP11_DUSP-UBL_2_P51784_67_288	P51784	USP11	DUSP domain	67	288	2	1	GAEPGWVDPLTWLSFQ	24	39	Q06416	POU5F1B	Putative POU domain, class 5, transcription factor 1B	Homo sapiens	PGWV
USP11_DUSP-UBL_2_P51784_67_288	P51784	USP11	DUSP domain	67	288	4	1	LHVVNPDWLWSA	703	714	Q9Y5B0	CTDP1	RNA polymerase II subunit A C-terminal domain phosphatase	Homo sapiens	PDWL
USP11_DUSP-UBL_2_P51784_67_288	P51784	USP11	DUSP domain	67	288	4	1	YPDWIGQSYSEV	52	63	Q96D31	ORAI1	Calcium release-activated calcium channel protein 1	Homo sapiens	PDWI
USP11_DUSP-UBL_2_P51784_67_288	P51784	USP11	DUSP domain	67	288	4	1	SLELPAWV	260	267	A6NDB9	PALM3	Paralemmin-3	Homo sapiens	PAWV
USP11_DUSP-UBL_2_P51784_67_288	P51784	USP11	DUSP domain	67	288	2	1	SSPEGLPAWVLGELET	114	129	Q8N8E3	CEP112	Centrosomal protein of 112 kDa	Homo sapiens	PAWV
USP11_DUSP-UBL_2_P51784_67_288	P51784	USP11	DUSP domain	67	288	3	1	LPAWIEAANQRE	618	629	Q9Y2I1	NISCH	Nischarin	Homo sapiens	PAWI
USP11_DUSP-UBL_2_P51784_67_288	P51784	USP11	DUSP domain	67	288	3	1	HWWMEAPHHWLPGLLA	84	99	Q8N377		Putative uncharacterized protein LOC387726	Homo sapiens	LPGLL
USP11_DUSP-UBL_2_P51784_67_288	P51784	USP11	DUSP domain	67	288	3	1	MGWPFFGETLHWLVQG	54	69	Q6V0L0	CYP26C1	Cytochrome P450 26C1	Homo sapiens	LHWLV
USP11_DUSP-UBL_2_P51784_67_288	P51784	USP11	DUSP domain	67	288	2	1	TLHHLLTYLHWPLLDL	67	82	Q8IZ96	CMTM1	CKLF-like MARVEL transmembrane domain-containing protein 1	Homo sapiens	LHHLL
USP11_DUSP-UBL_2_P51784_67_288	P51784	USP11	DUSP domain	67	288	3	1	MAITLEEAPWLGWLLV	1	16	Q92604	LPGAT1	Acyl-CoA:lysophosphatidylglycerol acyltransferase 1	Homo sapiens	LGWLL
USP11_DUSP-UBL_2_P51784_67_288	P51784	USP11	DUSP domain	67	288	2	1	MTWLVLLGTLLAMLRV	1	16	Q86WK7	AMIGO3	Amphoterin-induced protein 3	Homo sapiens	LGTLL
USP11_DUSP-UBL_2_P51784_67_288	P51784	USP11	DUSP domain	67	288	3	1	QESLDVLLRHPSGWWL	189	204	Q8NFA2	NOXO1	NADPH oxidase organizer 1	Homo sapiens	LDVLL
USP11_DUSP-UBL_2_P51784_67_288	P51784	USP11	DUSP domain	67	288	2	1	SSSGIATDFWDLLVKL	3380	3395	Q7Z6Z7	HUWE1	E3 ubiquitin-protein ligase HUWE1	Homo sapiens	FWDLL
USP11_DUSP-UBL_2_P51784_67_288	P51784	USP11	DUSP domain	67	288	2	1	LERTPVPSAEAFRWFF	183	198	Q9H2H0	CXXC4	CXXC-type zinc finger protein 4	Homo sapiens	FRWFF
USP11_DUSP-UBL_2_P51784_67_288	P51784	USP11	DUSP domain	67	288	2	1	ESSFQELLAQRSSRDS	101	116	Q96NL3	ZNF599	Zinc finger protein 599	Homo sapiens	FQELL
USP11_DUSP-UBL_2_P51784_67_288	P51784	USP11	DUSP domain	67	288	2	1	SESFLSLVRQESSKPD	679	694	Q6AHZ1	ZNF518A	Zinc finger protein 518A	Homo sapiens	FLSLV
USP11_DUSP-UBL_2_P51784_67_288	P51784	USP11	DUSP domain	67	288	2	1	DSFLSFFPELKEQSVD	485	500	Q9HAU8	RNPEPL1	Aminopeptidase RNPEPL1	Homo sapiens	FLSFF
USP11_DUSP-UBL_2_P51784_67_288	P51784	USP11	DUSP domain	67	288	2	1	ERDKLQRYQTFLQLLY	202	217	O95229	ZWINT	ZW10 interactor	Homo sapiens	FLQLL
USP11_DUSP-UBL_2_P51784_67_288	P51784	USP11	DUSP domain	67	288	2	1	IDEKPETFESLVAKLN	492	507	Q9BWU0	SLC4A1AP	Kanadaptin	Homo sapiens	FESLV
USP11_DUSP-UBL_2_P51784_67_288	P51784	USP11	DUSP domain	67	288	2	1	WRFEELLTASHWPSFF	147	162	Q8NA77	TEX19	Testis-expressed protein 19	Homo sapiens	FEELL
USP11_DUSP-UBL_2_P51784_67_288	P51784	USP11	DUSP domain	67	288	3	1	LVLGDNAFADLVHNWM	186	201	Q96EL1	INKA1	PAK4-inhibitor INKA1	Homo sapiens	FADLV
USP11_DUSP-UBL_2_P51784_67_288	P51784	USP11	DUSP domain	67	288	2	1	TDLLPYLDWDYVRVVW	52	67	Q2M3G4	SHROOM1	Protein Shroom1	Homo sapiens	YV
USP11_DUSP-UBL_2_P51784_67_288	P51784	USP11	DUSP domain	67	288	2	1	LSETMSWLASYL	978	989	O94983	CAMTA2	Calmodulin-binding transcription activator 2	Homo sapiens	YL
USP11_DUSP-UBL_2_P51784_67_288	P51784	USP11	DUSP domain	67	288	2	1	QVHEWLWQSYAGYLTW	116	131	Q9UBU6	FAM8A1	Protein FAM8A1	Homo sapiens	YL
USP11_DUSP-UBL_2_P51784_67_288	P51784	USP11	DUSP domain	67	288	2	1	TSGADWLNDTHWVHHT	1454	1469	O15047	SETD1A	Histone-lysine N-methyltransferase SETD1A	Homo sapiens	WV
USP11_DUSP-UBL_2_P51784_67_288	P51784	USP11	DUSP domain	67	288	2	1	VAVEDSFLSHHHWLWV	393	408	Q6UX68	XKR5	XK-related protein 5	Homo sapiens	WV
USP11_DUSP-UBL_2_P51784_67_288	P51784	USP11	DUSP domain	67	288	2	1	PDAWVTGWGLISPSGT	179	194	Q7RTY9	PRSS41	Serine protease 41	Homo sapiens	WV
USP11_DUSP-UBL_2_P51784_67_288	P51784	USP11	DUSP domain	67	288	2	1	LKKFDTGDGMFLQWVL	29	44	Q7Z5S9	TMEM144	Transmembrane protein 144	Homo sapiens	WV
USP11_DUSP-UBL_2_P51784_67_288	P51784	USP11	DUSP domain	67	288	2	1	SDTAPPRDSWMFWAML	28	43	Q9UHK0	NUFIP1	FMR1-interacting protein NUFIP1	Homo sapiens	WM
USP11_DUSP-UBL_2_P51784_67_288	P51784	USP11	DUSP domain	67	288	2	1	TQDNAVLHLPLLYQWL	4	19	O15018	PDZD2	PDZ domain-containing protein 2	Homo sapiens	WL
USP11_DUSP-UBL_2_P51784_67_288	P51784	USP11	DUSP domain	67	288	2	1	GWLDWQRERWQIWELL	946	961	O43182	ARHGAP6	Rho GTPase-activating protein 6	Homo sapiens	WL
USP11_DUSP-UBL_2_P51784_67_288	P51784	USP11	DUSP domain	67	288	3	1	LSDISNASSSFGWLSL	790	805	P22681	CBL	E3 ubiquitin-protein ligase CBL	Homo sapiens	WL
USP11_DUSP-UBL_2_P51784_67_288	P51784	USP11	DUSP domain	67	288	3	1	MAWSLGSWLGGALLVS	1	16	Q08334	IL10RB	Interleukin-10 receptor subunit beta	Homo sapiens	WL
USP11_DUSP-UBL_2_P51784_67_288	P51784	USP11	DUSP domain	67	288	2	1	LHTTASNWLHLI	4380	4391	Q14204	DYNC1H1	Cytoplasmic dynein 1 heavy chain 1	Homo sapiens	WL	29293652
USP11_DUSP-UBL_2_P51784_67_288	P51784	USP11	DUSP domain	67	288	2	1	WLWGELPQAAKSSSPH	273	288	Q14693	LPIN1	Phosphatidate phosphatase LPIN1	Homo sapiens	WL
USP11_DUSP-UBL_2_P51784_67_288	P51784	USP11	DUSP domain	67	288	2	1	DWVWLGNEVELLENPV	944	959	Q14DG7	TMEM132B	Transmembrane protein 132B	Homo sapiens	WL
USP11_DUSP-UBL_2_P51784_67_288	P51784	USP11	DUSP domain	67	288	3	1	ERIAHLQRENAWLV	732	745	Q4UJ75	ANKRD20A4P	Putative ankyrin repeat domain-containing protein 20A4	Homo sapiens	WL
USP11_DUSP-UBL_2_P51784_67_288	P51784	USP11	DUSP domain	67	288	3	1	ERIAHLQRENAWLV	732	745	Q5CZ79	ANKRD20A8P	Ankyrin repeat domain-containing protein 20B	Homo sapiens	WL
USP11_DUSP-UBL_2_P51784_67_288	P51784	USP11	DUSP domain	67	288	2	1	TLPVMSGEALGWLGQA	252	267	Q5JUK2	SOHLH1	Spermatogenesis- and oogenesis-specific basic helix-loop-helix-containing protein 1	Homo sapiens	WL
USP11_DUSP-UBL_2_P51784_67_288	P51784	USP11	DUSP domain	67	288	2	1	IGSWLWATEESNIDGT	720	735	Q5JY77	GPRASP1	G-protein coupled receptor-associated sorting protein 1	Homo sapiens	WL
USP11_DUSP-UBL_2_P51784_67_288	P51784	USP11	DUSP domain	67	288	3	1	ERIAHLQRENAWLV	732	745	Q5SQ80	ANKRD20A2P	Putative ankyrin repeat domain-containing protein 20A2	Homo sapiens	WL
USP11_DUSP-UBL_2_P51784_67_288	P51784	USP11	DUSP domain	67	288	3	1	ERIAHLQRENAWLV	732	745	Q5TYW2	ANKRD20A1	Ankyrin repeat domain-containing protein 20A1	Homo sapiens	WL
USP11_DUSP-UBL_2_P51784_67_288	P51784	USP11	DUSP domain	67	288	3	1	ERIAHLQRENAWLV	732	745	Q5VUR7	ANKRD20A3P	Putative ankyrin repeat domain-containing protein 20A3	Homo sapiens	WL
USP11_DUSP-UBL_2_P51784_67_288	P51784	USP11	DUSP domain	67	288	4	1	ASSWLLDGNSWL	32	43	Q5VV63	ATRNL1	Attractin-like protein 1	Homo sapiens	WL
USP11_DUSP-UBL_2_P51784_67_288	P51784	USP11	DUSP domain	67	288	2	1	SLDWLEALSGGPPLGS	372	387	Q6ZN01	MAMSTR	MEF2-activating motif and SAP domain-containing transcriptional regulator	Homo sapiens	WL
USP11_DUSP-UBL_2_P51784_67_288	P51784	USP11	DUSP domain	67	288	2	1	LWLEQEVARQGLEGSL	96	111	Q86T23	CROCCP2	Putative ciliary rootlet coiled-coil protein-like 1 protein	Homo sapiens	WL
USP11_DUSP-UBL_2_P51784_67_288	P51784	USP11	DUSP domain	67	288	3	1	LMKMMGLQDSAFWLSW	252	267	Q8N139	ABCA6	ATP-binding cassette sub-family A member 6	Homo sapiens	WL
USP11_DUSP-UBL_2_P51784_67_288	P51784	USP11	DUSP domain	67	288	2	1	GHEEVSWMNGWLSAQA	68	83	Q8N370	SLC43A2	Large neutral amino acids transporter small subunit 4	Homo sapiens	WL
USP11_DUSP-UBL_2_P51784_67_288	P51784	USP11	DUSP domain	67	288	2	1	EAARLAERNAWLRLAL	172	187	Q8N6Y0	USHBP1	Harmonin-binding protein USHBP1	Homo sapiens	WL
USP11_DUSP-UBL_2_P51784_67_288	P51784	USP11	DUSP domain	67	288	3	1	SMDMSWLTLTLP	333	344	Q8NCT1	ARRDC4	Arrestin domain-containing protein 4	Homo sapiens	WL
USP11_DUSP-UBL_2_P51784_67_288	P51784	USP11	DUSP domain	67	288	3	1	ESTWLTYTDSDA	24	35	Q8WXS3	BAALC	Brain and acute leukemia cytoplasmic protein	Homo sapiens	WL
USP11_DUSP-UBL_2_P51784_67_288	P51784	USP11	DUSP domain	67	288	2	1	LALLETWMPLSPLEWL	248	263	Q9BRJ9	MESP1	Mesoderm posterior protein 1	Homo sapiens	WL
USP11_DUSP-UBL_2_P51784_67_288	P51784	USP11	DUSP domain	67	288	2	1	ADVPKVEVLERELAWL	217	232	Q9NVF9	ETNK2	Ethanolamine kinase 2	Homo sapiens	WL
USP11_DUSP-UBL_2_P51784_67_288	P51784	USP11	DUSP domain	67	288	3	1	LTAIDMDWKVLTWLRY	264	279	Q9P035	HACD3	Very-long-chain (3R)-3-hydroxyacyl-CoA dehydratase 3	Homo sapiens	WL
USP11_DUSP-UBL_2_P51784_67_288	P51784	USP11	DUSP domain	67	288	2	1	WLTNLDASNTQNVTAF	312	327	Q9P2H0	CEP126	Centrosomal protein of 126 kDa	Homo sapiens	WL
USP11_DUSP-UBL_2_P51784_67_288	P51784	USP11	DUSP domain	67	288	3	1	SWLEQDTSAPTARMSL	367	382	Q9UKV5	AMFR	E3 ubiquitin-protein ligase AMFR	Homo sapiens	WL
USP11_DUSP-UBL_2_P51784_67_288	P51784	USP11	DUSP domain	67	288	3	1	DELFLYWLSEASTQRM	16	31	Q9Y5P8	PPP2R3B	Serine/threonine-protein phosphatase 2A regulatory subunit B'' subunit beta	Homo sapiens	WL
USP11_DUSP-UBL_2_P51784_67_288	P51784	USP11	DUSP domain	67	288	3	1	WWITGFDGGEKALIGF	464	479	P26358	DNMT1	DNA (cytosine-5)-methyltransferase 1	Homo sapiens	WI
USP11_DUSP-UBL_2_P51784_67_288	P51784	USP11	DUSP domain	67	288	2	1	LSWIDTLYSNFSYGTD	12	27	Q12979	ABR	Active breakpoint cluster region-related protein	Homo sapiens	WI
USP11_DUSP-UBL_2_P51784_67_288	P51784	USP11	DUSP domain	67	288	2	1	GASSWWDVGAGWIDVQ	206	221	Q8IXZ3	SP8	Transcription factor Sp8	Homo sapiens	WI
USP11_DUSP-UBL_2_P51784_67_288	P51784	USP11	DUSP domain	67	288	2	1	QGPNLHNWSGDWSFWI	44	59	Q8IYS0	GRAMD1C	Protein Aster-C	Homo sapiens	WI
USP11_DUSP-UBL_2_P51784_67_288	P51784	USP11	DUSP domain	67	288	2	1	TWWDRYEEFVGLNEVR	81	96	Q96ER9	CCDC51	Mitochondrial potassium channel	Homo sapiens	FV
USP11_DUSP-UBL_2_P51784_67_288	P51784	USP11	DUSP domain	67	288	2	1	EEPADARFLNLIHHAA	60	75	A6NL82	CFAP144	Cilia- and flagella-associated protein 144	Homo sapiens	FL
USP11_DUSP-UBL_2_P51784_67_288	P51784	USP11	DUSP domain	67	288	2	1	EEPADARFLNLIHHAA	60	75	Q6ZVS7	FAM183BP	Protein FAM183BP	Homo sapiens	FL
USP11_DUSP-UBL_2_P51784_67_288	P51784	USP11	DUSP domain	67	288	3	1	EGQLELPEQQEGQLELPEQQEGQLELPEQQEGQLELPEQQEGQLELPEQQEGQLEL	180	235	P07476	IVL	Involucrin	Homo sapiens
USP11_DUSP-UBL_2_P51784_67_288	P51784	USP11	DUSP domain	67	288	2	1	LPWDLWTTSTDLVQPA	380	395	P49418	AMPH	Amphiphysin	Homo sapiens
USP11_DUSP-UBL_2_P51784_67_288	P51784	USP11	DUSP domain	67	288	2	1	LKRMNPNSPSITYDIS	40	55	P84090	ERH	Enhancer of rudimentary homolog	Homo sapiens
USP11_DUSP-UBL_2_P51784_67_288	P51784	USP11	DUSP domain	67	288	2	1	SAQDDQAKQVLKGMSD	436	451	Q13045	FLII	Protein flightless-1 homolog	Homo sapiens
USP11_DUSP-UBL_2_P51784_67_288	P51784	USP11	DUSP domain	67	288	2	1	WWWATLLDEAGGAVAQ	44	59	Q13882	PTK6	Protein-tyrosine kinase 6	Homo sapiens
USP11_DUSP-UBL_2_P51784_67_288	P51784	USP11	DUSP domain	67	288	2	1	TVSEILPSTAIVTLVP	1270	1285	Q14966	ZNF638	Zinc finger protein 638	Homo sapiens
USP11_DUSP-UBL_2_P51784_67_288	P51784	USP11	DUSP domain	67	288	2	1	LVQESLDAPRKDSVTE	1363	1378	Q2M3C7	SPHKAP	A-kinase anchor protein SPHKAP	Homo sapiens
USP11_DUSP-UBL_2_P51784_67_288	P51784	USP11	DUSP domain	67	288	2	1	AEGWTPLLAAADVRAQ	246	261	Q8WXI3	ASB10	Ankyrin repeat and SOCS box protein 10	Homo sapiens
USP11_DUSP-UBL_2_P51784_67_288	P51784	USP11	DUSP domain	67	288	2	1	WSPWGLPSGSALAVGV	685	700	Q9BRB3	PIGQ	Phosphatidylinositol N-acetylglucosaminyltransferase subunit Q	Homo sapiens
USP11_DUSP-UBL_2_P51784_67_288	P51784	USP11	DUSP domain	67	288	2	1	WSQVDEATIRAIIAVL	1145	1160	Q9H6S0	YTHDC2	3'-5' RNA helicase YTHDC2	Homo sapiens
USP11_DUSP-UBL_2_P51784_67_288	P51784	USP11	DUSP domain	67	288	2	1	AGVDGDIVPKEPEPFG	912	927	Q9Y2I6	NINL	Ninein-like protein	Homo sapiens
USP13_UBA-x2__Q92995_652_777	Q92995	USP13	UBA/TS-N domain	652	777	2	0.506494	SSPHTEAIQHSSVSTS	445	460	P15336	ATF2	Cyclic AMP-dependent transcription factor ATF-2	Homo sapiens
USP13_UBA-x2__Q92995_652_777	Q92995	USP13	UBA/TS-N domain	652	777	2	0.417779	TYKEGYNVYGIESVKI	868	883	P42262	GRIA2	Glutamate receptor 2	Homo sapiens
USP13_UBA-x2__Q92995_652_777	Q92995	USP13	UBA/TS-N domain	652	777	2	0.531646	VRSQKRTPFPTVTSAA	24	39	Q12815	TROAP	Tastin	Homo sapiens
USP13_UBA-x2__Q92995_652_777	Q92995	USP13	UBA/TS-N domain	652	777	2	0.776	TVATIPTVVGRNVIPR	602	617	Q9BWT3	PAPOLG	Poly(A) polymerase gamma	Homo sapiens
USP13_UBA-x2__Q92995_652_777	Q92995	USP13	UBA/TS-N domain	652	777	2	0.6	ESTRPRMTVEEQMERI	894	909	Q9HAU0	PLEKHA5	Pleckstrin homology domain-containing family A member 5	Homo sapiens
USP19_UBL__O94966_679_766	O94966	USP19	USP19*	679	766	2	0.936709	EEELRQRWSMYQMEVI	343	358	A5D8V7	ODAD3	Outer dynein arm-docking complex subunit 3	Homo sapiens
USP19_UBL__O94966_679_766	O94966	USP19	USP19*	679	766	2	0.94004	VAEHVQYMAELIERLN	144	159	O75496	GMNN	Geminin	Homo sapiens
USP19_UBL__O94966_679_766	O94966	USP19	USP19*	679	766	2	0.824786	TQDDFLVVVHQIRQLF	678	693	O94913	PCF11	Pre-mRNA cleavage complex 2 protein Pcf11	Homo sapiens
USP19_UBL__O94966_679_766	O94966	USP19	USP19*	679	766	2	0.994624	QNQYPAELMRRFELYF	123	138	P33993	MCM7	DNA replication licensing factor MCM7	Homo sapiens
USP19_UBL__O94966_679_766	O94966	USP19	USP19*	679	766	2	0.858447	IHEMQDLGDKLRMIVM	194	209	P36776	LONP1	Lon protease homolog, mitochondrial	Homo sapiens
USP19_UBL__O94966_679_766	O94966	USP19	USP19*	679	766	3	0.835282	AIRDYVNSLLVQGGVG	376	391	P42166	TMPO	Lamina-associated polypeptide 2, isoform alpha	Homo sapiens
USP19_UBL__O94966_679_766	O94966	USP19	USP19*	679	766	2	0.651351	PNFAEAWWDQVILDIL	208	223	P48651	PTDSS1	Phosphatidylserine synthase 1	Homo sapiens
USP19_UBL__O94966_679_766	O94966	USP19	USP19*	679	766	2	0.740157	HDWDLEEVMNSIRDAF	743	758	Q14692	BMS1	Ribosome biogenesis protein BMS1 homolog	Homo sapiens
USP19_UBL__O94966_679_766	O94966	USP19	USP19*	679	766	2	0.886207	TGDPQLDTAIGQWLRW	20	35	Q6PCE3	PGM2L1	Glucose 1,6-bisphosphate synthase	Homo sapiens
USP19_UBL__O94966_679_766	O94966	USP19	USP19*	679	766	2	0.893638	TPLWEETMLKAWQHYL	2160	2175	Q6ZS81	WDFY4	WD repeat- and FYVE domain-containing protein 4	Homo sapiens
USP19_UBL__O94966_679_766	O94966	USP19	USP19*	679	766	2	0.275	QSPQVEEIMQLVNAYL	732	747	Q7Z736	PLEKHH3	Pleckstrin homology domain-containing family H member 3	Homo sapiens
USP19_UBL__O94966_679_766	O94966	USP19	USP19*	679	766	2	0.983471	RENELIISFLRALYEE	443	458	Q86TI0	TBC1D1	TBC1 domain family member 1	Homo sapiens
USP19_UBL__O94966_679_766	O94966	USP19	USP19*	679	766	2	0.958951	PGHSFPSWVLAWVHSA	8	23	Q86UQ5	GTSCR1	Gilles de la Tourette syndrome chromosomal region candidate gene 1 protein	Homo sapiens
USP19_UBL__O94966_679_766	O94966	USP19	USP19*	679	766	2	0.988294	ELPQWLREDERFRLLL	1029	1044	Q8IX03	WWC1	Protein KIBRA	Homo sapiens
USP19_UBL__O94966_679_766	O94966	USP19	USP19*	679	766	2	0.513327	VAVMLNSNVLLWLTAL	17	32	Q8N0W4	NLGN4X	Neuroligin-4, X-linked	Homo sapiens
USP19_UBL__O94966_679_766	O94966	USP19	USP19*	679	766	3	0.371476	AAEGWMDWAASKISGW	168	183	Q92597	NDRG1	Protein NDRG1	Homo sapiens
USP19_UBL__O94966_679_766	O94966	USP19	USP19*	679	766	2	0.995162	DADLRAMEERYRRYVD	590	605	Q96ED9	HOOK2	Protein Hook homolog 2	Homo sapiens
USP19_UBL__O94966_679_766	O94966	USP19	USP19*	679	766	3	1	PWMPPPSEIQRLYELL	104	119	Q9BTK6	PAGR1	PAXIP1-associated glutamate-rich protein 1	Homo sapiens
USP19_UBL__O94966_679_766	O94966	USP19	USP19*	679	766	2	0.818519	LSPAAYYAQRMIQYLS	721	736	Q9C0C7	AMBRA1	Activating molecule in BECN1-regulated autophagy protein 1	Homo sapiens
USP19_UBL__O94966_679_766	O94966	USP19	USP19*	679	766	2	0.995798	DEDMKAMEERYKMYLE	596	611	Q9UJC3	HOOK1	Protein Hook homolog 1	Homo sapiens
USP19_UBL__O94966_679_766	O94966	USP19	USP19*	679	766	2	0.38387	EMYRSYVEMLVSTALD	1848	1863	Q9ULL5	PRR12	Proline-rich protein 12	Homo sapiens
USP19_UBL__O94966_679_766	O94966	USP19	USP19*	679	766	2	0.96875	GNTLSRDLIDYVRYMV	108	123	Q9Y3C1	NOP16	Nucleolar protein 16	Homo sapiens
USP20_DUSP1-DUSP2_12_Q9Y2K6_685_894	Q9Y2K6	USP20	DUSP domain	685	894	2	0.964912	VALEGIWSIKRNLPVG	84	99	A0A1B0GVM6	C11orf97	Uncharacterized protein C11orf97	Homo sapiens	WSI
USP20_DUSP1-DUSP2_12_Q9Y2K6_685_894	Q9Y2K6	USP20	DUSP domain	685	894	4	0.999088	QLEEELFQLRQG	947	958	A6NC98	CCDC88B	Coiled-coil domain-containing protein 88B	Homo sapiens	FQL
USP20_DUSP1-DUSP2_12_Q9Y2K6_685_894	Q9Y2K6	USP20	DUSP domain	685	894	2	0.997085	VVDDFQLQHRHGPG	396	409	A6NFX1	MFSD2B	Major facilitator superfamily domain-containing protein 2B	Homo sapiens	FQL
USP20_DUSP1-DUSP2_12_Q9Y2K6_685_894	Q9Y2K6	USP20	DUSP domain	685	894	2	0.890244	NTLDIAPRYASFLMGI	397	412	O00624	SLC17A2	Sodium-dependent phosphate transport protein 3	Homo sapiens
USP20_DUSP1-DUSP2_12_Q9Y2K6_685_894	Q9Y2K6	USP20	DUSP domain	685	894	3	1	NDLASLIQAGQQ	268	279	O43765	SGTA	Small glutamine-rich tetratricopeptide repeat-containing protein alpha	Homo sapiens
USP20_DUSP1-DUSP2_12_Q9Y2K6_685_894	Q9Y2K6	USP20	DUSP domain	685	894	4	0.997133	DDDLAWNIAPQG	349	360	O60478	GPR137B	Integral membrane protein GPR137B	Homo sapiens	WNI
USP20_DUSP1-DUSP2_12_Q9Y2K6_685_894	Q9Y2K6	USP20	DUSP domain	685	894	3	0.973599	TLEPDSLPFELRGHLV	1226	1241	O60500	NPHS1	Nephrin	Homo sapiens	FEL
USP20_DUSP1-DUSP2_12_Q9Y2K6_685_894	Q9Y2K6	USP20	DUSP domain	685	894	2	0.912988	VDLDLGNYERFLDIRL	67	82	P17812	CTPS1	CTP synthase 1	Homo sapiens
USP20_DUSP1-DUSP2_12_Q9Y2K6_685_894	Q9Y2K6	USP20	DUSP domain	685	894	3	0.999741	DIWDIQMRSKSLEPIA	573	588	P32456	GBP2	Guanylate-binding protein 2	Homo sapiens	WDI
USP20_DUSP1-DUSP2_12_Q9Y2K6_685_894	Q9Y2K6	USP20	DUSP domain	685	894	2	0.933568	NGLDIAPRYFGFIKAA	386	401	Q14916	SLC17A1	Sodium-dependent phosphate transport protein 1	Homo sapiens
USP20_DUSP1-DUSP2_12_Q9Y2K6_685_894	Q9Y2K6	USP20	DUSP domain	685	894	2	0.725581	ADPFSLLHINTDRSTV	1090	1105	Q15468	STIL	SCL-interrupting locus protein	Homo sapiens	FSL
USP20_DUSP1-DUSP2_12_Q9Y2K6_685_894	Q9Y2K6	USP20	DUSP domain	685	894	4	0.992459	MDDDFQLR	568	575	Q16665	HIF1A	Hypoxia-inducible factor 1-alpha	Homo sapiens	FQL	15776016
USP20_DUSP1-DUSP2_12_Q9Y2K6_685_894	Q9Y2K6	USP20	DUSP domain	685	894	3	0.968	ENEEAFSIRRLHVVTE	501	516	Q17RG1	KCTD19	BTB/POZ domain-containing protein KCTD19	Homo sapiens	FSI
USP20_DUSP1-DUSP2_12_Q9Y2K6_685_894	Q9Y2K6	USP20	DUSP domain	685	894	2	0.967105	PSPLTDEEGDFILIHH	592	607	Q5T0F9	CC2D1B	Coiled-coil and C2 domain-containing protein 1B	Homo sapiens	FIL
USP20_DUSP1-DUSP2_12_Q9Y2K6_685_894	Q9Y2K6	USP20	DUSP domain	685	894	2	0.853659	TDGLSEPDVFAIAPFR	116	131	Q6ZSR9		Uncharacterized protein FLJ45252	Homo sapiens	FAI
USP20_DUSP1-DUSP2_12_Q9Y2K6_685_894	Q9Y2K6	USP20	DUSP domain	685	894	2	1	SYITFSPDSSSP	623	634	Q7LBE3	SLC26A9	Solute carrier family 26 member 9	Homo sapiens
USP20_DUSP1-DUSP2_12_Q9Y2K6_685_894	Q9Y2K6	USP20	DUSP domain	685	894	3	0.97619	EVAFPLLVSHRS	846	857	Q7Z589	EMSY	BRCA2-interacting transcriptional repressor EMSY	Homo sapiens	FPL
USP20_DUSP1-DUSP2_12_Q9Y2K6_685_894	Q9Y2K6	USP20	DUSP domain	685	894	4	1	FDISPRISKQQE	2538	2549	Q8IWI9	MGA	MAX gene-associated protein	Homo sapiens	FDI
USP20_DUSP1-DUSP2_12_Q9Y2K6_685_894	Q9Y2K6	USP20	DUSP domain	685	894	2	0.385147	QLDEQILLLQHSKSKV	32	47	Q9Y2D5	PALM2	Paralemmin-2	NA(UPAcc_obsolete)
USP20_DUSP1-DUSP2_12_Q9Y2K6_685_894	Q9Y2K6	USP20	DUSP domain	685	894	3	0.997919	EPWNIKRNEMVTKHPV	73	88	Q8IYX0	ZNF679	Zinc finger protein 679	Homo sapiens	WNI
USP20_DUSP1-DUSP2_12_Q9Y2K6_685_894	Q9Y2K6	USP20	DUSP domain	685	894	3	1	MEEDLFQLRQLPVVKF	1	16	Q8N4V2	SVOP	Synaptic vesicle 2-related protein	Homo sapiens	FQL
USP20_DUSP1-DUSP2_12_Q9Y2K6_685_894	Q9Y2K6	USP20	DUSP domain	685	894	2	1	MLPDVIDDFHLKQPHF	418	433	Q8NA29	MFSD2A	Sodium-dependent lysophosphatidylcholine symporter 1	Homo sapiens	FHL
USP20_DUSP1-DUSP2_12_Q9Y2K6_685_894	Q9Y2K6	USP20	DUSP domain	685	894	2	0.87069	DVLLRHPSGWWL	193	204	Q8NFA2	NOXO1	NADPH oxidase organizer 1	Homo sapiens	WWL
USP20_DUSP1-DUSP2_12_Q9Y2K6_685_894	Q9Y2K6	USP20	DUSP domain	685	894	4	0.999542	TGDVAWQISPKA	1795	1806	Q8WUY3	PRUNE2	Protein prune homolog 2	Homo sapiens	WQI
USP20_DUSP1-DUSP2_12_Q9Y2K6_685_894	Q9Y2K6	USP20	DUSP domain	685	894	3	1	SHEQLWNIQPRQ	1903	1914	Q8WUY3	PRUNE2	Protein prune homolog 2	Homo sapiens	WNI
USP20_DUSP1-DUSP2_12_Q9Y2K6_685_894	Q9Y2K6	USP20	DUSP domain	685	894	2	1	IEDTMEESGWKLVHGD	318	333	Q92544	TM9SF4	Transmembrane 9 superfamily member 4	Homo sapiens	WKL
USP20_DUSP1-DUSP2_12_Q9Y2K6_685_894	Q9Y2K6	USP20	DUSP domain	685	894	3	0.99847	GGLTDLSSLIQA	257	268	Q96EQ0	SGTB	Small glutamine-rich tetratricopeptide repeat-containing protein beta	Homo sapiens
USP20_DUSP1-DUSP2_12_Q9Y2K6_685_894	Q9Y2K6	USP20	DUSP domain	685	894	2	0.962293	ALFPEPRKHALFPELP	549	564	Q96JM3	CHAMP1	Chromosome alignment-maintaining phosphoprotein 1	Homo sapiens
USP20_DUSP1-DUSP2_12_Q9Y2K6_685_894	Q9Y2K6	USP20	DUSP domain	685	894	2	1	PGNVWSASDFTIDSNS	85	100	Q96PF1	TGM7	Protein-glutamine gamma-glutamyltransferase Z	Homo sapiens	FTI
USP20_DUSP1-DUSP2_12_Q9Y2K6_685_894	Q9Y2K6	USP20	DUSP domain	685	894	2	0.994946	DFVLRRDLSATAPAAA	196	211	Q96T25	ZIC5	Zinc finger protein ZIC 5	Homo sapiens	FVL
USP20_DUSP1-DUSP2_12_Q9Y2K6_685_894	Q9Y2K6	USP20	DUSP domain	685	894	2	0.370546	EAKGMGIQWRDLLSPV	426	441	Q99758	ABCA3	ATP-binding cassette sub-family A member 3	Homo sapiens
USP20_DUSP1-DUSP2_12_Q9Y2K6_685_894	Q9Y2K6	USP20	DUSP domain	685	894	2	0.916399	FGGEAELLRGFVAGQE	180	195	Q9BW11	MXD3	Max dimerization protein 3	Homo sapiens
USP20_DUSP1-DUSP2_12_Q9Y2K6_685_894	Q9Y2K6	USP20	DUSP domain	685	894	4	1	KDPFSIEREARL	270	281	Q9BZB8	CPEB1	Cytoplasmic polyadenylation element-binding protein 1	Homo sapiens	FSI
USP20_DUSP1-DUSP2_12_Q9Y2K6_685_894	Q9Y2K6	USP20	DUSP domain	685	894	2	1	SLEETISPRTYPTVTA	332	347	Q9HCM3	KIAA1549	UPF0606 protein KIAA1549	Homo sapiens
USP20_DUSP1-DUSP2_12_Q9Y2K6_685_894	Q9Y2K6	USP20	DUSP domain	685	894	2	0.987013	LEHSPSGFDINTAVWV	282	297	Q9NTI7	INKA2	PAK4-inhibitor INKA2	Homo sapiens	FDI
USP20_DUSP1-DUSP2_12_Q9Y2K6_685_894	Q9Y2K6	USP20	DUSP domain	685	894	2	1	NMDEYNFFLRGGVVLD	3702	3717	Q9P225	DNAH2	Dynein heavy chain 2, axonemal	Homo sapiens	FFL
USP20_DUSP1-DUSP2_12_Q9Y2K6_685_894	Q9Y2K6	USP20	DUSP domain	685	894	3	0.487436	LAMEYVNDFDLLKFDV	16	31	Q9Y5Q3	MAFB	Transcription factor MafB	Homo sapiens	FDL
USP20_DUSP1-DUSP2_12_Q9Y2K6_685_894	Q9Y2K6	USP20	DUSP domain	685	894	4	1	QPIDNSFDIQSR	476	487	Q9Y6R4	MAP3K4	Mitogen-activated protein kinase kinase kinase 4	Homo sapiens	FDI
USP20_DUSP2__Q9Y2K6_776_894	Q9Y2K6	USP20	DUSP domain	776	894	2	0.964912	VALEGIWSIKRNLPVG	84	99	A0A1B0GVM6	C11orf97	Uncharacterized protein C11orf97	Homo sapiens	WSI
USP20_DUSP2__Q9Y2K6_776_894	Q9Y2K6	USP20	DUSP domain	776	894	4	0.999088	QLEEELFQLRQG	947	958	A6NC98	CCDC88B	Coiled-coil domain-containing protein 88B	Homo sapiens	FQL
USP20_DUSP2__Q9Y2K6_776_894	Q9Y2K6	USP20	DUSP domain	776	894	3	0.997085	VVDDFQLQHRHGPG	396	409	A6NFX1	MFSD2B	Major facilitator superfamily domain-containing protein 2B	Homo sapiens	FQL
USP20_DUSP2__Q9Y2K6_776_894	Q9Y2K6	USP20	DUSP domain	776	894	2	1	LLGDYQDPFWNLLHHP	1407	1422	O15056	SYNJ2	Synaptojanin-2	Homo sapiens	WNL
USP20_DUSP2__Q9Y2K6_776_894	Q9Y2K6	USP20	DUSP domain	776	894	4	0.997133	DDDLAWNIAPQG	349	360	O60478	GPR137B	Integral membrane protein GPR137B	Homo sapiens	WNI
USP20_DUSP2__Q9Y2K6_776_894	Q9Y2K6	USP20	DUSP domain	776	894	2	0.973599	TLEPDSLPFELRGHLV	1226	1241	O60500	NPHS1	Nephrin	Homo sapiens	FEL
USP20_DUSP2__Q9Y2K6_776_894	Q9Y2K6	USP20	DUSP domain	776	894	2	1	DASLDLQRMIRTSPNS	240	255	P10070	GLI2	Zinc finger protein GLI2	Homo sapiens
USP20_DUSP2__Q9Y2K6_776_894	Q9Y2K6	USP20	DUSP domain	776	894	4	1	WDIQMRSKSLEPIA	575	588	P32456	GBP2	Guanylate-binding protein 2	Homo sapiens	WDI
USP20_DUSP2__Q9Y2K6_776_894	Q9Y2K6	USP20	DUSP domain	776	894	2	0.55814	EDQDAYDISQLRHPTA	662	677	P55291	CDH15	Cadherin-15	Homo sapiens
USP20_DUSP2__Q9Y2K6_776_894	Q9Y2K6	USP20	DUSP domain	776	894	2	0.933568	NGLDIAPRYFGFIKAA	386	401	Q14916	SLC17A1	Sodium-dependent phosphate transport protein 1	Homo sapiens
USP20_DUSP2__Q9Y2K6_776_894	Q9Y2K6	USP20	DUSP domain	776	894	4	0.992459	MDDDFQLR	568	575	Q16665	HIF1A	Hypoxia-inducible factor 1-alpha	Homo sapiens	FQL	15776016
USP20_DUSP2__Q9Y2K6_776_894	Q9Y2K6	USP20	DUSP domain	776	894	2	0.968	ENEEAFSIRRLHVVTE	501	516	Q17RG1	KCTD19	BTB/POZ domain-containing protein KCTD19	Homo sapiens	FSI
USP20_DUSP2__Q9Y2K6_776_894	Q9Y2K6	USP20	DUSP domain	776	894	2	0.967105	PSPLTDEEGDFILIHH	592	607	Q5T0F9	CC2D1B	Coiled-coil and C2 domain-containing protein 1B	Homo sapiens	FIL
USP20_DUSP2__Q9Y2K6_776_894	Q9Y2K6	USP20	DUSP domain	776	894	2	1	KMVISEPGLNWDISPK	4	19	Q659A1	ICE2	Little elongation complex subunit 2	Homo sapiens	WDI
USP20_DUSP2__Q9Y2K6_776_894	Q9Y2K6	USP20	DUSP domain	776	894	2	0.7	AMADKAWTISRVVGQI	1311	1326	Q6ZUB1	SPATA31E1	Spermatogenesis-associated protein 31E1	Homo sapiens	WTI
USP20_DUSP2__Q9Y2K6_776_894	Q9Y2K6	USP20	DUSP domain	776	894	2	0.963855	GTSVSYITFSPDSSSP	619	634	Q7LBE3	SLC26A9	Solute carrier family 26 member 9	Homo sapiens
USP20_DUSP2__Q9Y2K6_776_894	Q9Y2K6	USP20	DUSP domain	776	894	3	0.97619	EVAFPLLVSHRS	846	857	Q7Z589	EMSY	BRCA2-interacting transcriptional repressor EMSY	Homo sapiens	FPL
USP20_DUSP2__Q9Y2K6_776_894	Q9Y2K6	USP20	DUSP domain	776	894	4	1	FDISPRISKQQE	2538	2549	Q8IWI9	MGA	MAX gene-associated protein	Homo sapiens	FDI
USP20_DUSP2__Q9Y2K6_776_894	Q9Y2K6	USP20	DUSP domain	776	894	2	0.717105	NVWNIKEMLSIPSGSG	4	19	Q8IYA8	IHO1	Interactor of HORMAD1 protein 1	Homo sapiens	WNI	25416956
USP20_DUSP2__Q9Y2K6_776_894	Q9Y2K6	USP20	DUSP domain	776	894	3	0.997919	EPWNIKRNEMVTKHPV	73	88	Q8IYX0	ZNF679	Zinc finger protein 679	Homo sapiens	WNI
USP20_DUSP2__Q9Y2K6_776_894	Q9Y2K6	USP20	DUSP domain	776	894	3	1	MEEDLFQLRQLPVVKF	1	16	Q8N4V2	SVOP	Synaptic vesicle 2-related protein	Homo sapiens	FQL
USP20_DUSP2__Q9Y2K6_776_894	Q9Y2K6	USP20	DUSP domain	776	894	2	1	DPFDIKAANYDFYQLL	622	637	Q8ND04	SMG8	Protein SMG8	Homo sapiens	FDI
USP20_DUSP2__Q9Y2K6_776_894	Q9Y2K6	USP20	DUSP domain	776	894	3	0.87069	DVLLRHPSGWWL	193	204	Q8NFA2	NOXO1	NADPH oxidase organizer 1	Homo sapiens	WWL
USP20_DUSP2__Q9Y2K6_776_894	Q9Y2K6	USP20	DUSP domain	776	894	3	0.999542	TGDVAWQISPKA	1795	1806	Q8WUY3	PRUNE2	Protein prune homolog 2	Homo sapiens	WQI
USP20_DUSP2__Q9Y2K6_776_894	Q9Y2K6	USP20	DUSP domain	776	894	4	1	SHEQLWNIQPRQ	1903	1914	Q8WUY3	PRUNE2	Protein prune homolog 2	Homo sapiens	WNI
USP20_DUSP2__Q9Y2K6_776_894	Q9Y2K6	USP20	DUSP domain	776	894	4	1	SFDISPREKLID	245	256	Q8WYA1	ARNTL2	Aryl hydrocarbon receptor nuclear translocator-like protein 2	Homo sapiens	FDI
USP20_DUSP2__Q9Y2K6_776_894	Q9Y2K6	USP20	DUSP domain	776	894	3	0.99847	GGLTDLSSLIQA	257	268	Q96EQ0	SGTB	Small glutamine-rich tetratricopeptide repeat-containing protein beta	Homo sapiens
USP20_DUSP2__Q9Y2K6_776_894	Q9Y2K6	USP20	DUSP domain	776	894	2	0.962293	ALFPEPRKHALFPELP	549	564	Q96JM3	CHAMP1	Chromosome alignment-maintaining phosphoprotein 1	Homo sapiens
USP20_DUSP2__Q9Y2K6_776_894	Q9Y2K6	USP20	DUSP domain	776	894	2	0.965686	SLLTQLRAEDLNIAPR	56	71	Q96SZ5	ADO	2-aminoethanethiol dioxygenase	Homo sapiens
USP20_DUSP2__Q9Y2K6_776_894	Q9Y2K6	USP20	DUSP domain	776	894	2	0.994946	DFVLRRDLSATAPAAA	196	211	Q96T25	ZIC5	Zinc finger protein ZIC 5	Homo sapiens	FVL
USP20_DUSP2__Q9Y2K6_776_894	Q9Y2K6	USP20	DUSP domain	776	894	2	0.931034	GMGIQWRDLLSPV	429	441	Q99758	ABCA3	ATP-binding cassette sub-family A member 3	Homo sapiens
USP20_DUSP2__Q9Y2K6_776_894	Q9Y2K6	USP20	DUSP domain	776	894	3	1	KDPFSIEREARL	270	281	Q9BZB8	CPEB1	Cytoplasmic polyadenylation element-binding protein 1	Homo sapiens	FSI
USP20_DUSP2__Q9Y2K6_776_894	Q9Y2K6	USP20	DUSP domain	776	894	2	0.342072	GIQYIDLSSDSEDVVS	88	103	Q9H4L7	SMARCAD1	SWI/SNF-related matrix-associated actin-dependent regulator of chromatin subfamily A containing DEAD/H box 1	Homo sapiens
USP20_DUSP2__Q9Y2K6_776_894	Q9Y2K6	USP20	DUSP domain	776	894	2	0.96875	LDNMEWLDITMPNSSS	1045	1060	Q9ULH7	MRTFB	Myocardin-related transcription factor B	Homo sapiens
USP20_DUSP2__Q9Y2K6_776_894	Q9Y2K6	USP20	DUSP domain	776	894	2	0.487436	LAMEYVNDFDLLKFDV	16	31	Q9Y5Q3	MAFB	Transcription factor MafB	Homo sapiens	FDL
USP20_DUSP2__Q9Y2K6_776_894	Q9Y2K6	USP20	DUSP domain	776	894	4	1	NSFDIQSR	480	487	Q9Y6R4	MAP3K4	Mitogen-activated protein kinase kinase kinase 4	Homo sapiens	FDI
USP20_zf-UBP__Q9Y2K6_1_99	Q9Y2K6	USP20	Zn-finger in ubiquitin-hydrolases and other protein	1	99	2	0.892857	AGVTGSEPRKASLEAP	88	103	A0PJY2	FEZF1	Fez family zinc finger protein 1	Homo sapiens	KASL
USP20_zf-UBP__Q9Y2K6_1_99	Q9Y2K6	USP20	Zn-finger in ubiquitin-hydrolases and other protein	1	99	2	0.977778	KHELEALHVVNQEALN	259	274	A5D8V7	ODAD3	Outer dynein arm-docking complex subunit 3	Homo sapiens	KHEL
USP20_zf-UBP__Q9Y2K6_1_99	Q9Y2K6	USP20	Zn-finger in ubiquitin-hydrolases and other protein	1	99	2	0.354795	ADDRSRSLLMWMLRLL	263	278	A6NFY4	NEMP2	Nuclear envelope integral membrane protein 2	Homo sapiens	RSLL
USP20_zf-UBP__Q9Y2K6_1_99	Q9Y2K6	USP20	Zn-finger in ubiquitin-hydrolases and other protein	1	99	2	0.769231	PTSKSDLEAKEGQMPN	557	572	A6NKB5	PCNX2	Pecanex-like protein 2	Homo sapiens	KSDL
USP20_zf-UBP__Q9Y2K6_1_99	Q9Y2K6	USP20	Zn-finger in ubiquitin-hydrolases and other protein	1	99	2	0.583333	PKDNMSIPLVSKEALN	1673	1688	B2RTY4	MYO9A	Unconventional myosin-IXa	Homo sapiens	KEAL
USP20_zf-UBP__Q9Y2K6_1_99	Q9Y2K6	USP20	Zn-finger in ubiquitin-hydrolases and other protein	1	99	2	1	EDSLARLLRVLQDLRE	766	781	C9J798	RASA4B	Ras GTPase-activating protein 4B	Homo sapiens
USP20_zf-UBP__Q9Y2K6_1_99	Q9Y2K6	USP20	Zn-finger in ubiquitin-hydrolases and other protein	1	99	3	1	AQDKSALNHLAL	634	645	H7BZ55	CROCC2	Putative ciliary rootlet coiled-coil protein 2	Homo sapiens	KSAL
USP20_zf-UBP__Q9Y2K6_1_99	Q9Y2K6	USP20	Zn-finger in ubiquitin-hydrolases and other protein	1	99	4	0.969072	QGHGRMALNLQL	568	579	O14513	NCKAP5	Nck-associated protein 5	Homo sapiens	RMAL
USP20_zf-UBP__Q9Y2K6_1_99	Q9Y2K6	USP20	Zn-finger in ubiquitin-hydrolases and other protein	1	99	2	0.976471	SMRAHLNFDPNS	339	350	O14544	SOCS6	Suppressor of cytokine signaling 6	Homo sapiens	RCHL
USP20_zf-UBP__Q9Y2K6_1_99	Q9Y2K6	USP20	Zn-finger in ubiquitin-hydrolases and other protein	1	99	2	1	KHQLEQLESQFVLMQQ	443	458	O14607	UTY	Histone demethylase UTY	Homo sapiens	KHQL
USP20_zf-UBP__Q9Y2K6_1_99	Q9Y2K6	USP20	Zn-finger in ubiquitin-hydrolases and other protein	1	99	3	1	SKVQLNSTETQTMSSG	756	771	O43313	ATMIN	ATM interactor	Homo sapiens	KVQL
USP20_zf-UBP__Q9Y2K6_1_99	Q9Y2K6	USP20	Zn-finger in ubiquitin-hydrolases and other protein	1	99	2	1	EDSLARLLRVLQDLRE	766	781	O43374	RASA4	Ras GTPase-activating protein 4	Homo sapiens
USP20_zf-UBP__Q9Y2K6_1_99	Q9Y2K6	USP20	Zn-finger in ubiquitin-hydrolases and other protein	1	99	3	0.989541	AVSKAQLSVQTSPVPT	1334	1349	O43426	SYNJ1	Synaptojanin-1	Homo sapiens	KAQL
USP20_zf-UBP__Q9Y2K6_1_99	Q9Y2K6	USP20	Zn-finger in ubiquitin-hydrolases and other protein	1	99	2	0.955176	KASLSAPGSEYGSPSV	232	247	O43474	KLF4	Krueppel-like factor 4	Homo sapiens	KASL
USP20_zf-UBP__Q9Y2K6_1_99	Q9Y2K6	USP20	Zn-finger in ubiquitin-hydrolases and other protein	1	99	3	1	KTSLESHTVLAPLTLK	1707	1722	O60281	ZNF292	Zinc finger protein 292	Homo sapiens	KTSL
USP20_zf-UBP__Q9Y2K6_1_99	Q9Y2K6	USP20	Zn-finger in ubiquitin-hydrolases and other protein	1	99	4	1	TLKSQLNSQSVE	796	807	O60763	USO1	General vesicular transport factor p115	Homo sapiens	KSQL
USP20_zf-UBP__Q9Y2K6_1_99	Q9Y2K6	USP20	Zn-finger in ubiquitin-hydrolases and other protein	1	99	2	0.848101	RRAQEADREELNHWAR	421	436	O75081	CBFA2T3	Protein CBFA2T3	Homo sapiens	REEL
USP20_zf-UBP__Q9Y2K6_1_99	Q9Y2K6	USP20	Zn-finger in ubiquitin-hydrolases and other protein	1	99	2	0.988024	ATKSVLSVPNKDVVHM	567	582	O75151	PHF2	Lysine-specific demethylase PHF2	Homo sapiens	KSVL
USP20_zf-UBP__Q9Y2K6_1_99	Q9Y2K6	USP20	Zn-finger in ubiquitin-hydrolases and other protein	1	99	2	0.866667	GKASLEAHRDAPGAGA	677	692	O75170	PPP6R2	Serine/threonine-protein phosphatase 6 regulatory subunit 2	Homo sapiens	KASL
USP20_zf-UBP__Q9Y2K6_1_99	Q9Y2K6	USP20	Zn-finger in ubiquitin-hydrolases and other protein	1	99	3	0.959547	DVSMTFITSKEDLNAQ	125	140	O75821	EIF3G	Eukaryotic translation initiation factor 3 subunit G	Homo sapiens	KEDL
USP20_zf-UBP__Q9Y2K6_1_99	Q9Y2K6	USP20	Zn-finger in ubiquitin-hydrolases and other protein	1	99	3	0.990099	KMALEDRPSSLLVDQG	1920	1935	O75962	TRIO	Triple functional domain protein	Homo sapiens	KMAL
USP20_zf-UBP__Q9Y2K6_1_99	Q9Y2K6	USP20	Zn-finger in ubiquitin-hydrolases and other protein	1	99	4	1	KHMLEAAN	32	39	O94888	UBXN7	UBX domain-containing protein 7	Homo sapiens	KHML
USP20_zf-UBP__Q9Y2K6_1_99	Q9Y2K6	USP20	Zn-finger in ubiquitin-hydrolases and other protein	1	99	2	0.981534	KTALDADDRFTLLTAQ	196	211	O95197	RTN3	Reticulon-3	Homo sapiens	RFTL
USP20_zf-UBP__Q9Y2K6_1_99	Q9Y2K6	USP20	Zn-finger in ubiquitin-hydrolases and other protein	1	99	3	1	QAKAELNSTTEE	698	709	O95235	KIF20A	Kinesin-like protein KIF20A	Homo sapiens	KAEL
USP20_zf-UBP__Q9Y2K6_1_99	Q9Y2K6	USP20	Zn-finger in ubiquitin-hydrolases and other protein	1	99	2	0.992126	KSQLSYLVHEPPLAVV	700	715	O95342	ABCB11	Bile salt export pump	Homo sapiens	KSQL
USP20_zf-UBP__Q9Y2K6_1_99	Q9Y2K6	USP20	Zn-finger in ubiquitin-hydrolases and other protein	1	99	3	0.785714	QAVRAALN	825	832	O95602	POLR1A	DNA-directed RNA polymerase I subunit RPA1	Homo sapiens	RAAL
USP20_zf-UBP__Q9Y2K6_1_99	Q9Y2K6	USP20	Zn-finger in ubiquitin-hydrolases and other protein	1	99	3	0.988304	RQQLNEMLKDSTQWLE	2572	2587	P11532	DMD	Dystrophin	Homo sapiens	RQQL
USP20_zf-UBP__Q9Y2K6_1_99	Q9Y2K6	USP20	Zn-finger in ubiquitin-hydrolases and other protein	1	99	3	1	RAKLESWKEGPYTVDA	2600	2615	P11532	DMD	Dystrophin	Homo sapiens	RAKL
USP20_zf-UBP__Q9Y2K6_1_99	Q9Y2K6	USP20	Zn-finger in ubiquitin-hydrolases and other protein	1	99	2	1	TKGDLEQKSQISEDPE	451	466	P30622	CLIP1	CAP-Gly domain-containing linker protein 1	Homo sapiens	KGDL
USP20_zf-UBP__Q9Y2K6_1_99	Q9Y2K6	USP20	Zn-finger in ubiquitin-hydrolases and other protein	1	99	2	1	KSDLEMQYETLQEELM	271	286	P35527	KRT9	Keratin, type I cytoskeletal 9	Homo sapiens	KSDL
USP20_zf-UBP__Q9Y2K6_1_99	Q9Y2K6	USP20	Zn-finger in ubiquitin-hydrolases and other protein	1	99	3	0.994975	SKRALEQQVEEMRTQL	1533	1548	P35580	MYH10	Myosin-10	Homo sapiens	RTQL
USP20_zf-UBP__Q9Y2K6_1_99	Q9Y2K6	USP20	Zn-finger in ubiquitin-hydrolases and other protein	1	99	3	0.912752	ARAELNDKVHKLQNEV	1274	1289	P35749	MYH11	Myosin-11	Homo sapiens	RAEL
USP20_zf-UBP__Q9Y2K6_1_99	Q9Y2K6	USP20	Zn-finger in ubiquitin-hydrolases and other protein	1	99	2	0.718487	SGKRDLELLSSLLPQL	1369	1384	P41229	KDM5C	Lysine-specific demethylase 5C	Homo sapiens	KRDL
USP20_zf-UBP__Q9Y2K6_1_99	Q9Y2K6	USP20	Zn-finger in ubiquitin-hydrolases and other protein	1	99	4	1	ITKADLEQRHPQ	2271	2282	P46939	UTRN	Utrophin	Homo sapiens	KADL
USP20_zf-UBP__Q9Y2K6_1_99	Q9Y2K6	USP20	Zn-finger in ubiquitin-hydrolases and other protein	1	99	3	1	HDIHSTRSKERLNAY	263	277	P51674	GPM6A	Neuronal membrane glycoprotein M6-a	Homo sapiens	KERL
USP20_zf-UBP__Q9Y2K6_1_99	Q9Y2K6	USP20	Zn-finger in ubiquitin-hydrolases and other protein	1	99	2	1	PLARAELNTHRPAPYE	1082	1097	P80192	MAP3K9	Mitogen-activated protein kinase kinase kinase 9	Homo sapiens	RAEL
USP20_zf-UBP__Q9Y2K6_1_99	Q9Y2K6	USP20	Zn-finger in ubiquitin-hydrolases and other protein	1	99	3	1	LSDKRSLNSVVTSEPD	1468	1483	Q04656	ATP7A	Copper-transporting ATPase 1	Homo sapiens	KRSL
USP20_zf-UBP__Q9Y2K6_1_99	Q9Y2K6	USP20	Zn-finger in ubiquitin-hydrolases and other protein	1	99	3	0.998214	RSVLNNPSKHAIIERS	330	345	Q08289	CACNB2	Voltage-dependent L-type calcium channel subunit beta-2	Homo sapiens	RSVL
USP20_zf-UBP__Q9Y2K6_1_99	Q9Y2K6	USP20	Zn-finger in ubiquitin-hydrolases and other protein	1	99	3	0.720497	RAQLEAHLGQVMESVR	372	387	Q08379	GOLGA2	Golgin subfamily A member 2	Homo sapiens	RAQL
USP20_zf-UBP__Q9Y2K6_1_99	Q9Y2K6	USP20	Zn-finger in ubiquitin-hydrolases and other protein	1	99	2	0.997042	KGDLDASVPSMKVHAP	5312	5327	Q09666	AHNAK	Neuroblast differentiation-associated protein AHNAK	Homo sapiens	KGDL
USP20_zf-UBP__Q9Y2K6_1_99	Q9Y2K6	USP20	Zn-finger in ubiquitin-hydrolases and other protein	1	99	2	1	KQNKMQLEHHQLSQFQ	655	670	Q14511	NEDD9	Enhancer of filamentation 1	Homo sapiens	KMQL
USP20_zf-UBP__Q9Y2K6_1_99	Q9Y2K6	USP20	Zn-finger in ubiquitin-hydrolases and other protein	1	99	4	1	IQYREDLNQVIT	2534	2545	Q14789	GOLGB1	Golgin subfamily B member 1	Homo sapiens	REDL
USP20_zf-UBP__Q9Y2K6_1_99	Q9Y2K6	USP20	Zn-finger in ubiquitin-hydrolases and other protein	1	99	2	1	KTKLESLSQVGPVNEN	1818	1833	Q14966	ZNF638	Zinc finger protein 638	Homo sapiens	KTKL
USP20_zf-UBP__Q9Y2K6_1_99	Q9Y2K6	USP20	Zn-finger in ubiquitin-hydrolases and other protein	1	99	4	1	KSALDAPH	764	771	Q16549	PCSK7	Proprotein convertase subtilisin/kexin type 7	Homo sapiens	KSAL
USP20_zf-UBP__Q9Y2K6_1_99	Q9Y2K6	USP20	Zn-finger in ubiquitin-hydrolases and other protein	1	99	4	1	ASNSFGQRSALN	320	331	Q2VY69	ZNF284	Zinc finger protein 284	Homo sapiens	RSAL
USP20_zf-UBP__Q9Y2K6_1_99	Q9Y2K6	USP20	Zn-finger in ubiquitin-hydrolases and other protein	1	99	3	0.980243	MERPDKAALNALQPPE	1	16	Q3ZAQ7	VMA21	Vacuolar ATPase assembly integral membrane protein VMA21	Homo sapiens	KAAL
USP20_zf-UBP__Q9Y2K6_1_99	Q9Y2K6	USP20	Zn-finger in ubiquitin-hydrolases and other protein	1	99	3	0.938356	KLKEHLNHNPSPSSVV	487	502	Q4G112	HSF5	Heat shock factor protein 5	Homo sapiens	KEHL
USP20_zf-UBP__Q9Y2K6_1_99	Q9Y2K6	USP20	Zn-finger in ubiquitin-hydrolases and other protein	1	99	3	1	QEKWMLEEKVKHLEVS	720	735	Q4V328	GRIPAP1	GRIP1-associated protein 1	Homo sapiens	KWML
USP20_zf-UBP__Q9Y2K6_1_99	Q9Y2K6	USP20	Zn-finger in ubiquitin-hydrolases and other protein	1	99	3	0.999416	GGKTLLNAADSLIAVQ	366	381	Q5GH77	XKR3	XK-related protein 3	Homo sapiens	KTLL
USP20_zf-UBP__Q9Y2K6_1_99	Q9Y2K6	USP20	Zn-finger in ubiquitin-hydrolases and other protein	1	99	4	1	LNEVKTSRSELN	659	670	Q5M9N0	CCDC158	Coiled-coil domain-containing protein 158	Homo sapiens	RSEL
USP20_zf-UBP__Q9Y2K6_1_99	Q9Y2K6	USP20	Zn-finger in ubiquitin-hydrolases and other protein	1	99	2	0.948936	KDALNLAQMQEQTLQL	3	18	Q5T2N8	ATAD3C	ATPase family AAA domain-containing protein 3C	Homo sapiens	KDAL
USP20_zf-UBP__Q9Y2K6_1_99	Q9Y2K6	USP20	Zn-finger in ubiquitin-hydrolases and other protein	1	99	3	0.967742	NRTELNKFSHVDSPNS	1539	1554	Q5T5P2	KIAA1217	Sickle tail protein homolog	Homo sapiens	RTEL
USP20_zf-UBP__Q9Y2K6_1_99	Q9Y2K6	USP20	Zn-finger in ubiquitin-hydrolases and other protein	1	99	3	0.993437	KEALNLAQMQEQTLQL	72	87	Q5T9A4	ATAD3B	ATPase family AAA domain-containing protein 3B	Homo sapiens	KEAL	19615732
USP20_zf-UBP__Q9Y2K6_1_99	Q9Y2K6	USP20	Zn-finger in ubiquitin-hydrolases and other protein	1	99	2	1	KGTLNYINSPDNTPSL	546	561	Q5VT97	SYDE2	Rho GTPase-activating protein SYDE2	Homo sapiens	KGTL
USP20_zf-UBP__Q9Y2K6_1_99	Q9Y2K6	USP20	Zn-finger in ubiquitin-hydrolases and other protein	1	99	2	0.804878	PTKPTKESISSHEGYT	24	39	Q5VTH2	CFAP126	Protein Flattop	Homo sapiens
USP20_zf-UBP__Q9Y2K6_1_99	Q9Y2K6	USP20	Zn-finger in ubiquitin-hydrolases and other protein	1	99	2	0.97561	ERSRLNEALQAERQLY	869	884	Q5VU43	PDE4DIP	Myomegalin	Homo sapiens	RSRL
USP20_zf-UBP__Q9Y2K6_1_99	Q9Y2K6	USP20	Zn-finger in ubiquitin-hydrolases and other protein	1	99	3	0.995489	KSSLDSNSSEMAIMMG	1059	1074	Q5VZ89	DENND4C	DENN domain-containing protein 4C	Homo sapiens	KSSL
USP20_zf-UBP__Q9Y2K6_1_99	Q9Y2K6	USP20	Zn-finger in ubiquitin-hydrolases and other protein	1	99	3	0.972716	SEGKSTLNGGVL	420	431	Q6N021	TET2	Methylcytosine dioxygenase TET2	Homo sapiens	KSTL
USP20_zf-UBP__Q9Y2K6_1_99	Q9Y2K6	USP20	Zn-finger in ubiquitin-hydrolases and other protein	1	99	2	0.875969	RQGLNLAATAAVTAAV	123	138	Q6NUK4	REEP3	Receptor expression-enhancing protein 3	Homo sapiens	RQGL
USP20_zf-UBP__Q9Y2K6_1_99	Q9Y2K6	USP20	Zn-finger in ubiquitin-hydrolases and other protein	1	99	2	1	KQLLNSGVSMPVIQTK	504	519	Q6NW34	NEPRO	Nucleolus and neural progenitor protein	Homo sapiens	KQLL
USP20_zf-UBP__Q9Y2K6_1_99	Q9Y2K6	USP20	Zn-finger in ubiquitin-hydrolases and other protein	1	99	2	1	KSSLDFSANPEPASVA	1017	1032	Q6UXM1	LRIG3	Leucine-rich repeats and immunoglobulin-like domains protein 3	Homo sapiens	KSSL
USP20_zf-UBP__Q9Y2K6_1_99	Q9Y2K6	USP20	Zn-finger in ubiquitin-hydrolases and other protein	1	99	3	0.992806	KARLELREENPLNHNV	40	55	Q6W2J9	BCOR	BCL-6 corepressor	Homo sapiens	KARL
USP20_zf-UBP__Q9Y2K6_1_99	Q9Y2K6	USP20	Zn-finger in ubiquitin-hydrolases and other protein	1	99	2	0.958478	KAALDLTYPITSMFSG	995	1010	Q6ZV29	PNPLA7	Patatin-like phospholipase domain-containing protein 7	Homo sapiens	KAAL
USP20_zf-UBP__Q9Y2K6_1_99	Q9Y2K6	USP20	Zn-finger in ubiquitin-hydrolases and other protein	1	99	3	1	RAQLNQLSLDGG	12	23	Q7L591	DOK3	Docking protein 3	Homo sapiens	RAQL
USP20_zf-UBP__Q9Y2K6_1_99	Q9Y2K6	USP20	Zn-finger in ubiquitin-hydrolases and other protein	1	99	2	0.888889	KKSLEAEVEELHRTVQ	1370	1385	Q7Z7A1	CNTRL	Centriolin	Homo sapiens	KKSL
USP20_zf-UBP__Q9Y2K6_1_99	Q9Y2K6	USP20	Zn-finger in ubiquitin-hydrolases and other protein	1	99	2	1	SDRSSLNQHERTHTGE	446	461	Q86TJ5	ZNF554	Zinc finger protein 554	Homo sapiens	RSSL
USP20_zf-UBP__Q9Y2K6_1_99	Q9Y2K6	USP20	Zn-finger in ubiquitin-hydrolases and other protein	1	99	2	1	RKQSLNFVEEAKVLTE	703	718	Q86VD1	MORC1	MORC family CW-type zinc finger protein 1	Homo sapiens	KQSL
USP20_zf-UBP__Q9Y2K6_1_99	Q9Y2K6	USP20	Zn-finger in ubiquitin-hydrolases and other protein	1	99	2	0.992537	KQELNQMLAETPPVWK	188	203	Q86XE3	MICU3	Calcium uptake protein 3, mitochondrial	Homo sapiens	KQEL
USP20_zf-UBP__Q9Y2K6_1_99	Q9Y2K6	USP20	Zn-finger in ubiquitin-hydrolases and other protein	1	99	4	1	VSSKSSLDVLPS	852	863	Q86Z02	HIPK1	Homeodomain-interacting protein kinase 1	Homo sapiens	KSSL
USP20_zf-UBP__Q9Y2K6_1_99	Q9Y2K6	USP20	Zn-finger in ubiquitin-hydrolases and other protein	1	99	3	0.998919	RQQLNSEDTQAAYVLG	323	338	Q8IUM7	NPAS4	Neuronal PAS domain-containing protein 4	Homo sapiens	RQQL
USP20_zf-UBP__Q9Y2K6_1_99	Q9Y2K6	USP20	Zn-finger in ubiquitin-hydrolases and other protein	1	99	3	0.903382	KEQLEERTWLLHDAIQ	381	396	Q8IV76	PASD1	Circadian clock protein PASD1	Homo sapiens	RTWL
USP20_zf-UBP__Q9Y2K6_1_99	Q9Y2K6	USP20	Zn-finger in ubiquitin-hydrolases and other protein	1	99	2	0.887417	PGSMLDGARLEGDLSL	4601	4616	Q8IVF2	AHNAK2	Protein AHNAK2	Homo sapiens
USP20_zf-UBP__Q9Y2K6_1_99	Q9Y2K6	USP20	Zn-finger in ubiquitin-hydrolases and other protein	1	99	3	0.621212	GPRSSLDQHVAAVVAT	672	687	Q8IWT3	CUL9	Cullin-9	Homo sapiens	RSSL
USP20_zf-UBP__Q9Y2K6_1_99	Q9Y2K6	USP20	Zn-finger in ubiquitin-hydrolases and other protein	1	99	3	0.997642	RHSLNYIQEIGNGWFG	134	149	Q8IWU2	LMTK2	Serine/threonine-protein kinase LMTK2	Homo sapiens	RHSL
USP20_zf-UBP__Q9Y2K6_1_99	Q9Y2K6	USP20	Zn-finger in ubiquitin-hydrolases and other protein	1	99	4	1	KSALNSESASEL	224	235	Q8IYB4	PEX5L	PEX5-related protein	Homo sapiens	KSAL
USP20_zf-UBP__Q9Y2K6_1_99	Q9Y2K6	USP20	Zn-finger in ubiquitin-hydrolases and other protein	1	99	2	0.318182	TEQKSSLESIPLTLLP	92	107	Q8IYI6	EXOC8	Exocyst complex component 8	Homo sapiens	KSSL
USP20_zf-UBP__Q9Y2K6_1_99	Q9Y2K6	USP20	Zn-finger in ubiquitin-hydrolases and other protein	1	99	3	1	REQLNHYR	32	39	Q8IYT3	CCDC170	Coiled-coil domain-containing protein 170	Homo sapiens	REQL
USP20_zf-UBP__Q9Y2K6_1_99	Q9Y2K6	USP20	Zn-finger in ubiquitin-hydrolases and other protein	1	99	4	0.837414	EQRAALNATNAV	248	259	Q8N0Z3	SPICE1	Spindle and centriole-associated protein 1	Homo sapiens	RAAL
USP20_zf-UBP__Q9Y2K6_1_99	Q9Y2K6	USP20	Zn-finger in ubiquitin-hydrolases and other protein	1	99	3	1	RANLNSAPQSASDSSF	296	311	Q8N2Y8	RUSC2	Iporin	Homo sapiens	RANL
USP20_zf-UBP__Q9Y2K6_1_99	Q9Y2K6	USP20	Zn-finger in ubiquitin-hydrolases and other protein	1	99	2	1	SVLVSKHHLEAAEDTR	2865	2880	Q8N3K9	CMYA5	Cardiomyopathy-associated protein 5	Homo sapiens	KHHL
USP20_zf-UBP__Q9Y2K6_1_99	Q9Y2K6	USP20	Zn-finger in ubiquitin-hydrolases and other protein	1	99	3	0.986467	KEELNSSVAIADTALE	84	99	Q8N5C6	SRBD1	S1 RNA-binding domain-containing protein 1	Homo sapiens	KEEL
USP20_zf-UBP__Q9Y2K6_1_99	Q9Y2K6	USP20	Zn-finger in ubiquitin-hydrolases and other protein	1	99	3	0.476667	TTKSVLNVHQRTHTGE	521	536	Q8N883	ZNF614	Zinc finger protein 614	Homo sapiens	KSVL
USP20_zf-UBP__Q9Y2K6_1_99	Q9Y2K6	USP20	Zn-finger in ubiquitin-hydrolases and other protein	1	99	3	1	KAELERAYQITASELQ	438	453	Q8N8E3	CEP112	Centrosomal protein of 112 kDa	Homo sapiens	KAEL
USP20_zf-UBP__Q9Y2K6_1_99	Q9Y2K6	USP20	Zn-finger in ubiquitin-hydrolases and other protein	1	99	3	0.935345	SPGKLEHSKAALSVHV	247	262	Q8NB78	KDM1B	Lysine-specific histone demethylase 1B	Homo sapiens	KAAL
USP20_zf-UBP__Q9Y2K6_1_99	Q9Y2K6	USP20	Zn-finger in ubiquitin-hydrolases and other protein	1	99	2	0.822464	RTTLNHADHSSKIVQH	793	808	Q8NDI1	EHBP1	EH domain-binding protein 1	Homo sapiens	RTTL
USP20_zf-UBP__Q9Y2K6_1_99	Q9Y2K6	USP20	Zn-finger in ubiquitin-hydrolases and other protein	1	99	3	0.998615	KGALELTV	716	723	Q8NEE6	FBXL13	Dynein regulatory complex subunit 6	Homo sapiens	KGAL
USP20_zf-UBP__Q9Y2K6_1_99	Q9Y2K6	USP20	Zn-finger in ubiquitin-hydrolases and other protein	1	99	3	0.994853	KSSLNSSPWSGLMALG	12	27	Q8TCJ2	STT3B	Dolichyl-diphosphooligosaccharide--protein glycosyltransferase subunit STT3B	Homo sapiens	KSSL
USP20_zf-UBP__Q9Y2K6_1_99	Q9Y2K6	USP20	Zn-finger in ubiquitin-hydrolases and other protein	1	99	2	0.985059	KAMLSSTAVPEKLSVY	949	964	Q8TDM6	DLG5	Disks large homolog 5	Homo sapiens	KAML
USP20_zf-UBP__Q9Y2K6_1_99	Q9Y2K6	USP20	Zn-finger in ubiquitin-hydrolases and other protein	1	99	2	0.972801	KSGLSAQVGSATSHPV	1172	1187	Q8TEP8	CEP192	Centrosomal protein of 192 kDa	Homo sapiens	KSGL
USP20_zf-UBP__Q9Y2K6_1_99	Q9Y2K6	USP20	Zn-finger in ubiquitin-hydrolases and other protein	1	99	2	0.992158	REVLNGVQTELLTSPR	177	192	Q8TEW8	PARD3B	Partitioning defective 3 homolog B	Homo sapiens	REVL
USP20_zf-UBP__Q9Y2K6_1_99	Q9Y2K6	USP20	Zn-finger in ubiquitin-hydrolases and other protein	1	99	3	0.988176	KEALEQQRQQLLTERQ	925	940	Q92922	SMARCC1	SWI/SNF complex subunit SMARCC1	Homo sapiens	RQQL
USP20_zf-UBP__Q9Y2K6_1_99	Q9Y2K6	USP20	Zn-finger in ubiquitin-hydrolases and other protein	1	99	2	0.964156	SARDLLNSSITSTTST	967	982	Q93073	SECISBP2L	Selenocysteine insertion sequence-binding protein 2-like	Homo sapiens	RDLL
USP20_zf-UBP__Q9Y2K6_1_99	Q9Y2K6	USP20	Zn-finger in ubiquitin-hydrolases and other protein	1	99	2	0.993282	LPALGSGKEELNLVAK	329	344	Q96CM3	RPUSD4	Mitochondrial RNA pseudouridine synthase RPUSD4	Homo sapiens	KEEL
USP20_zf-UBP__Q9Y2K6_1_99	Q9Y2K6	USP20	Zn-finger in ubiquitin-hydrolases and other protein	1	99	4	0.998078	LSKESLNHALEL	52	63	Q96GR2	ACSBG1	Long-chain-fatty-acid--CoA ligase ACSBG1	Homo sapiens	KESL
USP20_zf-UBP__Q9Y2K6_1_99	Q9Y2K6	USP20	Zn-finger in ubiquitin-hydrolases and other protein	1	99	2	0.977517	GKSALDNGPQIAYVRD	512	527	Q96J02	ITCH	E3 ubiquitin-protein ligase Itchy homolog	Homo sapiens	KSAL
USP20_zf-UBP__Q9Y2K6_1_99	Q9Y2K6	USP20	Zn-finger in ubiquitin-hydrolases and other protein	1	99	2	1	KDMLNTPLAPSHSSLH	286	301	Q96LT9	RNPC3	RNA-binding region-containing protein 3	Homo sapiens	KDML
USP20_zf-UBP__Q9Y2K6_1_99	Q9Y2K6	USP20	Zn-finger in ubiquitin-hydrolases and other protein	1	99	2	0.5	KSSLDYRRLPDAHSDY	630	645	Q96PK6	RBM14	RNA-binding protein 14	Homo sapiens	KSSL
USP20_zf-UBP__Q9Y2K6_1_99	Q9Y2K6	USP20	Zn-finger in ubiquitin-hydrolases and other protein	1	99	2	0.934426	ASKESLSSRTEA	216	227	Q96R06	SPAG5	Sperm-associated antigen 5	Homo sapiens	KESL
USP20_zf-UBP__Q9Y2K6_1_99	Q9Y2K6	USP20	Zn-finger in ubiquitin-hydrolases and other protein	1	99	3	1	KEKLNATSSSEGSTVD	1132	1147	Q99250	SCN2A	Sodium channel protein type 2 subunit alpha	Homo sapiens	KEKL
USP20_zf-UBP__Q9Y2K6_1_99	Q9Y2K6	USP20	Zn-finger in ubiquitin-hydrolases and other protein	1	99	3	1	GKAALEKQIEEINEQI	407	422	Q99543	DNAJC2	DnaJ homolog subfamily C member 2	Homo sapiens	KAAL
USP20_zf-UBP__Q9Y2K6_1_99	Q9Y2K6	USP20	Zn-finger in ubiquitin-hydrolases and other protein	1	99	3	0.997944	NGLEQPRKQQRSDLNG	320	335	Q99767	APBA2	Amyloid-beta A4 precursor protein-binding family A member 2	Homo sapiens	RSDL	19615732,28514442
USP20_zf-UBP__Q9Y2K6_1_99	Q9Y2K6	USP20	Zn-finger in ubiquitin-hydrolases and other protein	1	99	2	1	KQLLNESQQKIESQRM	3267	3282	Q99996	AKAP9	A-kinase anchor protein 9	Homo sapiens	KQLL
USP20_zf-UBP__Q9Y2K6_1_99	Q9Y2K6	USP20	Zn-finger in ubiquitin-hydrolases and other protein	1	99	3	0.993348	KAALEVRLQAVERDRQ	738	753	Q9BV73	CEP250	Centrosome-associated protein CEP250	Homo sapiens	KAAL
USP20_zf-UBP__Q9Y2K6_1_99	Q9Y2K6	USP20	Zn-finger in ubiquitin-hydrolases and other protein	1	99	3	0.971986	KSALEAGQVSSALTAH	371	386	Q9BVI0	PHF20	PHD finger protein 20	Homo sapiens	KSAL
USP20_zf-UBP__Q9Y2K6_1_99	Q9Y2K6	USP20	Zn-finger in ubiquitin-hydrolases and other protein	1	99	2	0.992337	GKKKYDLESASAILPS	199	214	Q9BXF6	RAB11FIP5	Rab11 family-interacting protein 5	Homo sapiens	KYDL
USP20_zf-UBP__Q9Y2K6_1_99	Q9Y2K6	USP20	Zn-finger in ubiquitin-hydrolases and other protein	1	99	4	1	RSDLNGLPSPVE	64	75	Q9C0A6	SETD5	Histone-lysine N-methyltransferase SETD5	Homo sapiens	RSDL
USP20_zf-UBP__Q9Y2K6_1_99	Q9Y2K6	USP20	Zn-finger in ubiquitin-hydrolases and other protein	1	99	2	0.941176	KAALNIEKELPKPRHV	292	307	Q9C0I9	LRRC27	Leucine-rich repeat-containing protein 27	Homo sapiens	KAAL
USP20_zf-UBP__Q9Y2K6_1_99	Q9Y2K6	USP20	Zn-finger in ubiquitin-hydrolases and other protein	1	99	2	0.790541	KELLSAAEDARLHVSS	1925	1940	Q9H254	SPTBN4	Spectrin beta chain, non-erythrocytic 4	Homo sapiens	KELL
USP20_zf-UBP__Q9Y2K6_1_99	Q9Y2K6	USP20	Zn-finger in ubiquitin-hydrolases and other protein	1	99	2	1	KGSLSQELSKSFLTLT	242	257	Q9H6A9	PCNX3	Pecanex-like protein 3	Homo sapiens	KSFL
USP20_zf-UBP__Q9Y2K6_1_99	Q9Y2K6	USP20	Zn-finger in ubiquitin-hydrolases and other protein	1	99	4	0.984231	KAELEAQVGVEQ	522	533	Q9H6A9	PCNX3	Pecanex-like protein 3	Homo sapiens	KAEL
USP20_zf-UBP__Q9Y2K6_1_99	Q9Y2K6	USP20	Zn-finger in ubiquitin-hydrolases and other protein	1	99	3	1	KSKLNSSV	596	603	Q9H9J4	USP42	Ubiquitin carboxyl-terminal hydrolase 42	Homo sapiens	KSKL
USP20_zf-UBP__Q9Y2K6_1_99	Q9Y2K6	USP20	Zn-finger in ubiquitin-hydrolases and other protein	1	99	3	1	KGALERRYDTVA	80	91	Q9HAS3	SLC28A3	Solute carrier family 28 member 3	Homo sapiens	KGCL
USP20_zf-UBP__Q9Y2K6_1_99	Q9Y2K6	USP20	Zn-finger in ubiquitin-hydrolases and other protein	1	99	2	0.628571	RQELNKSLQEALSTGS	484	499	Q9HAT1	LMAN1L	Protein ERGIC-53-like	Homo sapiens	RQEL
USP20_zf-UBP__Q9Y2K6_1_99	Q9Y2K6	USP20	Zn-finger in ubiquitin-hydrolases and other protein	1	99	2	0.938462	QSTELRLQKADLNHLG	770	785	Q9HBJ7	USP29	Ubiquitin carboxyl-terminal hydrolase 29	Homo sapiens	KADL
USP20_zf-UBP__Q9Y2K6_1_99	Q9Y2K6	USP20	Zn-finger in ubiquitin-hydrolases and other protein	1	99	2	1	KAELNALGMEPVQTAN	2373	2388	Q9HCK8	CHD8	Chromodomain-helicase-DNA-binding protein 8	Homo sapiens	KAEL
USP20_zf-UBP__Q9Y2K6_1_99	Q9Y2K6	USP20	Zn-finger in ubiquitin-hydrolases and other protein	1	99	2	1	HSSGVQTSKESLNGLT	1498	1513	Q9HCM1	RESF1	Retroelement silencing factor 1	Homo sapiens	KESL
USP20_zf-UBP__Q9Y2K6_1_99	Q9Y2K6	USP20	Zn-finger in ubiquitin-hydrolases and other protein	1	99	3	0.985433	KAKLEAKLHQTTAAAA	1648	1663	Q9NR09	BIRC6	Baculoviral IAP repeat-containing protein 6	Homo sapiens	KAKL
USP20_zf-UBP__Q9Y2K6_1_99	Q9Y2K6	USP20	Zn-finger in ubiquitin-hydrolases and other protein	1	99	3	1	KAELDSWTDSISLARS	2516	2531	Q9NRC6	SPTBN5	Spectrin beta chain, non-erythrocytic 5	Homo sapiens	KAEL
USP20_zf-UBP__Q9Y2K6_1_99	Q9Y2K6	USP20	Zn-finger in ubiquitin-hydrolases and other protein	1	99	2	1	KSNLNVMDKPVLSPAS	731	746	Q9NRE2	TSHZ2	Teashirt homolog 2	Homo sapiens	KPVL
USP20_zf-UBP__Q9Y2K6_1_99	Q9Y2K6	USP20	Zn-finger in ubiquitin-hydrolases and other protein	1	99	3	0.666667	PQSRSSLNAKPHDSLD	571	586	Q9NSA2	KCND1	Potassium voltage-gated channel subfamily D member 1	Homo sapiens	RSSL
USP20_zf-UBP__Q9Y2K6_1_99	Q9Y2K6	USP20	Zn-finger in ubiquitin-hydrolases and other protein	1	99	2	0.948936	KDALNLAQMQEQTLQL	72	87	Q9NVI7	ATAD3A	ATPase family AAA domain-containing protein 3A	Homo sapiens	KDAL
USP20_zf-UBP__Q9Y2K6_1_99	Q9Y2K6	USP20	Zn-finger in ubiquitin-hydrolases and other protein	1	99	3	1	KEKLNATSSSEGSTVD	1130	1145	Q9NY46	SCN3A	Sodium channel protein type 3 subunit alpha	Homo sapiens	KEKL
USP20_zf-UBP__Q9Y2K6_1_99	Q9Y2K6	USP20	Zn-finger in ubiquitin-hydrolases and other protein	1	99	2	1	NKAILNQSIKAPVNTD	534	549	Q9NY74	ETAA1	Ewing's tumor-associated antigen 1	Homo sapiens	KCIL
USP20_zf-UBP__Q9Y2K6_1_99	Q9Y2K6	USP20	Zn-finger in ubiquitin-hydrolases and other protein	1	99	4	1	RSSLNAKM	573	580	Q9NZV8	KCND2	Potassium voltage-gated channel subfamily D member 2	Homo sapiens	RSSL
USP20_zf-UBP__Q9Y2K6_1_99	Q9Y2K6	USP20	Zn-finger in ubiquitin-hydrolases and other protein	1	99	2	0.849057	KAALNGAAKLDRQTQA	222	237	Q9P275	USP36	Ubiquitin carboxyl-terminal hydrolase 36	Homo sapiens	KACL
USP20_zf-UBP__Q9Y2K6_1_99	Q9Y2K6	USP20	Zn-finger in ubiquitin-hydrolases and other protein	1	99	2	0.689655	KRQLEHQSSAPHNISN	1926	1941	Q9P2D8	UNC79	Protein unc-79 homolog	Homo sapiens	KRQL
USP20_zf-UBP__Q9Y2K6_1_99	Q9Y2K6	USP20	Zn-finger in ubiquitin-hydrolases and other protein	1	99	2	0.992616	TKGDLETQTQLEHARI	455	470	Q9UDT6	CLIP2	CAP-Gly domain-containing linker protein 2	Homo sapiens	KGDL
USP20_zf-UBP__Q9Y2K6_1_99	Q9Y2K6	USP20	Zn-finger in ubiquitin-hydrolases and other protein	1	99	3	0.98342	ALSKSSLNVLDDNQFV	592	607	Q9UI47	CTNNA3	Catenin alpha-3	Homo sapiens	KSSL
USP20_zf-UBP__Q9Y2K6_1_99	Q9Y2K6	USP20	Zn-finger in ubiquitin-hydrolases and other protein	1	99	3	0.818182	EQPSLTTSRSSLNLKA	582	597	Q9UK17	KCND3	Potassium voltage-gated channel subfamily D member 3	Homo sapiens	RSSL
USP20_zf-UBP__Q9Y2K6_1_99	Q9Y2K6	USP20	Zn-finger in ubiquitin-hydrolases and other protein	1	99	3	1	TPRSDLNADKKAEILI	556	571	Q9ULD2	MTUS1	Microtubule-associated tumor suppressor 1	Homo sapiens	RSDL
USP20_zf-UBP__Q9Y2K6_1_99	Q9Y2K6	USP20	Zn-finger in ubiquitin-hydrolases and other protein	1	99	2	1	KAVLNFPASPTSSIPD	396	411	Q9ULE3	DENND2A	DENN domain-containing protein 2A	Homo sapiens	KCVL
USP20_zf-UBP__Q9Y2K6_1_99	Q9Y2K6	USP20	Zn-finger in ubiquitin-hydrolases and other protein	1	99	2	0.8	ELRTVKSNLNQVVQER	843	858	Q9UPS8	ANKRD26	Ankyrin repeat domain-containing protein 26	Homo sapiens	KSNL
USP20_zf-UBP__Q9Y2K6_1_99	Q9Y2K6	USP20	Zn-finger in ubiquitin-hydrolases and other protein	1	99	2	1	AKDKAVLNSVSRTALS	3356	3371	Q9Y4D8	HECTD4	Probable E3 ubiquitin-protein ligase HECTD4	Homo sapiens	RTAL
USP20_zf-UBP__Q9Y2K6_1_99	Q9Y2K6	USP20	Zn-finger in ubiquitin-hydrolases and other protein	1	99	4	1	NSSGKMALNSPQ	303	314	Q9Y6F6	IRAG1	Inositol 1,4,5-triphosphate receptor associated 1	Homo sapiens	KMAL
USP20_zf-UBP__Q9Y2K6_1_99	Q9Y2K6	USP20	Zn-finger in ubiquitin-hydrolases and other protein	1	99	3	1	KTQLEVRP	1498	1505	Q9Y6N7	ROBO1	Roundabout homolog 1	Homo sapiens	KTQL
USP20_zf-UBP__Q9Y2K6_1_99	Q9Y2K6	USP20	Zn-finger in ubiquitin-hydrolases and other protein	1	99	3	0.59863	KSSLSETVFDHPPSSV	2332	2347	Q9Y6V0	PCLO	Protein piccolo	Homo sapiens	KSSL
USP22_zf-UBP__Q9UPT9_20_144	Q9UPT9	USP22	Zn-finger in ubiquitin-hydrolases and other protein	20	144	2	0.908068	RKGFSLRNMSLAVVDG	132	147	O14492	SH2B2	SH2B adapter protein 2	Homo sapiens
USP22_zf-UBP__Q9UPT9_20_144	Q9UPT9	USP22	Zn-finger in ubiquitin-hydrolases and other protein	20	144	2	0.933333	RPELSIPLHHAMSMSA	120	135	O95948	ONECUT2	One cut domain family member 2	Homo sapiens
USP22_zf-UBP__Q9UPT9_20_144	Q9UPT9	USP22	Zn-finger in ubiquitin-hydrolases and other protein	20	144	2	1	MTPMKRSVQTQVSEPF	1	16	Q499Z3	SLFNL1	Schlafen-like protein 1	Homo sapiens
USP22_zf-UBP__Q9UPT9_20_144	Q9UPT9	USP22	Zn-finger in ubiquitin-hydrolases and other protein	20	144	2	0.63695	EDWNTFLLRFNDLDLA	53	68	Q9NWD8	TMEM248	Transmembrane protein 248	Homo sapiens
USP22_zf-UBP__Q9UPT9_20_144	Q9UPT9	USP22	Zn-finger in ubiquitin-hydrolases and other protein	20	144	2	1	VPSPEAFLGKPWSSWI	36	51	Q9ULK2	ATXN7L1	Ataxin-7-like protein 1	Homo sapiens		26186194
USP25___Q9UHP3_745_1055	Q9UHP3	USP25	USP25*	745	1055	2	0.241379	LMQPVLVAQGTPGMAP	549	564	P46379	BAG6	Large proline-rich protein BAG6	Homo sapiens
USP25___Q9UHP3_745_1055	Q9UHP3	USP25	USP25*	745	1055	2	0.469388	WQWQLESEADARQSKV	704	719	Q07283	TCHH	Trichohyalin	Homo sapiens
USP25___Q9UHP3_745_1055	Q9UHP3	USP25	USP25*	745	1055	2	0.595588	NDNSVLGNLRSLLQIL	517	532	Q7Z4F1	LRP10	Low-density lipoprotein receptor-related protein 10	Homo sapiens
USP25___Q9UHP3_745_1055	Q9UHP3	USP25	USP25*	745	1055	2	0.280531	GTQSSLDRLRALLRLI	474	489	Q96EK2	PHF21B	PHD finger protein 21B	Homo sapiens
USP25___Q9UHP3_745_1055	Q9UHP3	USP25	USP25*	745	1055	2	0.985053	VLQEILEKNPRFHHLT	1204	1219	Q9ULM3	YEATS2	YEATS domain-containing protein 2	Homo sapiens
USP25___Q9UHP3_745_1055	Q9UHP3	USP25	USP25*	745	1055	3	0.997526	YAWVLDETGEER	309	320	Q9Y450	HBS1L	HBS1-like protein	Homo sapiens
USP33_DUSP2__Q8TEY7_806_921	Q8TEY7	USP33	DUSP domain	806	921	2	0.964912	VALEGIWSIKRNLPVG	84	99	A0A1B0GVM6	C11orf97	Uncharacterized protein C11orf97	Homo sapiens	WSI
USP33_DUSP2__Q8TEY7_806_921	Q8TEY7	USP33	DUSP domain	806	921	2	0.999088	QLEEELFQLRQGPAGL	947	962	A6NC98	CCDC88B	Coiled-coil domain-containing protein 88B	Homo sapiens	FQL
USP33_DUSP2__Q8TEY7_806_921	Q8TEY7	USP33	DUSP domain	806	921	4	0.997085	VVDDFQLQHRHGPG	396	409	A6NFX1	MFSD2B	Major facilitator superfamily domain-containing protein 2B	Homo sapiens	FQL
USP33_DUSP2__Q8TEY7_806_921	Q8TEY7	USP33	DUSP domain	806	921	4	0.997133	DDDLAWNIAPQG	349	360	O60478	GPR137B	Integral membrane protein GPR137B	Homo sapiens	WNI
USP33_DUSP2__Q8TEY7_806_921	Q8TEY7	USP33	DUSP domain	806	921	3	0.999741	DIWDIQMRSKSLEPIA	573	588	P32456	GBP2	Guanylate-binding protein 2	Homo sapiens	WDI
USP33_DUSP2__Q8TEY7_806_921	Q8TEY7	USP33	DUSP domain	806	921	2	0.992341	ALEWDEMDISNKLISL	1216	1231	Q13023	AKAP6	A-kinase anchor protein 6	Homo sapiens
USP33_DUSP2__Q8TEY7_806_921	Q8TEY7	USP33	DUSP domain	806	921	2	0.933568	NGLDIAPRYFGFIKAA	386	401	Q14916	SLC17A1	Sodium-dependent phosphate transport protein 1	Homo sapiens
USP33_DUSP2__Q8TEY7_806_921	Q8TEY7	USP33	DUSP domain	806	921	2	0.725581	ADPFSLLHINTDRSTV	1090	1105	Q15468	STIL	SCL-interrupting locus protein	Homo sapiens	FSL
USP33_DUSP2__Q8TEY7_806_921	Q8TEY7	USP33	DUSP domain	806	921	4	0.992459	MDDDFQLRSFDQ	568	579	Q16665	HIF1A	Hypoxia-inducible factor 1-alpha	Homo sapiens	FQL
USP33_DUSP2__Q8TEY7_806_921	Q8TEY7	USP33	DUSP domain	806	921	2	0.968	ENEEAFSIRRLHVVTE	501	516	Q17RG1	KCTD19	BTB/POZ domain-containing protein KCTD19	Homo sapiens	FSI
USP33_DUSP2__Q8TEY7_806_921	Q8TEY7	USP33	DUSP domain	806	921	3	0.967105	PSPLTDEEGDFILIHH	592	607	Q5T0F9	CC2D1B	Coiled-coil and C2 domain-containing protein 1B	Homo sapiens	FIL
USP33_DUSP2__Q8TEY7_806_921	Q8TEY7	USP33	DUSP domain	806	921	3	1	MEVKHPRFFALFEKHG	411	426	Q6PFW1	PPIP5K1	Inositol hexakisphosphate and diphosphoinositol-pentakisphosphate kinase 1	Homo sapiens	FAL
USP33_DUSP2__Q8TEY7_806_921	Q8TEY7	USP33	DUSP domain	806	921	3	0.988699	EAGLALRTDLQGEAQI	266	281	Q6ZMS7	ZNF783	Protein ZNF783	Homo sapiens
USP33_DUSP2__Q8TEY7_806_921	Q8TEY7	USP33	DUSP domain	806	921	3	0.998471	GSDEFDISPRISKQQE	2534	2549	Q8IWI9	MGA	MAX gene-associated protein	Homo sapiens	FDI
USP33_DUSP2__Q8TEY7_806_921	Q8TEY7	USP33	DUSP domain	806	921	2	0.717105	NVWNIKEMLSIPSGSG	4	19	Q8IYA8	IHO1	Interactor of HORMAD1 protein 1	Homo sapiens	WNI
USP33_DUSP2__Q8TEY7_806_921	Q8TEY7	USP33	DUSP domain	806	921	3	0.997919	EPWNIKRNEMVTKHPV	73	88	Q8IYX0	ZNF679	Zinc finger protein 679	Homo sapiens	WNI
USP33_DUSP2__Q8TEY7_806_921	Q8TEY7	USP33	DUSP domain	806	921	2	1	MEEDLFQLRQLPVVKF	1	16	Q8N4V2	SVOP	Synaptic vesicle 2-related protein	Homo sapiens	FQL
USP33_DUSP2__Q8TEY7_806_921	Q8TEY7	USP33	DUSP domain	806	921	2	0.868243	WLLSRVALLLPPPAAL	8	23	Q8TCU5	GRIN3A	Glutamate receptor ionotropic, NMDA 3A	Homo sapiens	WLL
USP33_DUSP2__Q8TEY7_806_921	Q8TEY7	USP33	DUSP domain	806	921	2	1	NGKNSHEQLWNIQPRQ	1899	1914	Q8WUY3	PRUNE2	Protein prune homolog 2	Homo sapiens	WNI
USP33_DUSP2__Q8TEY7_806_921	Q8TEY7	USP33	DUSP domain	806	921	2	0.817876	ENLLIEHPSMSVYAVH	120	135	Q96A56	TP53INP1	Tumor protein p53-inducible nuclear protein 1	Homo sapiens
USP33_DUSP2__Q8TEY7_806_921	Q8TEY7	USP33	DUSP domain	806	921	2	0.873016	EYFSLFHSASAPSRST	8	23	Q96Q27	ASB2	Ankyrin repeat and SOCS box protein 2	Homo sapiens	FSL
USP33_DUSP2__Q8TEY7_806_921	Q8TEY7	USP33	DUSP domain	806	921	2	0.984211	TLLYDQPLQVFTGSSS	917	932	Q96RT1	ERBIN	Erbin	Homo sapiens
USP33_DUSP2__Q8TEY7_806_921	Q8TEY7	USP33	DUSP domain	806	921	2	0.965686	SLLTQLRAEDLNIAPR	56	71	Q96SZ5	ADO	2-aminoethanethiol dioxygenase	Homo sapiens
USP33_DUSP2__Q8TEY7_806_921	Q8TEY7	USP33	DUSP domain	806	921	3	0.994946	DFVLRRDLSATAPAAA	196	211	Q96T25	ZIC5	Zinc finger protein ZIC 5	Homo sapiens	FVL
USP33_DUSP2__Q8TEY7_806_921	Q8TEY7	USP33	DUSP domain	806	921	2	0.803922	AAVWQLAY	56	63	Q9BQE6	LBHD1	LBH domain-containing protein 1	Homo sapiens	WQL
USP33_DUSP2__Q8TEY7_806_921	Q8TEY7	USP33	DUSP domain	806	921	2	0.835443	KDPFSIEREARLHRQA	270	285	Q9BZB8	CPEB1	Cytoplasmic polyadenylation element-binding protein 1	Homo sapiens	FSI
USP33_DUSP2__Q8TEY7_806_921	Q8TEY7	USP33	DUSP domain	806	921	4	0.972318	DSAFELLHRAVGHFEL	205	220	Q9H765	ASB8	Ankyrin repeat and SOCS box protein 8	Homo sapiens	FEL
USP33_DUSP2__Q8TEY7_806_921	Q8TEY7	USP33	DUSP domain	806	921	3	0.992157	AFNLQHLATLATAWSL	1364	1379	Q9P281	BAHCC1	BAH and coiled-coil domain-containing protein 1	Homo sapiens	WSL
USP33_DUSP2__Q8TEY7_806_921	Q8TEY7	USP33	DUSP domain	806	921	2	0.671937	VGLEPISPLDLRTDLR	16	31	Q9UKV0	HDAC9	Histone deacetylase 9	Homo sapiens
USP33_DUSP2__Q8TEY7_806_921	Q8TEY7	USP33	DUSP domain	806	921	2	0.999219	QPIDNSFDIQSRDAIS	476	491	Q9Y6R4	MAP3K4	Mitogen-activated protein kinase kinase kinase 4	Homo sapiens	FDI
USP33_zf-UBP__Q8TEY7_36_130	Q8TEY7	USP33	Zn-finger in ubiquitin-hydrolases and other protein	36	130	3	0.996448	KSELEAPSQVPATIQL	952	967	A4D1E1	ZNF804B	Zinc finger protein 804B	Homo sapiens	KSEL
USP33_zf-UBP__Q8TEY7_36_130	Q8TEY7	USP33	Zn-finger in ubiquitin-hydrolases and other protein	36	130	3	0.977778	KHELEALH	259	266	A5D8V7	ODAD3	Outer dynein arm-docking complex subunit 3	Homo sapiens	KHEL
USP33_zf-UBP__Q8TEY7_36_130	Q8TEY7	USP33	Zn-finger in ubiquitin-hydrolases and other protein	36	130	3	0.628892	DDRSRSLLMWMLRLL	264	278	A6NFY4	NEMP2	Nuclear envelope integral membrane protein 2	Homo sapiens	RSLL
USP33_zf-UBP__Q8TEY7_36_130	Q8TEY7	USP33	Zn-finger in ubiquitin-hydrolases and other protein	36	130	2	1	KAALEMVVEELKGKAD	490	505	H7BZ55	CROCC2	Putative ciliary rootlet coiled-coil protein 2	Homo sapiens	KAAL
USP33_zf-UBP__Q8TEY7_36_130	Q8TEY7	USP33	Zn-finger in ubiquitin-hydrolases and other protein	36	130	3	1	AQDKSALNHLAL	634	645	H7BZ55	CROCC2	Putative ciliary rootlet coiled-coil protein 2	Homo sapiens	HLAL
USP33_zf-UBP__Q8TEY7_36_130	Q8TEY7	USP33	Zn-finger in ubiquitin-hydrolases and other protein	36	130	2	0.26913	MSLFDLFRGFFGFPGP	1	16	O00165	HAX1	HCLS1-associated protein X-1	Homo sapiens
USP33_zf-UBP__Q8TEY7_36_130	Q8TEY7	USP33	Zn-finger in ubiquitin-hydrolases and other protein	36	130	2	0.969072	QGHGRMALNLQLSDTD	568	583	O14513	NCKAP5	Nck-associated protein 5	Homo sapiens	RMAL
USP33_zf-UBP__Q8TEY7_36_130	Q8TEY7	USP33	Zn-finger in ubiquitin-hydrolases and other protein	36	130	2	1	KHQLEQLESQFVLMQQ	443	458	O14607	UTY	Histone demethylase UTY	Homo sapiens	KHQL
USP33_zf-UBP__Q8TEY7_36_130	Q8TEY7	USP33	Zn-finger in ubiquitin-hydrolases and other protein	36	130	2	1	KQMLNSVMQELEDYSE	743	758	O14715	RGPD8	RANBP2-like and GRIP domain-containing protein 8	Homo sapiens	KQML
USP33_zf-UBP__Q8TEY7_36_130	Q8TEY7	USP33	Zn-finger in ubiquitin-hydrolases and other protein	36	130	2	1	SKVQLNSTETQTMSSG	756	771	O43313	ATMIN	ATM interactor	Homo sapiens	KVQL
USP33_zf-UBP__Q8TEY7_36_130	Q8TEY7	USP33	Zn-finger in ubiquitin-hydrolases and other protein	36	130	3	0.989541	AVSKAQLSVQTSPVPT	1334	1349	O43426	SYNJ1	Synaptojanin-1	Homo sapiens	KAQL
USP33_zf-UBP__Q8TEY7_36_130	Q8TEY7	USP33	Zn-finger in ubiquitin-hydrolases and other protein	36	130	3	0.955176	KASLSAPGSEYGSPSV	232	247	O43474	KLF4	Krueppel-like factor 4	Homo sapiens	KASL
USP33_zf-UBP__Q8TEY7_36_130	Q8TEY7	USP33	Zn-finger in ubiquitin-hydrolases and other protein	36	130	2	0.403424	PSSVLAFWRLIADTFR	722	737	O43497	CACNA1G	Voltage-dependent T-type calcium channel subunit alpha-1G	Homo sapiens
USP33_zf-UBP__Q8TEY7_36_130	Q8TEY7	USP33	Zn-finger in ubiquitin-hydrolases and other protein	36	130	3	1	RSALDYQTQETKSSLS	108	123	O43572	AKAP10	A-kinase anchor protein 10, mitochondrial	Homo sapiens	KSSL
USP33_zf-UBP__Q8TEY7_36_130	Q8TEY7	USP33	Zn-finger in ubiquitin-hydrolases and other protein	36	130	3	1	TLKSQLNSQSVE	796	807	O60763	USO1	General vesicular transport factor p115	Homo sapiens	KSQL
USP33_zf-UBP__Q8TEY7_36_130	Q8TEY7	USP33	Zn-finger in ubiquitin-hydrolases and other protein	36	130	2	0.990099	KMALEDRPSSLLVDQG	1920	1935	O75962	TRIO	Triple functional domain protein	Homo sapiens	KMAL
USP33_zf-UBP__Q8TEY7_36_130	Q8TEY7	USP33	Zn-finger in ubiquitin-hydrolases and other protein	36	130	2	0.670782	KHMLEAANNNLEMAVT	32	47	O94888	UBXN7	UBX domain-containing protein 7	Homo sapiens	KHML
USP33_zf-UBP__Q8TEY7_36_130	Q8TEY7	USP33	Zn-finger in ubiquitin-hydrolases and other protein	36	130	3	0.986111	RMALESQSPGATTLLS	879	894	O94966	USP19	Ubiquitin carboxyl-terminal hydrolase 19	Homo sapiens	RMAL
USP33_zf-UBP__Q8TEY7_36_130	Q8TEY7	USP33	Zn-finger in ubiquitin-hydrolases and other protein	36	130	2	0.981534	KTALDADDRFTLLTAQ	196	211	O95197	RTN3	Reticulon-3	Homo sapiens	RFTL
USP33_zf-UBP__Q8TEY7_36_130	Q8TEY7	USP33	Zn-finger in ubiquitin-hydrolases and other protein	36	130	3	0.992126	KSQLSYLVHEPPLAVV	700	715	O95342	ABCB11	Bile salt export pump	Homo sapiens	KSQL
USP33_zf-UBP__Q8TEY7_36_130	Q8TEY7	USP33	Zn-finger in ubiquitin-hydrolases and other protein	36	130	2	1	KAALEDTLAETEARFG	317	332	P08727	KRT19	Keratin, type I cytoskeletal 19	Homo sapiens	KAAL
USP33_zf-UBP__Q8TEY7_36_130	Q8TEY7	USP33	Zn-finger in ubiquitin-hydrolases and other protein	36	130	2	1	KTALEMVQAAGTDRHA	24	39	P0DPB6	POLR1D	DNA-directed RNA polymerases I and III subunit RPAC2	Homo sapiens	KTAL
USP33_zf-UBP__Q8TEY7_36_130	Q8TEY7	USP33	Zn-finger in ubiquitin-hydrolases and other protein	36	130	2	0.988304	RQQLNEMLKDSTQWLE	2572	2587	P11532	DMD	Dystrophin	Homo sapiens	RQQL
USP33_zf-UBP__Q8TEY7_36_130	Q8TEY7	USP33	Zn-finger in ubiquitin-hydrolases and other protein	36	130	2	0.988102	RQLLEQPQAEAKVNGT	3594	3609	P11532	DMD	Dystrophin	Homo sapiens	RQLL
USP33_zf-UBP__Q8TEY7_36_130	Q8TEY7	USP33	Zn-finger in ubiquitin-hydrolases and other protein	36	130	3	1	TKGDLEQKSQISEDPE	451	466	P30622	CLIP1	CAP-Gly domain-containing linker protein 1	Homo sapiens	KGDL
USP33_zf-UBP__Q8TEY7_36_130	Q8TEY7	USP33	Zn-finger in ubiquitin-hydrolases and other protein	36	130	3	0.968421	SVHELEKSKRALEQQVEEMKTQLE	1519	1542	P35579	MYH9	Myosin-9	Homo sapiens	KRAL,KTQL
USP33_zf-UBP__Q8TEY7_36_130	Q8TEY7	USP33	Zn-finger in ubiquitin-hydrolases and other protein	36	130	3	0.994975	SKRALEQQVEEMRTQL	1533	1548	P35580	MYH10	Myosin-10	Homo sapiens	RTQL
USP33_zf-UBP__Q8TEY7_36_130	Q8TEY7	USP33	Zn-finger in ubiquitin-hydrolases and other protein	36	130	3	0.996497	ITKADLEQRHPQLDYV	2271	2286	P46939	UTRN	Utrophin	Homo sapiens	HPQL
USP33_zf-UBP__Q8TEY7_36_130	Q8TEY7	USP33	Zn-finger in ubiquitin-hydrolases and other protein	36	130	2	0.794521	KIQLEASEQHMPQLGA	648	663	P47736	RAP1GAP	Rap1 GTPase-activating protein 1	Homo sapiens	KIQL
USP33_zf-UBP__Q8TEY7_36_130	Q8TEY7	USP33	Zn-finger in ubiquitin-hydrolases and other protein	36	130	2	0.666667	RSVLNNPSKHIIIERS	278	293	Q02641	CACNB1	Voltage-dependent L-type calcium channel subunit beta-1	Homo sapiens	RSVL
USP33_zf-UBP__Q8TEY7_36_130	Q8TEY7	USP33	Zn-finger in ubiquitin-hydrolases and other protein	36	130	3	1	LSDKRSLNSVVTSEPD	1468	1483	Q04656	ATP7A	Copper-transporting ATPase 1	Homo sapiens	KRSL
USP33_zf-UBP__Q8TEY7_36_130	Q8TEY7	USP33	Zn-finger in ubiquitin-hydrolases and other protein	36	130	3	0.998214	RSVLNNPSKHAIIERS	330	345	Q08289	CACNB2	Voltage-dependent L-type calcium channel subunit beta-2	Homo sapiens	RSVL
USP33_zf-UBP__Q8TEY7_36_130	Q8TEY7	USP33	Zn-finger in ubiquitin-hydrolases and other protein	36	130	2	0.720497	RAQLEAHLGQVMESVR	372	387	Q08379	GOLGA2	Golgin subfamily A member 2	Homo sapiens	RAQL
USP33_zf-UBP__Q8TEY7_36_130	Q8TEY7	USP33	Zn-finger in ubiquitin-hydrolases and other protein	36	130	2	0.997042	KGDLDASVPSMKVHAP	5312	5327	Q09666	AHNAK	Neuroblast differentiation-associated protein AHNAK	Homo sapiens	KGDL
USP33_zf-UBP__Q8TEY7_36_130	Q8TEY7	USP33	Zn-finger in ubiquitin-hydrolases and other protein	36	130	2	0.997059	REALNKRNSEVAVMDK	288	303	Q13625	TP53BP2	Apoptosis-stimulating of p53 protein 2	Homo sapiens	RECL
USP33_zf-UBP__Q8TEY7_36_130	Q8TEY7	USP33	Zn-finger in ubiquitin-hydrolases and other protein	36	130	4	0.99197	KSALDAPHQHLD	764	775	Q16549	PCSK7	Proprotein convertase subtilisin/kexin type 7	Homo sapiens	HQHL
USP33_zf-UBP__Q8TEY7_36_130	Q8TEY7	USP33	Zn-finger in ubiquitin-hydrolases and other protein	36	130	2	0.351852	NITKYALNTTTPDSTV	2480	2495	Q2M2H8	MGAM2	Probable maltase-glucoamylase 2	Homo sapiens	KYAL
USP33_zf-UBP__Q8TEY7_36_130	Q8TEY7	USP33	Zn-finger in ubiquitin-hydrolases and other protein	36	130	2	1	KAQLEKTIETLRENSE	535	550	Q3V6T2	CCDC88A	Girdin	Homo sapiens	KAQL
USP33_zf-UBP__Q8TEY7_36_130	Q8TEY7	USP33	Zn-finger in ubiquitin-hydrolases and other protein	36	130	2	0.980243	MERPDKAALNALQPPE	1	16	Q3ZAQ7	VMA21	Vacuolar ATPase assembly integral membrane protein VMA21	Homo sapiens	KAAL
USP33_zf-UBP__Q8TEY7_36_130	Q8TEY7	USP33	Zn-finger in ubiquitin-hydrolases and other protein	36	130	4	1	QEKWMLEEKVKH	720	731	Q4V328	GRIPAP1	GRIP1-associated protein 1	Homo sapiens	KWML
USP33_zf-UBP__Q8TEY7_36_130	Q8TEY7	USP33	Zn-finger in ubiquitin-hydrolases and other protein	36	130	2	0.322314	TMQWYQQLQDASMQAV	386	401	Q53GS7	GLE1	Nucleoporin GLE1	Homo sapiens
USP33_zf-UBP__Q8TEY7_36_130	Q8TEY7	USP33	Zn-finger in ubiquitin-hydrolases and other protein	36	130	3	0.999416	GGKTLLNAADSLIAVQ	366	381	Q5GH77	XKR3	XK-related protein 3	Homo sapiens	KTLL
USP33_zf-UBP__Q8TEY7_36_130	Q8TEY7	USP33	Zn-finger in ubiquitin-hydrolases and other protein	36	130	4	1	LNEVKTSRSELN	659	670	Q5M9N0	CCDC158	Coiled-coil domain-containing protein 158	Homo sapiens	RSEL
USP33_zf-UBP__Q8TEY7_36_130	Q8TEY7	USP33	Zn-finger in ubiquitin-hydrolases and other protein	36	130	2	0.993437	KEALNLAQMQEQTLQL	72	87	Q5T9A4	ATAD3B	ATPase family AAA domain-containing protein 3B	Homo sapiens	KEAL
USP33_zf-UBP__Q8TEY7_36_130	Q8TEY7	USP33	Zn-finger in ubiquitin-hydrolases and other protein	36	130	2	0.25	TDNLFPEQKSSLNYLR	1038	1053	Q5VT97	SYDE2	Rho GTPase-activating protein SYDE2	Homo sapiens	KSSL
USP33_zf-UBP__Q8TEY7_36_130	Q8TEY7	USP33	Zn-finger in ubiquitin-hydrolases and other protein	36	130	2	0.333333	GLVDERSRLNEALQAE	865	880	Q5VU43	PDE4DIP	Myomegalin	Homo sapiens	RSRL
USP33_zf-UBP__Q8TEY7_36_130	Q8TEY7	USP33	Zn-finger in ubiquitin-hydrolases and other protein	36	130	3	1	KELLNVGVSSLAAGPY	1742	1757	Q5VWN6	TASOR2	Protein TASOR 2	Homo sapiens	KELL
USP33_zf-UBP__Q8TEY7_36_130	Q8TEY7	USP33	Zn-finger in ubiquitin-hydrolases and other protein	36	130	3	0.995489	KSSLDSNSSEMAIMMG	1059	1074	Q5VZ89	DENND4C	DENN domain-containing protein 4C	Homo sapiens	KSSL
USP33_zf-UBP__Q8TEY7_36_130	Q8TEY7	USP33	Zn-finger in ubiquitin-hydrolases and other protein	36	130	3	0.972716	SEGKSTLNGGVLEEHH	420	435	Q6N021	TET2	Methylcytosine dioxygenase TET2	Homo sapiens	KSTL
USP33_zf-UBP__Q8TEY7_36_130	Q8TEY7	USP33	Zn-finger in ubiquitin-hydrolases and other protein	36	130	2	0.896226	PSNPRDWLNMLSPPIV	617	632	Q6ZVT6	CFAP20DC	Protein CFAP20DC	Homo sapiens	RDWL
USP33_zf-UBP__Q8TEY7_36_130	Q8TEY7	USP33	Zn-finger in ubiquitin-hydrolases and other protein	36	130	3	0.97561	QKSELNSRLEEKTNQM	421	436	Q7L099	RUFY3	Protein RUFY3	Homo sapiens	KSEL
USP33_zf-UBP__Q8TEY7_36_130	Q8TEY7	USP33	Zn-finger in ubiquitin-hydrolases and other protein	36	130	2	1	PPSSTKSSLNFE	16	27	Q86WP2	GPBP1	Vasculin	Homo sapiens	KSSL
USP33_zf-UBP__Q8TEY7_36_130	Q8TEY7	USP33	Zn-finger in ubiquitin-hydrolases and other protein	36	130	3	0.992537	KQELNQMLAETPPVWK	188	203	Q86XE3	MICU3	Calcium uptake protein 3, mitochondrial	Homo sapiens	KQEL
USP33_zf-UBP__Q8TEY7_36_130	Q8TEY7	USP33	Zn-finger in ubiquitin-hydrolases and other protein	36	130	2	0.998919	RQQLNSEDTQAAYVLG	323	338	Q8IUM7	NPAS4	Neuronal PAS domain-containing protein 4	Homo sapiens	RQQL
USP33_zf-UBP__Q8TEY7_36_130	Q8TEY7	USP33	Zn-finger in ubiquitin-hydrolases and other protein	36	130	2	0.903382	KEQLEERTWLLHDAIQ	381	396	Q8IV76	PASD1	Circadian clock protein PASD1	Homo sapiens	RTWL
USP33_zf-UBP__Q8TEY7_36_130	Q8TEY7	USP33	Zn-finger in ubiquitin-hydrolases and other protein	36	130	2	0.988894	KMSLSSMEVDVQAPRA	793	808	Q8IVF2	AHNAK2	Protein AHNAK2	Homo sapiens	KMSL
USP33_zf-UBP__Q8TEY7_36_130	Q8TEY7	USP33	Zn-finger in ubiquitin-hydrolases and other protein	36	130	2	0.988894	KMSLSSMEVDVQAPRA	1618	1633	Q8IVF2	AHNAK2	Protein AHNAK2	Homo sapiens	KMSL
USP33_zf-UBP__Q8TEY7_36_130	Q8TEY7	USP33	Zn-finger in ubiquitin-hydrolases and other protein	36	130	2	0.988894	KMSLSSMEVDVQAPRA	2773	2788	Q8IVF2	AHNAK2	Protein AHNAK2	Homo sapiens	KMSL
USP33_zf-UBP__Q8TEY7_36_130	Q8TEY7	USP33	Zn-finger in ubiquitin-hydrolases and other protein	36	130	2	0.988894	KMSLSSMEVDVQAPRA	4093	4108	Q8IVF2	AHNAK2	Protein AHNAK2	Homo sapiens	KMSL
USP33_zf-UBP__Q8TEY7_36_130	Q8TEY7	USP33	Zn-finger in ubiquitin-hydrolases and other protein	36	130	2	0.226064	RAQQMVEILTEENRVL	440	455	Q8IY63	AMOTL1	Angiomotin-like protein 1	Homo sapiens
USP33_zf-UBP__Q8TEY7_36_130	Q8TEY7	USP33	Zn-finger in ubiquitin-hydrolases and other protein	36	130	3	0.995964	KSALNSESASELELVA	224	239	Q8IYB4	PEX5L	PEX5-related protein	Homo sapiens	KSAL
USP33_zf-UBP__Q8TEY7_36_130	Q8TEY7	USP33	Zn-finger in ubiquitin-hydrolases and other protein	36	130	2	0.5	VPVTREQLNHYRNVAQ	28	43	Q8IYT3	CCDC170	Coiled-coil domain-containing protein 170	Homo sapiens	REQL
USP33_zf-UBP__Q8TEY7_36_130	Q8TEY7	USP33	Zn-finger in ubiquitin-hydrolases and other protein	36	130	2	0.837414	LSSGEQRAALNATNAV	244	259	Q8N0Z3	SPICE1	Spindle and centriole-associated protein 1	Homo sapiens	RAAL
USP33_zf-UBP__Q8TEY7_36_130	Q8TEY7	USP33	Zn-finger in ubiquitin-hydrolases and other protein	36	130	3	1	QVATVKADLESE	691	702	Q8N573	OXR1	Oxidation resistance protein 1	Homo sapiens	KADL
USP33_zf-UBP__Q8TEY7_36_130	Q8TEY7	USP33	Zn-finger in ubiquitin-hydrolases and other protein	36	130	2	0.986467	KEELNSSVAIADTALE	84	99	Q8N5C6	SRBD1	S1 RNA-binding domain-containing protein 1	Homo sapiens	KEEL
USP33_zf-UBP__Q8TEY7_36_130	Q8TEY7	USP33	Zn-finger in ubiquitin-hydrolases and other protein	36	130	2	0.989474	KSKLEEVVVSSQDQQI	244	259	Q8N715	CCDC185	Coiled-coil domain-containing protein 185	Homo sapiens	KSKL
USP33_zf-UBP__Q8TEY7_36_130	Q8TEY7	USP33	Zn-finger in ubiquitin-hydrolases and other protein	36	130	3	0.568912	MAAEWASRFWLWATLL	1	16	Q8N766	EMC1	ER membrane protein complex subunit 1	Homo sapiens	RFWL
USP33_zf-UBP__Q8TEY7_36_130	Q8TEY7	USP33	Zn-finger in ubiquitin-hydrolases and other protein	36	130	3	1	KAELERAYQITASELQ	438	453	Q8N8E3	CEP112	Centrosomal protein of 112 kDa	Homo sapiens	KAEL
USP33_zf-UBP__Q8TEY7_36_130	Q8TEY7	USP33	Zn-finger in ubiquitin-hydrolases and other protein	36	130	3	1	LEHSKAALSVHV	251	262	Q8NB78	KDM1B	Lysine-specific histone demethylase 1B	Homo sapiens	KAAL
USP33_zf-UBP__Q8TEY7_36_130	Q8TEY7	USP33	Zn-finger in ubiquitin-hydrolases and other protein	36	130	3	0.998615	KGALELTV	716	723	Q8NEE6	FBXL13	Dynein regulatory complex subunit 6	Homo sapiens	KGAL
USP33_zf-UBP__Q8TEY7_36_130	Q8TEY7	USP33	Zn-finger in ubiquitin-hydrolases and other protein	36	130	2	1	KAQLEGRLEEKESLVK	857	872	Q8TCG1	CIP2A	Protein CIP2A	Homo sapiens	KESL
USP33_zf-UBP__Q8TEY7_36_130	Q8TEY7	USP33	Zn-finger in ubiquitin-hydrolases and other protein	36	130	3	0.994853	KSSLNSSPWSGLMALG	12	27	Q8TCJ2	STT3B	Dolichyl-diphosphooligosaccharide--protein glycosyltransferase subunit STT3B	Homo sapiens	KSSL
USP33_zf-UBP__Q8TEY7_36_130	Q8TEY7	USP33	Zn-finger in ubiquitin-hydrolases and other protein	36	130	2	0.985059	KAMLSSTAVPEKLSVY	949	964	Q8TDM6	DLG5	Disks large homolog 5	Homo sapiens	KAML
USP33_zf-UBP__Q8TEY7_36_130	Q8TEY7	USP33	Zn-finger in ubiquitin-hydrolases and other protein	36	130	2	0.972801	KSGLSAQVGSATSHPV	1172	1187	Q8TEP8	CEP192	Centrosomal protein of 192 kDa	Homo sapiens	KSGL
USP33_zf-UBP__Q8TEY7_36_130	Q8TEY7	USP33	Zn-finger in ubiquitin-hydrolases and other protein	36	130	3	1	PSSKASLESTSDLGAS	2075	2090	Q8TEP8	CEP192	Centrosomal protein of 192 kDa	Homo sapiens	KASL
USP33_zf-UBP__Q8TEY7_36_130	Q8TEY7	USP33	Zn-finger in ubiquitin-hydrolases and other protein	36	130	2	0.992158	REVLNGVQTELLTSPR	177	192	Q8TEW8	PARD3B	Partitioning defective 3 homolog B	Homo sapiens	REVL
USP33_zf-UBP__Q8TEY7_36_130	Q8TEY7	USP33	Zn-finger in ubiquitin-hydrolases and other protein	36	130	2	0.964156	SARDLLNSSITSTTST	967	982	Q93073	SECISBP2L	Selenocysteine insertion sequence-binding protein 2-like	Homo sapiens	RDLL
USP33_zf-UBP__Q8TEY7_36_130	Q8TEY7	USP33	Zn-finger in ubiquitin-hydrolases and other protein	36	130	2	0.993282	LPALGSGKEELNLVAK	329	344	Q96CM3	RPUSD4	Mitochondrial RNA pseudouridine synthase RPUSD4	Homo sapiens	KEEL
USP33_zf-UBP__Q8TEY7_36_130	Q8TEY7	USP33	Zn-finger in ubiquitin-hydrolases and other protein	36	130	4	0.998078	LSKESLNHALEL	52	63	Q96GR2	ACSBG1	Long-chain-fatty-acid--CoA ligase ACSBG1	Homo sapiens	KESL
USP33_zf-UBP__Q8TEY7_36_130	Q8TEY7	USP33	Zn-finger in ubiquitin-hydrolases and other protein	36	130	3	1	KDMLNTPLAPSHSSLH	286	301	Q96LT9	RNPC3	RNA-binding region-containing protein 3	Homo sapiens	HSSL
USP33_zf-UBP__Q8TEY7_36_130	Q8TEY7	USP33	Zn-finger in ubiquitin-hydrolases and other protein	36	130	2	0.268084	ALQERIEHIQQEYRDE	291	306	Q96M91	CFAP53	Cilia- and flagella-associated protein 53	Homo sapiens
USP33_zf-UBP__Q8TEY7_36_130	Q8TEY7	USP33	Zn-finger in ubiquitin-hydrolases and other protein	36	130	2	0.934426	ASKESLSSRTEAVRED	216	231	Q96R06	SPAG5	Sperm-associated antigen 5	Homo sapiens	KESL
USP33_zf-UBP__Q8TEY7_36_130	Q8TEY7	USP33	Zn-finger in ubiquitin-hydrolases and other protein	36	130	2	1	RAALEEGSSQPTERLF	1011	1026	Q96RT7	TUBGCP6	Gamma-tubulin complex component 6	Homo sapiens	RAAL
USP33_zf-UBP__Q8TEY7_36_130	Q8TEY7	USP33	Zn-finger in ubiquitin-hydrolases and other protein	36	130	2	0.754717	KHELSQWMDVLEIDRV	300	315	Q99583	MNT	Max-binding protein MNT	Homo sapiens	KHEL
USP33_zf-UBP__Q8TEY7_36_130	Q8TEY7	USP33	Zn-finger in ubiquitin-hydrolases and other protein	36	130	2	1	KQMLNSVMQELEDYSE	743	758	Q99666	RGPD5	RANBP2-like and GRIP domain-containing protein 5/6	Homo sapiens	KQML
USP33_zf-UBP__Q8TEY7_36_130	Q8TEY7	USP33	Zn-finger in ubiquitin-hydrolases and other protein	36	130	2	0.997944	NGLEQPRKQQRSDLNG	320	335	Q99767	APBA2	Amyloid-beta A4 precursor protein-binding family A member 2	Homo sapiens	RSDL	28514442
USP33_zf-UBP__Q8TEY7_36_130	Q8TEY7	USP33	Zn-finger in ubiquitin-hydrolases and other protein	36	130	3	0.993348	KAALEVRLQAVERDRQ	738	753	Q9BV73	CEP250	Centrosome-associated protein CEP250	Homo sapiens	KAAL
USP33_zf-UBP__Q8TEY7_36_130	Q8TEY7	USP33	Zn-finger in ubiquitin-hydrolases and other protein	36	130	2	0.929293	KAMLEELEADTARTLT	194	209	Q9BVG3	TRIM62	E3 ubiquitin-protein ligase TRIM62	Homo sapiens	KAML
USP33_zf-UBP__Q8TEY7_36_130	Q8TEY7	USP33	Zn-finger in ubiquitin-hydrolases and other protein	36	130	3	0.971986	KSALEAGQVSSALTAH	371	386	Q9BVI0	PHF20	PHD finger protein 20	Homo sapiens	KSAL
USP33_zf-UBP__Q8TEY7_36_130	Q8TEY7	USP33	Zn-finger in ubiquitin-hydrolases and other protein	36	130	3	0.991393	RSDLNGLPSPVEERAG	64	79	Q9C0A6	SETD5	Histone-lysine N-methyltransferase SETD5	Homo sapiens	RSDL
USP33_zf-UBP__Q8TEY7_36_130	Q8TEY7	USP33	Zn-finger in ubiquitin-hydrolases and other protein	36	130	2	0.941176	KAALNIEKELPKPRHV	292	307	Q9C0I9	LRRC27	Leucine-rich repeat-containing protein 27	Homo sapiens	KAAL
USP33_zf-UBP__Q8TEY7_36_130	Q8TEY7	USP33	Zn-finger in ubiquitin-hydrolases and other protein	36	130	3	0.984231	KAELEAQVGVEQAASE	522	537	Q9H6A9	PCNX3	Pecanex-like protein 3	Homo sapiens	KAEL
USP33_zf-UBP__Q8TEY7_36_130	Q8TEY7	USP33	Zn-finger in ubiquitin-hydrolases and other protein	36	130	3	0.979042	KTMLEARNGSGTIKAF	229	244	Q9H6B1	ZNF385D	Zinc finger protein 385D	Homo sapiens	KTML
USP33_zf-UBP__Q8TEY7_36_130	Q8TEY7	USP33	Zn-finger in ubiquitin-hydrolases and other protein	36	130	3	0.948473	MMKTKMDLESQISDMR	100	115	Q9H6N6	MYH16	Putative uncharacterized protein MYH16	Homo sapiens	KMDL
USP33_zf-UBP__Q8TEY7_36_130	Q8TEY7	USP33	Zn-finger in ubiquitin-hydrolases and other protein	36	130	2	1	LANTKHDLDLVKEQLE	496	511	Q9H6N6	MYH16	Putative uncharacterized protein MYH16	Homo sapiens	KEQL
USP33_zf-UBP__Q8TEY7_36_130	Q8TEY7	USP33	Zn-finger in ubiquitin-hydrolases and other protein	36	130	3	1	KSKLNSSV	596	603	Q9H9J4	USP42	Ubiquitin carboxyl-terminal hydrolase 42	Homo sapiens	KSKL
USP33_zf-UBP__Q8TEY7_36_130	Q8TEY7	USP33	Zn-finger in ubiquitin-hydrolases and other protein	36	130	3	0.996068	KGALERRYDTVAGFAR	80	95	Q9HAS3	SLC28A3	Solute carrier family 28 member 3	Homo sapiens	KGCL
USP33_zf-UBP__Q8TEY7_36_130	Q8TEY7	USP33	Zn-finger in ubiquitin-hydrolases and other protein	36	130	2	0.233256	YLAAVLWGWFSAAGLD	61	76	Q9HBU9	POPDC2	Popeye domain-containing protein 2	Homo sapiens
USP33_zf-UBP__Q8TEY7_36_130	Q8TEY7	USP33	Zn-finger in ubiquitin-hydrolases and other protein	36	130	3	1	KAELNALGMEPVQTAN	2373	2388	Q9HCK8	CHD8	Chromodomain-helicase-DNA-binding protein 8	Homo sapiens	KAEL
USP33_zf-UBP__Q8TEY7_36_130	Q8TEY7	USP33	Zn-finger in ubiquitin-hydrolases and other protein	36	130	3	1	VQTSKESLNGLT	1502	1513	Q9HCM1	RESF1	Retroelement silencing factor 1	Homo sapiens	KESL
USP33_zf-UBP__Q8TEY7_36_130	Q8TEY7	USP33	Zn-finger in ubiquitin-hydrolases and other protein	36	130	2	0.347442	STWGDRMWHFAVSVFL	35	50	Q9NP59	SLC40A1	Solute carrier family 40 member 1	Homo sapiens
USP33_zf-UBP__Q8TEY7_36_130	Q8TEY7	USP33	Zn-finger in ubiquitin-hydrolases and other protein	36	130	2	1	RAMLEAQQEALEELQL	137	152	Q9NQ50	MRPL40	39S ribosomal protein L40, mitochondrial	Homo sapiens	RAML
USP33_zf-UBP__Q8TEY7_36_130	Q8TEY7	USP33	Zn-finger in ubiquitin-hydrolases and other protein	36	130	3	1	KAELDSWTDSISLARS	2516	2531	Q9NRC6	SPTBN5	Spectrin beta chain, non-erythrocytic 5	Homo sapiens	KAEL
USP33_zf-UBP__Q8TEY7_36_130	Q8TEY7	USP33	Zn-finger in ubiquitin-hydrolases and other protein	36	130	2	1	KSNLNVMDKPVLSPAS	731	746	Q9NRE2	TSHZ2	Teashirt homolog 2	Homo sapiens	KPVL
USP33_zf-UBP__Q8TEY7_36_130	Q8TEY7	USP33	Zn-finger in ubiquitin-hydrolases and other protein	36	130	3	0.716875	MDLRDWLFLAYGLIAF	1	16	Q9NZU1	FLRT1	Leucine-rich repeat transmembrane protein FLRT1	Homo sapiens	RDWL
USP33_zf-UBP__Q8TEY7_36_130	Q8TEY7	USP33	Zn-finger in ubiquitin-hydrolases and other protein	36	130	3	1	RSSLNAKMEEAV	573	584	Q9NZV8	KCND2	Potassium voltage-gated channel subfamily D member 2	Homo sapiens	RSSL
USP33_zf-UBP__Q8TEY7_36_130	Q8TEY7	USP33	Zn-finger in ubiquitin-hydrolases and other protein	36	130	2	0.689655	KRQLEHQSSAPHNISN	1926	1941	Q9P2D8	UNC79	Protein unc-79 homolog	Homo sapiens	KRQL
USP33_zf-UBP__Q8TEY7_36_130	Q8TEY7	USP33	Zn-finger in ubiquitin-hydrolases and other protein	36	130	3	0.992616	TKGDLETQTQLEHARI	455	470	Q9UDT6	CLIP2	CAP-Gly domain-containing linker protein 2	Homo sapiens	KGDL
USP33_zf-UBP__Q8TEY7_36_130	Q8TEY7	USP33	Zn-finger in ubiquitin-hydrolases and other protein	36	130	2	0.98342	ALSKSSLNVLDDNQFV	592	607	Q9UI47	CTNNA3	Catenin alpha-3	Homo sapiens	KSSL
USP33_zf-UBP__Q8TEY7_36_130	Q8TEY7	USP33	Zn-finger in ubiquitin-hydrolases and other protein	36	130	4	1	KMALNSPQ	307	314	Q9Y6F6	IRAG1	Inositol 1,4,5-triphosphate receptor associated 1	Homo sapiens	KMAL
USP33_zf-UBP__Q8TEY7_36_130	Q8TEY7	USP33	Zn-finger in ubiquitin-hydrolases and other protein	36	130	2	1	KSSLSETVFDHP	2332	2343	Q9Y6V0	PCLO	Protein piccolo	Homo sapiens	KSSL
USP7_MATH-TRAF__Q93009_53_206	Q93009	USP7	MATH domain	53	206	2	0.991736	EASGSLESPVLEWSKV	712	727	A0A096LP49	CCDC187	Coiled-coil domain-containing protein 187	Homo sapiens	ASGS
USP7_MATH-TRAF__Q93009_53_206	Q93009	USP7	MATH domain	53	206	3	0.952381	EGTSGNVTFTSSAT	271	284	A0A1B0GTS1	HSFX4	Heat shock transcription factor, X-linked member 4	Homo sapiens
USP7_MATH-TRAF__Q93009_53_206	Q93009	USP7	MATH domain	53	206	3	0.952381	EGTSGNVTFTSSAT	271	284	A0A1B0GWH4	HSFX3	Heat shock transcription factor, X-linked member 3	Homo sapiens
USP7_MATH-TRAF__Q93009_53_206	Q93009	USP7	MATH domain	53	206	3	0.507843	TPPQTQPGPSHVMPYV	115	130	A1E959	ODAM	Odontogenic ameloblast-associated protein	Homo sapiens	PGPS
USP7_MATH-TRAF__Q93009_53_206	Q93009	USP7	MATH domain	53	206	2	0.694444	PTAVPTATSSSA	488	499	A6NF01	POM121B	Putative nuclear envelope pore membrane protein POM 121B	Homo sapiens
USP7_MATH-TRAF__Q93009_53_206	Q93009	USP7	MATH domain	53	206	2	0.809524	GAGPSGAGASNVFVQ	192	206	A6NNL0	NUTM2B	NUT family member 2B	Homo sapiens	AGAS
USP7_MATH-TRAF__Q93009_53_206	Q93009	USP7	MATH domain	53	206	2	1	EGSSQDNPTAQPVVQL	584	599	A7E2F4	GOLGA8A	Golgin subfamily A member 8A	Homo sapiens
USP7_MATH-TRAF__Q93009_53_206	Q93009	USP7	MATH domain	53	206	2	0.694444	PTAVPTATSSSA	881	892	A8CG34	POM121C	Nuclear envelope pore membrane protein POM 121C	Homo sapiens
USP7_MATH-TRAF__Q93009_53_206	Q93009	USP7	MATH domain	53	206	2	0.730994	SSSHLILDPPKEDVTV	841	856	B2RC85	RSPH10B2	Radial spoke head 10 homolog B2	Homo sapiens
USP7_MATH-TRAF__Q93009_53_206	Q93009	USP7	MATH domain	53	206	2	0.298013	FASIATTSLDPTVPIS	284	299	C9JH25	PRRT4	Proline-rich transmembrane protein 4	Homo sapiens
USP7_MATH-TRAF__Q93009_53_206	Q93009	USP7	MATH domain	53	206	4	0.923729	TQSLTAQQASSSSPSLSGTSYSFS	637	660	G9CGD6	CNK3/IPCEF1	CNK3/IPCEF1 fusion protein	Homo sapiens	ASSS,PSLS	35044719
USP7_MATH-TRAF__Q93009_53_206	Q93009	USP7	MATH domain	53	206	2	0.228846	QSGGSSQAGVVTVSDV	8	23	O00233	PSMD9	26S proteasome non-ATPase regulatory subunit 9	Homo sapiens
USP7_MATH-TRAF__Q93009_53_206	Q93009	USP7	MATH domain	53	206	2	0.335766	PTATTSGIRATLTPTV	416	431	O00268	TAF4	Transcription initiation factor TFIID subunit 4	Homo sapiens
USP7_MATH-TRAF__Q93009_53_206	Q93009	USP7	MATH domain	53	206	2	0.916667	AASEAASSSLPAVVVE	481	496	O00499	BIN1	Myc box-dependent-interacting protein 1	Homo sapiens	ASSS
USP7_MATH-TRAF__Q93009_53_206	Q93009	USP7	MATH domain	53	206	2	0.618182	QASLSSASESSILTAQ	341	356	O00590	ACKR2	Atypical chemokine receptor 2	Homo sapiens	ASLS
USP7_MATH-TRAF__Q93009_53_206	Q93009	USP7	MATH domain	53	206	2	0.728814	ALSPGVSTSGISSSQG	656	671	O14497	ARID1A	AT-rich interactive domain-containing protein 1A	Homo sapiens	PGVS
USP7_MATH-TRAF__Q93009_53_206	Q93009	USP7	MATH domain	53	206	2	1	GSVHSPSTSMATSSQY	20	35	O14519	CDK2AP1	Cyclin-dependent kinase 2-associated protein 1	Homo sapiens	PSTS
USP7_MATH-TRAF__Q93009_53_206	Q93009	USP7	MATH domain	53	206	3	0.28	YASVSPSLSSSSSSGY	800	815	O14529	CUX2	Homeobox protein cut-like 2	Homo sapiens	PSLS
USP7_MATH-TRAF__Q93009_53_206	Q93009	USP7	MATH domain	53	206	3	0.923077	SVSPVPSSSAPISPSP	1409	1424	O14529	CUX2	Homeobox protein cut-like 2	Homo sapiens	PSSS
USP7_MATH-TRAF__Q93009_53_206	Q93009	USP7	MATH domain	53	206	2	1	SVASSPSSAISTATPS	761	776	O14607	UTY	Histone demethylase UTY	Homo sapiens
USP7_MATH-TRAF__Q93009_53_206	Q93009	USP7	MATH domain	53	206	2	1	SGSSSEASSVPHLLAQ	4121	4136	O14686	KMT2D	Histone-lysine N-methyltransferase 2D	Homo sapiens
USP7_MATH-TRAF__Q93009_53_206	Q93009	USP7	MATH domain	53	206	2	0.952278	TDSIHSAHSSHSLSRD	290	305	O14795	UNC13B	Protein unc-13 homolog B	Homo sapiens
USP7_MATH-TRAF__Q93009_53_206	Q93009	USP7	MATH domain	53	206	2	0.86	SSTTPSSSLSTM	776	787	O14974	PPP1R12A	Protein phosphatase 1 regulatory subunit 12A	Homo sapiens	PSSS
USP7_MATH-TRAF__Q93009_53_206	Q93009	USP7	MATH domain	53	206	2	0.971154	ANEPGTSYMSVQDNGE	68	83	O14990	PPP1R2C	Protein phosphatase inhibitor 2 family member C	Homo sapiens	PGTS
USP7_MATH-TRAF__Q93009_53_206	Q93009	USP7	MATH domain	53	206	3	0.222222	SASSASTTASTAIAAT	315	330	O15047	SETD1A	Histone-lysine N-methyltransferase SETD1A	Homo sapiens
USP7_MATH-TRAF__Q93009_53_206	Q93009	USP7	MATH domain	53	206	2	0.666667	AAEPLPSSSVSG	755	766	O15047	SETD1A	Histone-lysine N-methyltransferase SETD1A	Homo sapiens	PSSS
USP7_MATH-TRAF__Q93009_53_206	Q93009	USP7	MATH domain	53	206	2	0.405405	GDSVHMEGLPGSSTSI	1293	1308	O15061	SYNM	Synemin	Homo sapiens	PGSS
USP7_MATH-TRAF__Q93009_53_206	Q93009	USP7	MATH domain	53	206	3	0.964286	AEATRLHQSASSSTSS	643	658	O15085	ARHGEF11	Rho guanine nucleotide exchange factor 11	Homo sapiens	ASSS
USP7_MATH-TRAF__Q93009_53_206	Q93009	USP7	MATH domain	53	206	2	0.229545	SSTAMTVMADLGERMV	146	161	O15120	AGPAT2	1-acyl-sn-glycerol-3-phosphate acyltransferase beta	Homo sapiens
USP7_MATH-TRAF__Q93009_53_206	Q93009	USP7	MATH domain	53	206	2	0.398058	AQASTSDSAARISPGQ	8	23	O15151	MDM4	Protein Mdm4	Homo sapiens		15916963,18566590,20713061,31519875
USP7_MATH-TRAF__Q93009_53_206	Q93009	USP7	MATH domain	53	206	2	0.807692	MQGNQILVFPSSSSSS	421	436	O15209	ZBTB22	Zinc finger and BTB domain-containing protein 22	Homo sapiens	PSSS
USP7_MATH-TRAF__Q93009_53_206	Q93009	USP7	MATH domain	53	206	3	0.92	AASSSSASTQHSIIIT	349	364	O15218	GPR182	G-protein coupled receptor 182	Homo sapiens	ASSS
USP7_MATH-TRAF__Q93009_53_206	Q93009	USP7	MATH domain	53	206	3	0.759036	VPANGEMSSSHSAQSM	460	475	O15350	TP73	Tumor protein p73	Homo sapiens
USP7_MATH-TRAF__Q93009_53_206	Q93009	USP7	MATH domain	53	206	2	1	SVASSPSSAISTATPS	814	829	O15550	KDM6A	Lysine-specific demethylase 6A	Homo sapiens
USP7_MATH-TRAF__Q93009_53_206	Q93009	USP7	MATH domain	53	206	2	0.991961	NLMLDDVIASGSSASA	1569	1584	O43497	CACNA1G	Voltage-dependent T-type calcium channel subunit alpha-1G	Homo sapiens	ASGS
USP7_MATH-TRAF__Q93009_53_206	Q93009	USP7	MATH domain	53	206	2	1	LPVSHGAHFSGDVSKA	460	475	O43592	XPOT	Exportin-T	Homo sapiens		22939629
USP7_MATH-TRAF__Q93009_53_206	Q93009	USP7	MATH domain	53	206	3	0.903287	DGASSSTANVEDVHAR	80	95	O43719	HTATSF1	HIV Tat-specific factor 1	Homo sapiens	ASSS
USP7_MATH-TRAF__Q93009_53_206	Q93009	USP7	MATH domain	53	206	3	1	AFPSTSAF	120	127	O60318	MCM3AP	Germinal-center associated nuclear protein	Homo sapiens	PSTS
USP7_MATH-TRAF__Q93009_53_206	Q93009	USP7	MATH domain	53	206	2	0.764706	MTELAGASSSAAHRPA	1	16	O60907	TBL1X	F-box-like/WD repeat-containing protein TBL1X	Homo sapiens	AGAS
USP7_MATH-TRAF__Q93009_53_206	Q93009	USP7	MATH domain	53	206	3	0.84507	HTAIASASTTAPASSP	342	357	O75112	LDB3	LIM domain-binding protein 3	Homo sapiens	ASAS
USP7_MATH-TRAF__Q93009_53_206	Q93009	USP7	MATH domain	53	206	3	1	LTPNTTSPSTSTSISA	959	974	O75151	PHF2	Lysine-specific demethylase PHF2	Homo sapiens	PSTS
USP7_MATH-TRAF__Q93009_53_206	Q93009	USP7	MATH domain	53	206	3	0.241279	PSVPSVSTTSVTMPNV	516	531	O75157	TSC22D2	TSC22 domain family protein 2	Homo sapiens	PSVS	35044719
USP7_MATH-TRAF__Q93009_53_206	Q93009	USP7	MATH domain	53	206	2	0.5	SSSGSNSSLVSSNSLR	607	622	O75925	PIAS1	E3 SUMO-protein ligase PIAS1	Homo sapiens
USP7_MATH-TRAF__Q93009_53_206	Q93009	USP7	MATH domain	53	206	3	0.990826	SLPSTSVT	103	110	O75928	PIAS2	E3 SUMO-protein ligase PIAS2	Homo sapiens	PSTS
USP7_MATH-TRAF__Q93009_53_206	Q93009	USP7	MATH domain	53	206	3	0.840278	VTQPSPSVSQPSTSQS	124	139	O76080	ZFAND5	AN1-type zinc finger protein 5	Homo sapiens	PSTS
USP7_MATH-TRAF__Q93009_53_206	Q93009	USP7	MATH domain	53	206	3	0.995968	EAQAGTSSLQVMLDHH	131	146	O95073	FSBP	Fibrinogen silencer-binding protein	Homo sapiens	AGTS
USP7_MATH-TRAF__Q93009_53_206	Q93009	USP7	MATH domain	53	206	3	0.986452	QASTSHAFGDSKVTVV	638	653	O95447	LCA5L	Lebercilin-like protein	Homo sapiens	ASTS
USP7_MATH-TRAF__Q93009_53_206	Q93009	USP7	MATH domain	53	206	2	0.244186	NWPQSSSAPAQSSPSS	432	447	O95835	LATS1	Serine/threonine-protein kinase LATS1	Homo sapiens
USP7_MATH-TRAF__Q93009_53_206	Q93009	USP7	MATH domain	53	206	3	0.992701	QSHLATAGSTSSHSLQ	565	580	P03372	ESR1	Estrogen receptor	Homo sapiens		23403292,31518603,31527615
USP7_MATH-TRAF__Q93009_53_206	Q93009	USP7	MATH domain	53	206	2	0.825	MDLSVNRSSASSSHFG	52	67	P09067	HOXB5	Homeobox protein Hox-B5	Homo sapiens	ASSS
USP7_MATH-TRAF__Q93009_53_206	Q93009	USP7	MATH domain	53	206	2	0.583942	EGSTSWKAALEDTTTR	53	68	P0C7M8	CLEC2L	C-type lectin domain family 2 member L	Homo sapiens
USP7_MATH-TRAF__Q93009_53_206	Q93009	USP7	MATH domain	53	206	2	0.730994	SSSHLILDPPKEDVTV	841	856	P0C881	RSPH10B	Radial spoke head 10 homolog B	Homo sapiens
USP7_MATH-TRAF__Q93009_53_206	Q93009	USP7	MATH domain	53	206	3	0.437992	DAEPGPSSLGSMLMPV	216	231	P0DP91	ERCC6	Chimeric ERCC6-PGBD3 protein	Homo sapiens	PGPS
USP7_MATH-TRAF__Q93009_53_206	Q93009	USP7	MATH domain	53	206	2	0.999155	QSSESAVSSTVNPVAI	356	371	P10070	GLI2	Zinc finger protein GLI2	Homo sapiens		26120032
USP7_MATH-TRAF__Q93009_53_206	Q93009	USP7	MATH domain	53	206	2	0.333333	WSGAQPLEQPSGSVLW	457	472	P10398	ARAF	Serine/threonine-protein kinase A-Raf	Homo sapiens	PSGS
USP7_MATH-TRAF__Q93009_53_206	Q93009	USP7	MATH domain	53	206	3	0.878049	TVSSPSTS	3610	3617	P11532	DMD	Dystrophin	Homo sapiens	PSTS
USP7_MATH-TRAF__Q93009_53_206	Q93009	USP7	MATH domain	53	206	4	0.91133	QMAVIGQQAGSSSNLT	477	492	P11831	SRF	Serum response factor	Homo sapiens	AGSS
USP7_MATH-TRAF__Q93009_53_206	Q93009	USP7	MATH domain	53	206	3	0.255814	HASQSVPMVTTSTGTL	2236	2251	P12270	TPR	Nucleoprotein TPR	Homo sapiens	ASQS
USP7_MATH-TRAF__Q93009_53_206	Q93009	USP7	MATH domain	53	206	2	1	SPSLSPSPSASASTSE	521	536	P14859	POU2F1	POU domain, class 2, transcription factor 1	Homo sapiens	ASAS
USP7_MATH-TRAF__Q93009_53_206	Q93009	USP7	MATH domain	53	206	4	1	SMDTVTSSSSSS	116	127	P15056	BRAF	Serine/threonine-protein kinase B-raf	Homo sapiens
USP7_MATH-TRAF__Q93009_53_206	Q93009	USP7	MATH domain	53	206	2	0.985122	NGVSSTSKAEAVATSV	461	476	P15336	ATF2	Cyclic AMP-dependent transcription factor ATF-2	Homo sapiens
USP7_MATH-TRAF__Q93009_53_206	Q93009	USP7	MATH domain	53	206	2	0.48	ASSSYSVSSPRSVDSY	96	111	P18850	ATF6	Cyclic AMP-dependent transcription factor ATF-6 alpha	Homo sapiens	ASSS
USP7_MATH-TRAF__Q93009_53_206	Q93009	USP7	MATH domain	53	206	2	0.542857	PSSSGGPLVTVS	334	345	P20823	HNF1A	Hepatocyte nuclear factor 1-alpha	Homo sapiens	PSSS
USP7_MATH-TRAF__Q93009_53_206	Q93009	USP7	MATH domain	53	206	3	0.712766	LPSTSGSEGVPFRTVS	895	910	P29317	EPHA2	Ephrin type-A receptor 2	Homo sapiens	PSTS
USP7_MATH-TRAF__Q93009_53_206	Q93009	USP7	MATH domain	53	206	3	0.710983	PSSSSPPQNVLAVEAR	1242	1257	P29374	ARID4A	AT-rich interactive domain-containing protein 4A	Homo sapiens	PSSS
USP7_MATH-TRAF__Q93009_53_206	Q93009	USP7	MATH domain	53	206	4	0.895161	SISASSSSQGLSQPSTQTTQ	263	282	P34925	RYK	Tyrosine-protein kinase RYK	Homo sapiens	ASSS
USP7_MATH-TRAF__Q93009_53_206	Q93009	USP7	MATH domain	53	206	3	1	SPAGGIPSTSSALPSPSTPVQSPH	260	283	P35226	BMI1	Polycomb complex protein BMI-1	Homo sapiens	PSTS,PSPS	20601937,20800574,25605328
USP7_MATH-TRAF__Q93009_53_206	Q93009	USP7	MATH domain	53	206	3	0.818182	YPTTSSLE	729	736	P35869	AHR	Aryl hydrocarbon receptor	Homo sapiens
USP7_MATH-TRAF__Q93009_53_206	Q93009	USP7	MATH domain	53	206	2	0.275	SMQSIPAMSHSSGMPL	886	901	P42261	GRIA1	Glutamate receptor 1	Homo sapiens
USP7_MATH-TRAF__Q93009_53_206	Q93009	USP7	MATH domain	53	206	2	0.973597	AATTSSNVSVLQQFAS	12	27	P42345	MTOR	Serine/threonine-protein kinase mTOR	Homo sapiens
USP7_MATH-TRAF__Q93009_53_206	Q93009	USP7	MATH domain	53	206	2	0.714286	ALSSASTSSHNLQSIF	72	87	P43243	MATR3	Matrin-3	Homo sapiens	ASTS
USP7_MATH-TRAF__Q93009_53_206	Q93009	USP7	MATH domain	53	206	2	0.424528	TAEEQKAASSSSTLIM	32	47	P43361	MAGEA8	Melanoma-associated antigen 8	Homo sapiens	ASSS
USP7_MATH-TRAF__Q93009_53_206	Q93009	USP7	MATH domain	53	206	3	0.759465	ASSSLTVTDSTLWSQS	68	83	P43361	MAGEA8	Melanoma-associated antigen 8	Homo sapiens	ASSS
USP7_MATH-TRAF__Q93009_53_206	Q93009	USP7	MATH domain	53	206	2	0.395833	DTTAMASASSSATGSF	350	365	P43363	MAGEA10	Melanoma-associated antigen 10	Homo sapiens	ASAS
USP7_MATH-TRAF__Q93009_53_206	Q93009	USP7	MATH domain	53	206	2	0.571429	NSSNATTSSSEEMRPI	349	364	P43694	GATA4	Transcription factor GATA-4	Homo sapiens
USP7_MATH-TRAF__Q93009_53_206	Q93009	USP7	MATH domain	53	206	2	0.823529	EGVSSPPTSMQSQIAR	2534	2549	P46531	NOTCH1	Neurogenic locus notch homolog protein 1	Homo sapiens		23022380,30224337,30370059
USP7_MATH-TRAF__Q93009_53_206	Q93009	USP7	MATH domain	53	206	2	0.666667	TTWTKPTVQATVETSQ	793	808	P46934	NEDD4	E3 ubiquitin-protein ligase NEDD4	Homo sapiens
USP7_MATH-TRAF__Q93009_53_206	Q93009	USP7	MATH domain	53	206	2	0.222222	TYNPEPQMYAPSSTAS	92	107	P48378	RFX2	DNA-binding protein RFX2	Homo sapiens
USP7_MATH-TRAF__Q93009_53_206	Q93009	USP7	MATH domain	53	206	2	1	EPSSSGQRLYPEVFYGSAGPSSSQ	1824	1847	P48634	PRRC2A	Protein PRRC2A	Homo sapiens	PSSS,AGPS
USP7_MATH-TRAF__Q93009_53_206	Q93009	USP7	MATH domain	53	206	2	0.731707	PTDGASSSNAVTDISH	699	714	P49321	NASP	Nuclear autoantigenic sperm protein	Homo sapiens	ASSS
USP7_MATH-TRAF__Q93009_53_206	Q93009	USP7	MATH domain	53	206	3	0.255556	AYPNPGPSTSQPQSSM	430	445	P49336	CDK8	Cyclin-dependent kinase 8	Homo sapiens	PGPS	27934968
USP7_MATH-TRAF__Q93009_53_206	Q93009	USP7	MATH domain	53	206	3	0.624365	YLAPTPSYSSSSSSSQ	200	215	P49750	YLPM1	YLP motif-containing protein 1	Homo sapiens	PSYS	19615732
USP7_MATH-TRAF__Q93009_53_206	Q93009	USP7	MATH domain	53	206	4	0.99399	AQPSTSSA	148	155	P49790	NUP153	Nuclear pore complex protein Nup153	Homo sapiens	PSTS
USP7_MATH-TRAF__Q93009_53_206	Q93009	USP7	MATH domain	53	206	2	1	LSPPSSSAASSYSFSDLNST	48	67	P50402	EMD	Emerin	Homo sapiens	PSSS	34079125
USP7_MATH-TRAF__Q93009_53_206	Q93009	USP7	MATH domain	53	206	3	0.799197	APVGSVVSVPSQSSAS	355	370	P52594	AGFG1	Arf-GAP domain and FG repeat-containing protein 1	Homo sapiens	PSQS
USP7_MATH-TRAF__Q93009_53_206	Q93009	USP7	MATH domain	53	206	2	1	VFSSAATSSNAYTSTS	383	398	P52594	AGFG1	Arf-GAP domain and FG repeat-containing protein 1	Homo sapiens
USP7_MATH-TRAF__Q93009_53_206	Q93009	USP7	MATH domain	53	206	2	0.45614	GTSSFSQPATSTSTGF	64	79	P52948	NUP98	Nuclear pore complex protein Nup98-Nup96	Homo sapiens		19615732
USP7_MATH-TRAF__Q93009_53_206	Q93009	USP7	MATH domain	53	206	2	0.883721	APLPVAVGTAEPGGSM	442	457	P53814	SMTN	Smoothelin	Homo sapiens	PGGS
USP7_MATH-TRAF__Q93009_53_206	Q93009	USP7	MATH domain	53	206	2	0.5	NVVSGSGSSTPVSSSH	580	595	P55197	MLLT10	Protein AF-10	Homo sapiens
USP7_MATH-TRAF__Q93009_53_206	Q93009	USP7	MATH domain	53	206	3	1	LVSIASSS	435	442	P56645	PER3	Period circadian protein homolog 3	Homo sapiens	ASSS
USP7_MATH-TRAF__Q93009_53_206	Q93009	USP7	MATH domain	53	206	2	0.92	AAVSDSSSTSMNVYSL	108	123	P57764	GSDMD	Gasdermin-D	Homo sapiens
USP7_MATH-TRAF__Q93009_53_206	Q93009	USP7	MATH domain	53	206	4	0.61242	PGSNSTGSEVASMSSQ	319	334	P61371	ISL1	Insulin gene enhancer protein ISL-1	Homo sapiens	ASMS
USP7_MATH-TRAF__Q93009_53_206	Q93009	USP7	MATH domain	53	206	3	1	VSSASSGSGSSSPITI	259	274	P78312	FAM193A	Protein FAM193A	Homo sapiens
USP7_MATH-TRAF__Q93009_53_206	Q93009	USP7	MATH domain	53	206	2	0.833333	MATSSATSSVSATATT	610	625	P78312	FAM193A	Protein FAM193A	Homo sapiens
USP7_MATH-TRAF__Q93009_53_206	Q93009	USP7	MATH domain	53	206	3	0.920354	SHPSTSSSQLDGLSVS	4185	4200	P98161	PKD1	Polycystin-1	Homo sapiens	PSTS
USP7_MATH-TRAF__Q93009_53_206	Q93009	USP7	MATH domain	53	206	3	0.745327	TMNSVPATSTSTVPLA	84	99	Q01851	POU4F1	POU domain, class 4, transcription factor 1	Homo sapiens
USP7_MATH-TRAF__Q93009_53_206	Q93009	USP7	MATH domain	53	206	2	1	SSASGSTSTGHVTSLP	857	872	Q01973	ROR1	Inactive tyrosine-protein kinase transmembrane receptor ROR1	Homo sapiens	ASGS
USP7_MATH-TRAF__Q93009_53_206	Q93009	USP7	MATH domain	53	206	3	0.829787	STSHYTSTAHHSTTVT	333	348	Q02297	NRG1	Pro-neuregulin-1, membrane-bound isoform	Homo sapiens
USP7_MATH-TRAF__Q93009_53_206	Q93009	USP7	MATH domain	53	206	2	0.699187	TSSSSLQDLQGQIQLI	184	199	Q02446	SP4	Transcription factor Sp4	Homo sapiens		35044719
USP7_MATH-TRAF__Q93009_53_206	Q93009	USP7	MATH domain	53	206	4	0.913907	STMPESPSSSTTATTTASTSLTSSDTLV	312	339	Q02446	SP4	Transcription factor Sp4	Homo sapiens	PSSS,ASTS	35044719
USP7_MATH-TRAF__Q93009_53_206	Q93009	USP7	MATH domain	53	206	2	0.681818	TGQYASTSASSSERTI	344	359	Q02446	SP4	Transcription factor Sp4	Homo sapiens	ASSS	35044719
USP7_MATH-TRAF__Q93009_53_206	Q93009	USP7	MATH domain	53	206	2	0.6	NSTDSPGPSQISNAAV	3049	3064	Q03164	KMT2A	Histone-lysine N-methyltransferase 2A	Homo sapiens	PGPS
USP7_MATH-TRAF__Q93009_53_206	Q93009	USP7	MATH domain	53	206	2	0.7	AAGTSTISQDTS	3313	3324	Q03164	KMT2A	Histone-lysine N-methyltransferase 2A	Homo sapiens	AGTS
USP7_MATH-TRAF__Q93009_53_206	Q93009	USP7	MATH domain	53	206	3	0.437992	DAEPGPSSLGSMLMPV	216	231	Q03468	ERCC6	DNA excision repair protein ERCC-6	Homo sapiens	PGPS	22032989,26030138,31775559
USP7_MATH-TRAF__Q93009_53_206	Q93009	USP7	MATH domain	53	206	2	0.353982	ASMAPLPSSSWSSVAH	402	417	Q04864	REL	Proto-oncogene c-Rel	Homo sapiens	PSSS	32587091
USP7_MATH-TRAF__Q93009_53_206	Q93009	USP7	MATH domain	53	206	2	0.469388	APSPEPGGSASLLLAP	489	504	Q05932	FPGS	Folylpolyglutamate synthase, mitochondrial	Homo sapiens	PGGS
USP7_MATH-TRAF__Q93009_53_206	Q93009	USP7	MATH domain	53	206	2	0.571429	SASSSSGVKMTSFAEQ	688	703	Q08AD1	CAMSAP2	Calmodulin-regulated spectrin-associated protein 2	Homo sapiens	ASSS
USP7_MATH-TRAF__Q93009_53_206	Q93009	USP7	MATH domain	53	206	2	0.381579	LSSSSTSTSTTYSSSA	174	189	Q0D2I5	IFFO1	Non-homologous end joining factor IFFO1	Homo sapiens
USP7_MATH-TRAF__Q93009_53_206	Q93009	USP7	MATH domain	53	206	2	0.44	GSSEIPAYTSAYLIEE	52	67	Q0P6D6	CCDC15	Coiled-coil domain-containing protein 15	Homo sapiens
USP7_MATH-TRAF__Q93009_53_206	Q93009	USP7	MATH domain	53	206	2	0.833333	QQRLESLSETPGPSSP	1112	1127	Q12774	ARHGEF5	Rho guanine nucleotide exchange factor 5	Homo sapiens	PGPS
USP7_MATH-TRAF__Q93009_53_206	Q93009	USP7	MATH domain	53	206	2	1	EPSTSTGFSSGPSSIV	1350	1365	Q12816	TRO	Trophinin	Homo sapiens	PSTS	16713569
USP7_MATH-TRAF__Q93009_53_206	Q93009	USP7	MATH domain	53	206	3	0.423729	TMNTIPATSAASSSSV	144	159	Q12837	POU4F2	POU domain, class 4, transcription factor 2	Homo sapiens	ASSS
USP7_MATH-TRAF__Q93009_53_206	Q93009	USP7	MATH domain	53	206	3	0.945205	MEATASAASTSVTFRE	309	324	Q13049	TRIM32	E3 ubiquitin-protein ligase TRIM32	Homo sapiens	ASTS
USP7_MATH-TRAF__Q93009_53_206	Q93009	USP7	MATH domain	53	206	2	1	GPSSSTTTTTTT	937	948	Q13233	MAP3K1	Mitogen-activated protein kinase kinase kinase 1	Homo sapiens	PSSS
USP7_MATH-TRAF__Q93009_53_206	Q93009	USP7	MATH domain	53	206	4	0.518519	ASGSSVPS	1156	1163	Q13255	GRM1	Metabotropic glutamate receptor 1	Homo sapiens	ASGS	35044719
USP7_MATH-TRAF__Q93009_53_206	Q93009	USP7	MATH domain	53	206	2	0.693878	SQVTGMSLQIPSSSTG	244	259	Q13495	MAMLD1	Mastermind-like domain-containing protein 1	Homo sapiens	PSSS
USP7_MATH-TRAF__Q93009_53_206	Q93009	USP7	MATH domain	53	206	3	1	VLSDYESTPTTSASSSQAPSSLYTSTAS	528	555	Q14157	UBAP2L	Ubiquitin-associated protein 2-like	Homo sapiens	ASSS
USP7_MATH-TRAF__Q93009_53_206	Q93009	USP7	MATH domain	53	206	2	0.894737	MPSSSRPLSVASVSSL	1638	1653	Q14185	DOCK1	Dedicator of cytokinesis protein 1	Homo sapiens	ASVS
USP7_MATH-TRAF__Q93009_53_206	Q93009	USP7	MATH domain	53	206	2	0.497076	SQSNVVVLPGNSAPMT	883	898	Q14207	NPAT	Protein NPAT	Homo sapiens	PGNS
USP7_MATH-TRAF__Q93009_53_206	Q93009	USP7	MATH domain	53	206	2	0.997871	PSTSSAHLAPVVSSTV	753	768	Q14241	ELOA	Elongin-A	Homo sapiens	PSTS
USP7_MATH-TRAF__Q93009_53_206	Q93009	USP7	MATH domain	53	206	2	0.939394	SSSAASTSSSSSAVAS	196	211	Q14669	TRIP12	E3 ubiquitin-protein ligase TRIP12	Homo sapiens	ASTS	19615732,27800609,30367141,30804394
USP7_MATH-TRAF__Q93009_53_206	Q93009	USP7	MATH domain	53	206	2	0.555556	FPATSAAPEPHPSTST	1118	1133	Q14676	MDC1	Mediator of DNA damage checkpoint protein 1	Homo sapiens	PSTS	30179224
USP7_MATH-TRAF__Q93009_53_206	Q93009	USP7	MATH domain	53	206	2	0.695652	SYAPAAPTTSSMGSSI	224	239	Q14678	KANK1	KN motif and ankyrin repeat domain-containing protein 1	Homo sapiens
USP7_MATH-TRAF__Q93009_53_206	Q93009	USP7	MATH domain	53	206	3	0.834692	AQVIAPSETPSSSSVV	137	152	Q14693	LPIN1	Phosphatidate phosphatase LPIN1	Homo sapiens	PSSS
USP7_MATH-TRAF__Q93009_53_206	Q93009	USP7	MATH domain	53	206	3	0.898305	SLFHDSKPSSSSPVAY	344	359	Q14694	USP10	Ubiquitin carboxyl-terminal hydrolase 10	Homo sapiens	PSSS
USP7_MATH-TRAF__Q93009_53_206	Q93009	USP7	MATH domain	53	206	2	1	TYSQSSASTYVP	852	863	Q14832	GRM3	Metabotropic glutamate receptor 3	Homo sapiens
USP7_MATH-TRAF__Q93009_53_206	Q93009	USP7	MATH domain	53	206	2	1	NGQVASPSTSFFLLPL	460	475	Q15032	R3HDM1	R3H domain-containing protein 1	Homo sapiens	ASPS
USP7_MATH-TRAF__Q93009_53_206	Q93009	USP7	MATH domain	53	206	2	0.699005	MPSSSHGSMGGYNHSV	152	167	Q15532	SS18	Protein SSXT	Homo sapiens	PSSS
USP7_MATH-TRAF__Q93009_53_206	Q93009	USP7	MATH domain	53	206	2	1	LPGQAGTSHDVKPFSQ	167	182	Q15561	TEAD4	Transcriptional enhancer factor TEF-3	Homo sapiens	AGTS
USP7_MATH-TRAF__Q93009_53_206	Q93009	USP7	MATH domain	53	206	2	0.428571	AGVPATTASSSFAYGI	135	150	Q15643	TRIP11	Thyroid receptor-interacting protein 11	Homo sapiens	ASSS
USP7_MATH-TRAF__Q93009_53_206	Q93009	USP7	MATH domain	53	206	2	0.925373	EPGPSESLTASSPLKL	333	348	Q15722	LTB4R	Leukotriene B4 receptor 1	Homo sapiens	PGPS
USP7_MATH-TRAF__Q93009_53_206	Q93009	USP7	MATH domain	53	206	3	0.4	KDSASTSVSVTGQVQG	712	727	Q15788	NCOA1	Nuclear receptor coactivator 1	Homo sapiens	ASTS
USP7_MATH-TRAF__Q93009_53_206	Q93009	USP7	MATH domain	53	206	2	1	TNQAQSPETSVAQVAP	159	174	Q16236	NFE2L2	Nuclear factor erythroid 2-related factor 2	Homo sapiens
USP7_MATH-TRAF__Q93009_53_206	Q93009	USP7	MATH domain	53	206	2	0.76087	NTTMPSPTSSTTVSTI	2080	2095	Q2M2H8	MGAM2	Probable maltase-glucoamylase 2	Homo sapiens
USP7_MATH-TRAF__Q93009_53_206	Q93009	USP7	MATH domain	53	206	3	0.996986	ASTSTNVANITATSHT	2152	2167	Q2M2H8	MGAM2	Probable maltase-glucoamylase 2	Homo sapiens	ASTS
USP7_MATH-TRAF__Q93009_53_206	Q93009	USP7	MATH domain	53	206	3	1	ASSPAEPSASHQHLPQ	173	188	Q2WGN9	GAB4	GRB2-associated-binding protein 4	Homo sapiens	PSCS
USP7_MATH-TRAF__Q93009_53_206	Q93009	USP7	MATH domain	53	206	3	0.764706	LSHPVAEPSSSQAGSM	529	544	Q49AN0	CRY2	Cryptochrome-2	Homo sapiens	PSSS	25756610
USP7_MATH-TRAF__Q93009_53_206	Q93009	USP7	MATH domain	53	206	3	1	QLSSSSGSSSSSVAPA	1221	1236	Q4ZG55	GREB1	Protein GREB1	Homo sapiens
USP7_MATH-TRAF__Q93009_53_206	Q93009	USP7	MATH domain	53	206	2	0.742857	GHLMAVASTSTSDGML	170	185	Q53GL0	PLEKHO1	Pleckstrin homology domain-containing family O member 1	Homo sapiens	ASTS	16713569,28514442
USP7_MATH-TRAF__Q93009_53_206	Q93009	USP7	MATH domain	53	206	3	1	VPSSASTSVNNPVSQT	371	386	Q58A45	PAN3	PAN2-PAN3 deadenylation complex subunit PAN3	Homo sapiens	ASTS
USP7_MATH-TRAF__Q93009_53_206	Q93009	USP7	MATH domain	53	206	2	0.307692	TMPETASSSWEEKPQA	6759	6774	Q5CZC0	FSIP2	Fibrous sheath-interacting protein 2	Homo sapiens	ASSS
USP7_MATH-TRAF__Q93009_53_206	Q93009	USP7	MATH domain	53	206	2	0.842105	QPLLPAPSGSSAPPHP	565	580	Q5H9F3	BCORL1	BCL-6 corepressor-like protein 1	Homo sapiens	PSGS	26496610
USP7_MATH-TRAF__Q93009_53_206	Q93009	USP7	MATH domain	53	206	3	1	QASAPASASASVTLAQ	8	23	Q5I0X4	C6orf226	Uncharacterized protein C6orf226	Homo sapiens	ASAS
USP7_MATH-TRAF__Q93009_53_206	Q93009	USP7	MATH domain	53	206	2	0.696629	MSRSQTNQELYIASSS	236	251	Q5JY77	GPRASP1	G-protein coupled receptor-associated sorting protein 1	Homo sapiens	ASSS
USP7_MATH-TRAF__Q93009_53_206	Q93009	USP7	MATH domain	53	206	2	1	AQSLPAAAAASSATGP	578	593	Q5R3F8	ELFN2	Protein phosphatase 1 regulatory subunit 29	Homo sapiens
USP7_MATH-TRAF__Q93009_53_206	Q93009	USP7	MATH domain	53	206	4	0.834677	STEQPSVSPSSSVFSQ	399	414	Q5SVZ6	ZMYM1	Zinc finger MYM-type protein 1	Homo sapiens	PSSS	35044719
USP7_MATH-TRAF__Q93009_53_206	Q93009	USP7	MATH domain	53	206	3	0.929825	HLLQASSSAQSTPGHL	830	845	Q5SXM2	SNAPC4	snRNA-activating protein complex subunit 4	Homo sapiens	ASSS
USP7_MATH-TRAF__Q93009_53_206	Q93009	USP7	MATH domain	53	206	2	1	STVSAGSSMTSATTPN	744	759	Q5SYE7	NHSL1	NHS-like protein 1	Homo sapiens	AGSS
USP7_MATH-TRAF__Q93009_53_206	Q93009	USP7	MATH domain	53	206	2	0.35	QFLDHPSPSSAWMEPR	1270	1285	Q5T011	SZT2	KICSTOR complex protein SZT2	Homo sapiens	PSPS
USP7_MATH-TRAF__Q93009_53_206	Q93009	USP7	MATH domain	53	206	2	0.783333	GPAIASTATTLPTTTS	688	703	Q5T0Z8	C6orf132	Uncharacterized protein C6orf132	Homo sapiens
USP7_MATH-TRAF__Q93009_53_206	Q93009	USP7	MATH domain	53	206	2	0.913669	SESILSLEGSSSTAGG	1412	1427	Q5T1R4	HIVEP3	Transcription factor HIVEP3	Homo sapiens
USP7_MATH-TRAF__Q93009_53_206	Q93009	USP7	MATH domain	53	206	2	1	EPRISESLVRHASTSSPADKAKVTISDG	1748	1775	Q5T4S7	UBR4	E3 ubiquitin-protein ligase UBR4	Homo sapiens	ASTS
USP7_MATH-TRAF__Q93009_53_206	Q93009	USP7	MATH domain	53	206	4	0.647059	PSALPSVSSLPSTTSATALLPSTSQHTGDLTS	664	695	Q5T6F2	UBAP2	Ubiquitin-associated protein 2	Homo sapiens	PSVS,PSTS	35044719
USP7_MATH-TRAF__Q93009_53_206	Q93009	USP7	MATH domain	53	206	3	0.974359	SVESASSHQSSATFST	728	743	Q5T6F2	UBAP2	Ubiquitin-associated protein 2	Homo sapiens		35044719
USP7_MATH-TRAF__Q93009_53_206	Q93009	USP7	MATH domain	53	206	2	0.882353	EAGTSATLSAEVAQAQ	1547	1562	Q5VST9	OBSCN	Obscurin	Homo sapiens	AGTS
USP7_MATH-TRAF__Q93009_53_206	Q93009	USP7	MATH domain	53	206	2	0.809524	GAGPSGAGASNVFVQ	120	134	Q5VT03	NUTM2D	NUT family member 2D	Homo sapiens	AGAS
USP7_MATH-TRAF__Q93009_53_206	Q93009	USP7	MATH domain	53	206	2	0.384615	FDVAGTSSERSKSSVM	1268	1283	Q5VT06	CEP350	Centrosome-associated protein 350	Homo sapiens	AGTS
USP7_MATH-TRAF__Q93009_53_206	Q93009	USP7	MATH domain	53	206	2	0.666667	MMDKPTSSSVDTMSLL	738	753	Q5VT52	RPRD2	Regulation of nuclear pre-mRNA domain-containing protein 2	Homo sapiens
USP7_MATH-TRAF__Q93009_53_206	Q93009	USP7	MATH domain	53	206	4	0.743316	ALSIAGPSSRST	719	730	Q5XKL5	BTBD8	BTB/POZ domain-containing protein 8	Homo sapiens	AGPS
USP7_MATH-TRAF__Q93009_53_206	Q93009	USP7	MATH domain	53	206	2	0.791667	ATSSSTVTTAKTSAVV	816	831	Q63HK5	TSHZ3	Teashirt homolog 3	Homo sapiens
USP7_MATH-TRAF__Q93009_53_206	Q93009	USP7	MATH domain	53	206	3	0.811912	AGASASMAVDAV	264	275	Q63HN8	RNF213	E3 ubiquitin-protein ligase RNF213	Homo sapiens	AGAS
USP7_MATH-TRAF__Q93009_53_206	Q93009	USP7	MATH domain	53	206	2	1	SELLDAASSSSS	171	182	Q66K41	ZNF385C	Zinc finger protein 385C	Homo sapiens	ASSS
USP7_MATH-TRAF__Q93009_53_206	Q93009	USP7	MATH domain	53	206	3	1	AGTSGTEQ	741	748	Q66K89	E4F1	Transcription factor E4F1	Homo sapiens	AGTS
USP7_MATH-TRAF__Q93009_53_206	Q93009	USP7	MATH domain	53	206	2	0.421053	LSAHSVGVSSVAGTSH	548	563	Q68CR7	LRRC66	Leucine-rich repeat-containing protein 66	Homo sapiens	AGTS
USP7_MATH-TRAF__Q93009_53_206	Q93009	USP7	MATH domain	53	206	2	0.862375	QSISQMAGQSAVQLSI	716	731	Q68DE3	USF3	Basic helix-loop-helix domain-containing protein USF3	Homo sapiens	AGQS
USP7_MATH-TRAF__Q93009_53_206	Q93009	USP7	MATH domain	53	206	2	1	QGISFASASSPQGSVV	340	355	Q6AI39	BICRAL	BRD4-interacting chromatin-remodeling complex-associated protein-like	Homo sapiens	ASAS
USP7_MATH-TRAF__Q93009_53_206	Q93009	USP7	MATH domain	53	206	3	0.920792	MPIVMARDLEETASSS	1	16	Q6EMB2	TTLL5	Tubulin polyglutamylase TTLL5	Homo sapiens	ASSS
USP7_MATH-TRAF__Q93009_53_206	Q93009	USP7	MATH domain	53	206	2	0.303797	SSSLTAVSAMSSTSAV	627	642	Q6P2E9	EDC4	Enhancer of mRNA-decapping protein 4	Homo sapiens
USP7_MATH-TRAF__Q93009_53_206	Q93009	USP7	MATH domain	53	206	2	0.3	TSSEGSSQSSLSPVLI	373	388	Q6P4F7	ARHGAP11A	Rho GTPase-activating protein 11A	Homo sapiens
USP7_MATH-TRAF__Q93009_53_206	Q93009	USP7	MATH domain	53	206	2	0.490196	DFSSAGPSQVVDWNAF	560	575	Q6ULP2	AFTPH	Aftiphilin	Homo sapiens	AGPS
USP7_MATH-TRAF__Q93009_53_206	Q93009	USP7	MATH domain	53	206	2	0.286996	SWAEPEQRPEASVQFG	168	183	Q6UWD8	C16orf54	Transmembrane protein C16orf54	Homo sapiens
USP7_MATH-TRAF__Q93009_53_206	Q93009	USP7	MATH domain	53	206	4	0.482843	SASSSASSSASSSSVV	395	410	Q6ZN04	MEX3B	RNA-binding protein MEX3B	Homo sapiens	ASSS	35044719
USP7_MATH-TRAF__Q93009_53_206	Q93009	USP7	MATH domain	53	206	2	0.916667	ASEPSTSQGTSGLLAW	477	492	Q6ZNG9	KRBA2	KRAB-A domain-containing protein 2	Homo sapiens	PSTS
USP7_MATH-TRAF__Q93009_53_206	Q93009	USP7	MATH domain	53	206	3	0.387173	VQAGTSSPGDAQ	1251	1262	Q6ZP82	CCDC141	Coiled-coil domain-containing protein 141	Homo sapiens	AGTS	35044719
USP7_MATH-TRAF__Q93009_53_206	Q93009	USP7	MATH domain	53	206	2	0.842105	TSLQWFNKPSISYEEQ	1356	1371	Q6ZQQ2	SPATA31D1	Spermatogenesis-associated protein 31D1	Homo sapiens	PSIS
USP7_MATH-TRAF__Q93009_53_206	Q93009	USP7	MATH domain	53	206	2	1	TSTPSTSASSSTSHSS	172	187	Q6ZSZ6	TSHZ1	Teashirt homolog 1	Homo sapiens	PSTS
USP7_MATH-TRAF__Q93009_53_206	Q93009	USP7	MATH domain	53	206	2	0.997765	AGSSHDTLQQLTAHMM	421	436	Q6ZSZ6	TSHZ1	Teashirt homolog 1	Homo sapiens
USP7_MATH-TRAF__Q93009_53_206	Q93009	USP7	MATH domain	53	206	2	1	PLASPSHITTAN	241	252	Q6ZTU2	EP400P1	Putative EP400-like protein	Homo sapiens	ASPS
USP7_MATH-TRAF__Q93009_53_206	Q93009	USP7	MATH domain	53	206	3	1	DASSSVAESSSP	410	421	Q6ZU52	KIAA0408	Uncharacterized protein KIAA0408	Homo sapiens
USP7_MATH-TRAF__Q93009_53_206	Q93009	USP7	MATH domain	53	206	2	1	HRPSTASGSSVVTASV	1207	1222	Q6ZU65	UBN2	Ubinuclein-2	Homo sapiens	ASGS
USP7_MATH-TRAF__Q93009_53_206	Q93009	USP7	MATH domain	53	206	3	0.97774	AHSSSQEVLATVPFHG	183	198	Q6ZUF6	LINC00336	Putative uncharacterized protein encoded by LINC00336	Homo sapiens
USP7_MATH-TRAF__Q93009_53_206	Q93009	USP7	MATH domain	53	206	3	1	PAPASSSSQVTASTSQ	833	848	Q7Z3B3	KANSL1	KAT8 regulatory NSL complex subunit 1	Homo sapiens	ASTS
USP7_MATH-TRAF__Q93009_53_206	Q93009	USP7	MATH domain	53	206	2	0.59292	VSSSSGTTPFSSAAAL	614	629	Q7Z460	CLASP1	CLIP-associating protein 1	Homo sapiens
USP7_MATH-TRAF__Q93009_53_206	Q93009	USP7	MATH domain	53	206	2	0.796875	EPVAMARSASSSSSSS	246	261	Q7Z4V5	HDGFL2	Hepatoma-derived growth factor-related protein 2	Homo sapiens	ASSS
USP7_MATH-TRAF__Q93009_53_206	Q93009	USP7	MATH domain	53	206	2	0.285714	GSSSSTPSPIPNTVAV	337	352	Q7Z589	EMSY	BRCA2-interacting transcriptional repressor EMSY	Homo sapiens
USP7_MATH-TRAF__Q93009_53_206	Q93009	USP7	MATH domain	53	206	2	0.221239	VSSPPTTSAVIPPAVP	384	399	Q86TC9	MYPN	Myopalladin	Homo sapiens
USP7_MATH-TRAF__Q93009_53_206	Q93009	USP7	MATH domain	53	206	2	0.295455	AAIASTSGASNNSSSN	757	772	Q86UE8	TLK2	Serine/threonine-protein kinase tousled-like 2	Homo sapiens	ASTS
USP7_MATH-TRAF__Q93009_53_206	Q93009	USP7	MATH domain	53	206	2	1	GVQQASSASSLGASLL	415	430	Q86UN2	RTN4RL1	Reticulon-4 receptor-like 1	Homo sapiens
USP7_MATH-TRAF__Q93009_53_206	Q93009	USP7	MATH domain	53	206	2	1	LTQMPPQASSSH	2511	2522	Q86UP3	ZFHX4	Zinc finger homeobox protein 4	Homo sapiens	ASSS
USP7_MATH-TRAF__Q93009_53_206	Q93009	USP7	MATH domain	53	206	2	0.923077	GASSSSSTEALISAVM	147	162	Q86UZ6	ZBTB46	Zinc finger and BTB domain-containing protein 46	Homo sapiens	ASSS
USP7_MATH-TRAF__Q93009_53_206	Q93009	USP7	MATH domain	53	206	2	0.635854	LSSVATGSSPGITLTT	527	542	Q86VL8	SLC47A2	Multidrug and toxin extrusion protein 2	Homo sapiens
USP7_MATH-TRAF__Q93009_53_206	Q93009	USP7	MATH domain	53	206	2	0.474576	SVSSATSSSSSAHSVD	712	727	Q86VM9	ZC3H18	Zinc finger CCCH domain-containing protein 18	Homo sapiens
USP7_MATH-TRAF__Q93009_53_206	Q93009	USP7	MATH domain	53	206	2	0.263598	DAASSSGSSSHAHVNS	331	346	Q86VV8	RTTN	Rotatin	Homo sapiens	ASSS
USP7_MATH-TRAF__Q93009_53_206	Q93009	USP7	MATH domain	53	206	2	1	YPASGASTSSQA	184	195	Q86X51	EZHIP	EZH inhibitory protein	Homo sapiens	ASTS
USP7_MATH-TRAF__Q93009_53_206	Q93009	USP7	MATH domain	53	206	2	0.873418	AMAISSSSAELPLVAV	36	51	Q86X76	NIT1	Deaminated glutathione amidase	Homo sapiens
USP7_MATH-TRAF__Q93009_53_206	Q93009	USP7	MATH domain	53	206	3	1	PVQSPLATAASASTSV	556	571	Q86XN7	PROSER1	Proline and serine-rich protein 1	Homo sapiens	ASAS
USP7_MATH-TRAF__Q93009_53_206	Q93009	USP7	MATH domain	53	206	3	0.675862	TVDSSWDRAGSSGYLA	393	408	Q8IU57	IFNLR1	Interferon lambda receptor 1	Homo sapiens	AGSS
USP7_MATH-TRAF__Q93009_53_206	Q93009	USP7	MATH domain	53	206	2	0.809524	GAGPSGAGASNVFVQ	192	206	Q8IVF1	NUTM2A	NUT family member 2A	Homo sapiens	AGAS
USP7_MATH-TRAF__Q93009_53_206	Q93009	USP7	MATH domain	53	206	2	0.350649	VSAPGRSIEASVDVPA	2000	2015	Q8IVF2	AHNAK2	Protein AHNAK2	Homo sapiens	PGRS
USP7_MATH-TRAF__Q93009_53_206	Q93009	USP7	MATH domain	53	206	2	0.987562	TAMAAQATSSTAAHIQ	170	185	Q8IW50	FAM219A	Protein FAM219A	Homo sapiens
USP7_MATH-TRAF__Q93009_53_206	Q93009	USP7	MATH domain	53	206	3	0.984733	ISPSTSYSLKPHSVPP	878	893	Q8IWI9	MGA	MAX gene-associated protein	Homo sapiens	PSTS
USP7_MATH-TRAF__Q93009_53_206	Q93009	USP7	MATH domain	53	206	2	1	AAASSSMVTTPTSSLG	1703	1718	Q8IWI9	MGA	MAX gene-associated protein	Homo sapiens	ASSS
USP7_MATH-TRAF__Q93009_53_206	Q93009	USP7	MATH domain	53	206	3	0.725	SVMNPVIQAVGSSSAV	1862	1877	Q8IWI9	MGA	MAX gene-associated protein	Homo sapiens
USP7_MATH-TRAF__Q93009_53_206	Q93009	USP7	MATH domain	53	206	3	0.842857	SVTSTASSLPSVSSAP	1978	1993	Q8IWZ3	ANKHD1	Ankyrin repeat and KH domain-containing protein 1	Homo sapiens	PSVS
USP7_MATH-TRAF__Q93009_53_206	Q93009	USP7	MATH domain	53	206	2	1	SSSSTSSSFQVLANGA	284	299	Q8IX15	HOMEZ	Homeobox and leucine zipper protein Homez	Homo sapiens
USP7_MATH-TRAF__Q93009_53_206	Q93009	USP7	MATH domain	53	206	2	0.25	KQMEAVWKTEVASSSY	849	864	Q8IYM0	FAM186B	Protein FAM186B	Homo sapiens	ASSS
USP7_MATH-TRAF__Q93009_53_206	Q93009	USP7	MATH domain	53	206	3	0.892473	SSSALSAPTVSVPPAA	20	35	Q8IZ69	TRMT2A	tRNA (uracil-5-)-methyltransferase homolog A	Homo sapiens
USP7_MATH-TRAF__Q93009_53_206	Q93009	USP7	MATH domain	53	206	2	0.395349	TNVSVLSSSQASPSSS	1728	1743	Q8IZD9	DOCK3	Dedicator of cytokinesis protein 3	Homo sapiens	ASPS
USP7_MATH-TRAF__Q93009_53_206	Q93009	USP7	MATH domain	53	206	2	0.638889	VALEHERAAAAGSSSS	8	23	Q8N2K0	ABHD12	Lysophosphatidylserine lipase ABHD12	Homo sapiens	AGSS
USP7_MATH-TRAF__Q93009_53_206	Q93009	USP7	MATH domain	53	206	4	0.894737	EQAGSSSL	332	339	Q8N3F8	MICALL1	MICAL-like protein 1	Homo sapiens	AGSS
USP7_MATH-TRAF__Q93009_53_206	Q93009	USP7	MATH domain	53	206	2	0.680412	HFTELLLPLDPLEGSS	352	367	Q8N7U7	TPRX1	Tetra-peptide repeat homeobox protein 1	Homo sapiens
USP7_MATH-TRAF__Q93009_53_206	Q93009	USP7	MATH domain	53	206	2	1	VPVSGESTSAQQSHAG	147	162	Q8N816	KRT10-AS1	Uncharacterized protein KRT10-AS1	Homo sapiens
USP7_MATH-TRAF__Q93009_53_206	Q93009	USP7	MATH domain	53	206	3	0.328413	DMSAQGSSSQLPKPFD	239	254	Q8NB59	SYT14	Synaptotagmin-14	Homo sapiens		35044719
USP7_MATH-TRAF__Q93009_53_206	Q93009	USP7	MATH domain	53	206	2	0.666667	ESTSSAQSLEHG	403	414	Q8NB59	SYT14	Synaptotagmin-14	Homo sapiens		35044719
USP7_MATH-TRAF__Q93009_53_206	Q93009	USP7	MATH domain	53	206	3	0.936073	DYASTSASVSRHSSSV	288	303	Q8ND83	SLAIN1	SLAIN motif-containing protein 1	Homo sapiens	ASVS
USP7_MATH-TRAF__Q93009_53_206	Q93009	USP7	MATH domain	53	206	3	0.934641	GPSWGEPIAAASSTST	1088	1103	Q8NDV7	TNRC6A	Trinucleotide repeat-containing gene 6A protein	Homo sapiens
USP7_MATH-TRAF__Q93009_53_206	Q93009	USP7	MATH domain	53	206	2	0.985075	MDTEPNPGTSSVSTTT	1	16	Q8NDX5	PHC3	Polyhomeotic-like protein 3	Homo sapiens	PGTS
USP7_MATH-TRAF__Q93009_53_206	Q93009	USP7	MATH domain	53	206	3	0.961905	ASSSTSGSITQQTMLL	144	159	Q8NDX5	PHC3	Polyhomeotic-like protein 3	Homo sapiens	ASSS
USP7_MATH-TRAF__Q93009_53_206	Q93009	USP7	MATH domain	53	206	2	0.990724	VAAVQSDIPVVSSSSS	188	203	Q8NDX5	PHC3	Polyhomeotic-like protein 3	Homo sapiens
USP7_MATH-TRAF__Q93009_53_206	Q93009	USP7	MATH domain	53	206	2	0.891892	SQSGTSSMSGPQQLMI	3018	3033	Q8NEZ4	KMT2C	Histone-lysine N-methyltransferase 2C	Homo sapiens
USP7_MATH-TRAF__Q93009_53_206	Q93009	USP7	MATH domain	53	206	2	0.428571	AVDSGSSSSSSSSSFV	1842	1857	Q8NFP9	NBEA	Neurobeachin	Homo sapiens
USP7_MATH-TRAF__Q93009_53_206	Q93009	USP7	MATH domain	53	206	3	1	VSTSSSSYTTLL	569	580	Q8NFU7	TET1	Methylcytosine dioxygenase TET1	Homo sapiens
USP7_MATH-TRAF__Q93009_53_206	Q93009	USP7	MATH domain	53	206	2	0.6	AGTSPGSSAASSVTSA	12	27	Q8NHY2	COP1	E3 ubiquitin-protein ligase COP1	Homo sapiens	PGSS
USP7_MATH-TRAF__Q93009_53_206	Q93009	USP7	MATH domain	53	206	3	0.997975	SSLAGPSSEMETSVPP	80	95	Q8TAT6	NPLOC4	Nuclear protein localization protein 4 homolog	Homo sapiens	AGPS
USP7_MATH-TRAF__Q93009_53_206	Q93009	USP7	MATH domain	53	206	2	0.448276	AATSSAYAGGEGIQHA	225	240	Q8TC56	GARIN3	Golgi-associated RAB2 interactor protein 3	Homo sapiens
USP7_MATH-TRAF__Q93009_53_206	Q93009	USP7	MATH domain	53	206	2	1	VSQASPGTSSAV	621	632	Q8TDZ2	MICAL1	[F-actin]-monooxygenase MICAL1	Homo sapiens	PGTS
USP7_MATH-TRAF__Q93009_53_206	Q93009	USP7	MATH domain	53	206	2	0.465046	STAWLSGPELIALTGL	134	149	Q8TEE9	SAP25	Histone deacetylase complex subunit SAP25	Homo sapiens
USP7_MATH-TRAF__Q93009_53_206	Q93009	USP7	MATH domain	53	206	2	0.867925	SLEPHFAQVPQPSVSS	472	487	Q8TF72	SHROOM3	Protein Shroom3	Homo sapiens	PSVS
USP7_MATH-TRAF__Q93009_53_206	Q93009	USP7	MATH domain	53	206	2	0.906574	NVENWPTVQGTSKSSA	366	381	Q8WWI1	LMO7	LIM domain only protein 7	Homo sapiens
USP7_MATH-TRAF__Q93009_53_206	Q93009	USP7	MATH domain	53	206	4	0.923729	TQSLTAQQASSSSPSLSGTSYSFS	175	198	Q8WWN9	IPCEF1	Interactor protein for cytohesin exchange factors 1	Homo sapiens	ASSS,PSLS	35044719
USP7_MATH-TRAF__Q93009_53_206	Q93009	USP7	MATH domain	53	206	2	0.305556	TLSQNGMPEASSSSSV	578	593	Q8WWX8	SLC5A11	Sodium/myo-inositol cotransporter 2	Homo sapiens	ASSS
USP7_MATH-TRAF__Q93009_53_206	Q93009	USP7	MATH domain	53	206	2	0.263514	DRASSSSGTIVQEAYG	4153	4168	Q8WXH0	SYNE2	Nesprin-2	Homo sapiens	ASSS
USP7_MATH-TRAF__Q93009_53_206	Q93009	USP7	MATH domain	53	206	2	0.231884	SAMSVPGMSTGTVLGA	498	513	Q8WYA1	BMAL2	Basic helix-loop-helix ARNT-like protein 2	Homo sapiens	PGMS
USP7_MATH-TRAF__Q93009_53_206	Q93009	USP7	MATH domain	53	206	3	0.585714	SPMMDVPSVSDH	1647	1658	Q8WYB5	KAT6B	Histone acetyltransferase KAT6B	Homo sapiens	PSVS	35044719
USP7_MATH-TRAF__Q93009_53_206	Q93009	USP7	MATH domain	53	206	2	0.680365	HSEISAHSSSMGPVAH	292	307	Q8WYN3	CSRNP3	Cysteine/serine-rich nuclear protein 3	Homo sapiens
USP7_MATH-TRAF__Q93009_53_206	Q93009	USP7	MATH domain	53	206	3	0.375	PTSPNLPSSSAQ	172	183	Q8WZ73	RFFL	E3 ubiquitin-protein ligase rififylin	Homo sapiens	PSSS	22626734
USP7_MATH-TRAF__Q93009_53_206	Q93009	USP7	MATH domain	53	206	2	1	TVMVHQATTSSW	249	260	Q92537	SUSD6	Sushi domain-containing protein 6	Homo sapiens
USP7_MATH-TRAF__Q93009_53_206	Q93009	USP7	MATH domain	53	206	2	1	YSPSPPGSS	8	16	Q92570	NR4A3	Nuclear receptor subfamily 4 group A member 3	Homo sapiens	PGSS
USP7_MATH-TRAF__Q93009_53_206	Q93009	USP7	MATH domain	53	206	2	0.409091	LPQNQFPSSSGAMSVG	794	809	Q92793	CREBBP	CREB-binding protein	Homo sapiens	PSSS	27934968
USP7_MATH-TRAF__Q93009_53_206	Q93009	USP7	MATH domain	53	206	3	0.585714	SPMMDVPSVSDH	1530	1541	Q92794	KAT6A	Histone acetyltransferase KAT6A	Homo sapiens	PSVS	35044719
USP7_MATH-TRAF__Q93009_53_206	Q93009	USP7	MATH domain	53	206	2	0.954545	LSVLTSSGSSPSSSSS	291	306	Q92879	CELF1	CUGBP Elav-like family member 1	Homo sapiens	PSSS
USP7_MATH-TRAF__Q93009_53_206	Q93009	USP7	MATH domain	53	206	2	0.25641	DGKLVKNNASTSYDVT	295	310	Q92901	RPL3L	Ribosomal protein uL3-like	Homo sapiens	ASTS
USP7_MATH-TRAF__Q93009_53_206	Q93009	USP7	MATH domain	53	206	2	1	VTLPTATGSALEQHIA	1282	1297	Q96AY4	TTC28	Tetratricopeptide repeat protein 28	Homo sapiens
USP7_MATH-TRAF__Q93009_53_206	Q93009	USP7	MATH domain	53	206	2	0.282297	SSMQSGSSMSTIGSMM	327	342	Q96C24	SYTL4	Synaptotagmin-like protein 4	Homo sapiens
USP7_MATH-TRAF__Q93009_53_206	Q93009	USP7	MATH domain	53	206	3	0.506098	PSSSRAHSPMIAVGSD	172	187	Q96EE3	SEH1L	Nucleoporin SEH1	Homo sapiens	PSSS
USP7_MATH-TRAF__Q93009_53_206	Q93009	USP7	MATH domain	53	206	2	1	SSSSAPAHFEGTNVEG	160	175	Q96G27	WBP1	WW domain-binding protein 1	Homo sapiens
USP7_MATH-TRAF__Q93009_53_206	Q93009	USP7	MATH domain	53	206	2	1	GPSSSVGTVIGTGTGG	40	55	Q96G42	KLHDC7B	Kelch domain-containing protein 7B	Homo sapiens	PSSS
USP7_MATH-TRAF__Q93009_53_206	Q93009	USP7	MATH domain	53	206	2	0.967213	AGPQAVLASGSGFADN	16	31	Q96GQ7	DDX27	Probable ATP-dependent RNA helicase DDX27	Homo sapiens	ASGS
USP7_MATH-TRAF__Q93009_53_206	Q93009	USP7	MATH domain	53	206	2	1	TPPGPSVTATAPSSSSLPTTTSTTAPTF	744	771	Q96HA1	POM121	Nuclear envelope pore membrane protein POM 121	Homo sapiens	PSSS
USP7_MATH-TRAF__Q93009_53_206	Q93009	USP7	MATH domain	53	206	2	0.658537	GASTSVLDGPSTSSTI	707	722	Q96JG8	MAGED4	Melanoma-associated antigen D4	Homo sapiens	PSTS
USP7_MATH-TRAF__Q93009_53_206	Q93009	USP7	MATH domain	53	206	4	0.958065	VSQATSSTAVSA	428	439	Q96KR1	ZFR	Zinc finger RNA-binding protein	Homo sapiens		35044719
USP7_MATH-TRAF__Q93009_53_206	Q93009	USP7	MATH domain	53	206	2	0.936061	LSLSGSSSSPQAQVMV	212	227	Q96L08	SUSD3	Sushi domain-containing protein 3	Homo sapiens
USP7_MATH-TRAF__Q93009_53_206	Q93009	USP7	MATH domain	53	206	2	1	PLASPSHITTAN	252	263	Q96L91	EP400	E1A-binding protein p400	Homo sapiens	ASPS
USP7_MATH-TRAF__Q93009_53_206	Q93009	USP7	MATH domain	53	206	2	0.684211	LTLSSPSPSTSNQLPR	548	563	Q96ND8	ZNF583	Zinc finger protein 583	Homo sapiens	PSPS
USP7_MATH-TRAF__Q93009_53_206	Q93009	USP7	MATH domain	53	206	4	0.980565	AVSSTSSSYSSS	445	456	Q96P56	CATSPER2	Cation channel sperm-associated protein 2	Homo sapiens
USP7_MATH-TRAF__Q93009_53_206	Q93009	USP7	MATH domain	53	206	2	0.97037	SPPTTSTSALNSLVVS	383	398	Q96Q42	ALS2	Alsin	Homo sapiens
USP7_MATH-TRAF__Q93009_53_206	Q93009	USP7	MATH domain	53	206	3	0.373494	ALSDSPSNSSYVETPR	116	131	Q96RT8	TUBGCP5	Gamma-tubulin complex component 5	Homo sapiens	PSNS
USP7_MATH-TRAF__Q93009_53_206	Q93009	USP7	MATH domain	53	206	3	0.816239	YGAVPGSSSQMSVHMV	587	602	Q96SF7	TBX15	T-box transcription factor TBX15	Homo sapiens	PGSS
USP7_MATH-TRAF__Q93009_53_206	Q93009	USP7	MATH domain	53	206	2	0.24	VSAMPQSSGSHGPAIA	64	79	Q96ST3	SIN3A	Paired amphipathic helix protein Sin3a	Homo sapiens
USP7_MATH-TRAF__Q93009_53_206	Q93009	USP7	MATH domain	53	206	2	0.735537	STSSTIANIPAAAVAS	176	191	Q99504	EYA3	Eyes absent homolog 3	Homo sapiens
USP7_MATH-TRAF__Q93009_53_206	Q93009	USP7	MATH domain	53	206	2	1	IQSVGSTSSSPALLGI	1040	1055	Q99569	PKP4	Plakophilin-4	Homo sapiens		26496610
USP7_MATH-TRAF__Q93009_53_206	Q93009	USP7	MATH domain	53	206	3	1	SSSSATAPSSVV	220	231	Q99700	ATXN2	Ataxin-2	Homo sapiens
USP7_MATH-TRAF__Q93009_53_206	Q93009	USP7	MATH domain	53	206	3	0.315476	ATTSSQYPSQPPVTTV	198	213	Q99816	TSG101	Tumor susceptibility gene 101 protein	Homo sapiens
USP7_MATH-TRAF__Q93009_53_206	Q93009	USP7	MATH domain	53	206	2	0.6	AGLSTPSTSTSNNSLP	578	593	Q99856	ARID3A	AT-rich interactive domain-containing protein 3A	Homo sapiens	PSTS
USP7_MATH-TRAF__Q93009_53_206	Q93009	USP7	MATH domain	53	206	2	0.5	PGPSSAPIPGGLISQA	219	234	Q9BQD7	ANTKMT	Adenine nucleotide translocase lysine N-methyltransferase	Homo sapiens	PGPS
USP7_MATH-TRAF__Q93009_53_206	Q93009	USP7	MATH domain	53	206	2	1	TTPSTSSASGLN	320	331	Q9BTA9	WAC	WW domain-containing adapter protein with coiled-coil	Homo sapiens	PSTS
USP7_MATH-TRAF__Q93009_53_206	Q93009	USP7	MATH domain	53	206	2	0.24183	STSASGLTLSSALTST	128	143	Q9BVL2	NUP58	Nucleoporin p58/p45	Homo sapiens
USP7_MATH-TRAF__Q93009_53_206	Q93009	USP7	MATH domain	53	206	2	1	HSPPASVSPHTSSGSS	92	107	Q9BWK5	CYREN	Cell cycle regulator of non-homologous end joining	Homo sapiens
USP7_MATH-TRAF__Q93009_53_206	Q93009	USP7	MATH domain	53	206	2	0.880769	HSTAQSDSTSYISAVG	978	993	Q9C0B9	ZCCHC2	Zinc finger CCHC domain-containing protein 2	Homo sapiens
USP7_MATH-TRAF__Q93009_53_206	Q93009	USP7	MATH domain	53	206	2	0.5	VKQGSSSSQLQSWTVQ	100	115	Q9C0C6	CIPC	CLOCK-interacting pacemaker	Homo sapiens
USP7_MATH-TRAF__Q93009_53_206	Q93009	USP7	MATH domain	53	206	3	1	ASGYIERASTST	1542	1553	Q9GZU2	PEG3	Paternally-expressed gene 3 protein	Homo sapiens	ASTS	16713569
USP7_MATH-TRAF__Q93009_53_206	Q93009	USP7	MATH domain	53	206	4	0.881435	TVPSHSSHATAVTTSN	412	427	Q9H0E3	SAP130	Histone deacetylase complex subunit SAP130	Homo sapiens	PSHS	35044719
USP7_MATH-TRAF__Q93009_53_206	Q93009	USP7	MATH domain	53	206	2	0.6875	GTLAQPSTSSQGPKGE	64	79	Q9H1R3	MYLK2	Myosin light chain kinase 2, skeletal/cardiac muscle	Homo sapiens	PSTS
USP7_MATH-TRAF__Q93009_53_206	Q93009	USP7	MATH domain	53	206	2	0.805556	AASTSVTAGWGDVASS	850	865	Q9H2X6	HIPK2	Homeodomain-interacting protein kinase 2	Homo sapiens
USP7_MATH-TRAF__Q93009_53_206	Q93009	USP7	MATH domain	53	206	2	1	AFSLSAPSSSSSPGAGVSSYISQP	1541	1564	Q9H4A3	WNK1	Serine/threonine-protein kinase WNK1	Homo sapiens	PSSS,AGVS
USP7_MATH-TRAF__Q93009_53_206	Q93009	USP7	MATH domain	53	206	2	1	SSAGSSISYELKGLDI	1197	1212	Q9H792	PEAK1	Inactive tyrosine-protein kinase PEAK1	Homo sapiens	AGSS
USP7_MATH-TRAF__Q93009_53_206	Q93009	USP7	MATH domain	53	206	2	1	PNMFPSTSRASITVPS	2369	2384	Q9H799	CPLANE1	Ciliogenesis and planar polarity effector 1	Homo sapiens	PSTS
USP7_MATH-TRAF__Q93009_53_206	Q93009	USP7	MATH domain	53	206	4	0.315175	ASESQPHSSALTAPSSPGSS	104	123	Q9H9L7	AKIRIN1	Akirin-1	Homo sapiens	ASES,PGSS	35044719
USP7_MATH-TRAF__Q93009_53_206	Q93009	USP7	MATH domain	53	206	2	0.382845	EASNYNVTSDYAVHPM	124	139	Q9HAU0	PLEKHA5	Pleckstrin homology domain-containing family A member 5	Homo sapiens
USP7_MATH-TRAF__Q93009_53_206	Q93009	USP7	MATH domain	53	206	2	0.375	WYMDNPQNLPSGSSRV	41	56	Q9HB21	PLEKHA1	Pleckstrin homology domain-containing family A member 1	Homo sapiens	PSGS
USP7_MATH-TRAF__Q93009_53_206	Q93009	USP7	MATH domain	53	206	3	1	QGLAASEGPSTSVLPT	56	71	Q9HCI5	MAGEE1	Melanoma-associated antigen E1	Homo sapiens	PSTS	16713569,35044719
USP7_MATH-TRAF__Q93009_53_206	Q93009	USP7	MATH domain	53	206	4	0.972843	PGEGTSTSVPPTAYEGPSTSVVPTPDEG	168	195	Q9HCI5	MAGEE1	Melanoma-associated antigen E1	Homo sapiens	PSTS	16713569,35044719
USP7_MATH-TRAF__Q93009_53_206	Q93009	USP7	MATH domain	53	206	2	1	RDEGPSTSVPATPGEGPSTSVLPA	252	275	Q9HCI5	MAGEE1	Melanoma-associated antigen E1	Homo sapiens	PSTS,PSTS	16713569,35044719
USP7_MATH-TRAF__Q93009_53_206	Q93009	USP7	MATH domain	53	206	2	1	PGEGPSTSVLPIPGEG	348	363	Q9HCI5	MAGEE1	Melanoma-associated antigen E1	Homo sapiens	PSTS	16713569,35044719
USP7_MATH-TRAF__Q93009_53_206	Q93009	USP7	MATH domain	53	206	2	0.322034	TEPQTSTSQNVSFSAQ	160	175	Q9HCJ0	TNRC6C	Trinucleotide repeat-containing gene 6C protein	Homo sapiens
USP7_MATH-TRAF__Q93009_53_206	Q93009	USP7	MATH domain	53	206	2	0.857143	GSSSSEVSADSVFPLQ	532	547	Q9HCK1	ZDBF2	DBF4-type zinc finger-containing protein 2	Homo sapiens
USP7_MATH-TRAF__Q93009_53_206	Q93009	USP7	MATH domain	53	206	2	0.520548	PQAGSSQGASSGLSVV	404	419	Q9HCK8	CHD8	Chromodomain-helicase-DNA-binding protein 8	Homo sapiens	AGSS
USP7_MATH-TRAF__Q93009_53_206	Q93009	USP7	MATH domain	53	206	3	1	LSASSSSSHKTPASSSSALSHPAKPHSV	865	892	Q9NPG3	UBN1	Ubinuclein-1	Homo sapiens	ASSS,ASSS	35044719
USP7_MATH-TRAF__Q93009_53_206	Q93009	USP7	MATH domain	53	206	4	0.879656	SIAQPSTSSLHS	588	599	Q9NQB0	TCF7L2	Transcription factor 7-like 2	Homo sapiens	PSTS	30833792
USP7_MATH-TRAF__Q93009_53_206	Q93009	USP7	MATH domain	53	206	2	1	EDHPGHSSQAPI	444	455	Q9NQG7	HPS4	BLOC-3 complex member HPS4	Homo sapiens	PGHS
USP7_MATH-TRAF__Q93009_53_206	Q93009	USP7	MATH domain	53	206	2	0.263636	MEAGSSHDTLQQLTTH	383	398	Q9NRE2	TSHZ2	Teashirt homolog 2	Homo sapiens
USP7_MATH-TRAF__Q93009_53_206	Q93009	USP7	MATH domain	53	206	2	0.471698	DLYELGSTSVQQWPAA	358	373	Q9NRM7	LATS2	Serine/threonine-protein kinase LATS2	Homo sapiens
USP7_MATH-TRAF__Q93009_53_206	Q93009	USP7	MATH domain	53	206	2	0.216981	EPPSTSTLKQVTKVDA	189	204	Q9NS91	RAD18	E3 ubiquitin-protein ligase RAD18	Homo sapiens	PSTS	25961918,31796584
USP7_MATH-TRAF__Q93009_53_206	Q93009	USP7	MATH domain	53	206	4	0.659411	PTASSSVL	635	642	Q9NSC2	SALL1	Sal-like protein 1	Homo sapiens	ASSS	35044719
USP7_MATH-TRAF__Q93009_53_206	Q93009	USP7	MATH domain	53	206	2	0.482143	ASGSVASLSVGEGTGV	24	39	Q9NX31	OSER1	Oxidative stress-responsive serine-rich protein 1	Homo sapiens	ASLS
USP7_MATH-TRAF__Q93009_53_206	Q93009	USP7	MATH domain	53	206	3	0.967213	SSSALMTTLTQNASSS	277	292	Q9NXR8	ING3	Inhibitor of growth protein 3	Homo sapiens	ASSS
USP7_MATH-TRAF__Q93009_53_206	Q93009	USP7	MATH domain	53	206	2	0.862069	SSSSSLSSASSSSTVV	317	332	Q9NXR8	ING3	Inhibitor of growth protein 3	Homo sapiens
USP7_MATH-TRAF__Q93009_53_206	Q93009	USP7	MATH domain	53	206	2	0.82659	VSSQSSSSVSSQVTTA	210	225	Q9NXV6	CDKN2AIP	CDKN2A-interacting protein	Homo sapiens
USP7_MATH-TRAF__Q93009_53_206	Q93009	USP7	MATH domain	53	206	2	1	FLNQDPSGSVASISHQ	832	847	Q9NYA4	MTMR4	Myotubularin-related protein 4	Homo sapiens	ASIS
USP7_MATH-TRAF__Q93009_53_206	Q93009	USP7	MATH domain	53	206	2	0.225806	NSSALSSVQSSSTPLG	3254	3269	Q9NYQ7	CELSR3	Cadherin EGF LAG seven-pass G-type receptor 3	Homo sapiens
USP7_MATH-TRAF__Q93009_53_206	Q93009	USP7	MATH domain	53	206	2	1	LQPSAPSSSSSQAPLP	447	462	Q9NZ52	GGA3	ADP-ribosylation factor-binding protein GGA3	Homo sapiens	PSSS
USP7_MATH-TRAF__Q93009_53_206	Q93009	USP7	MATH domain	53	206	2	0.375	PDTSTLVNSASTASSS	676	691	Q9NZP6	NPAP1	Nuclear pore-associated protein 1	Homo sapiens	ASSS
USP7_MATH-TRAF__Q93009_53_206	Q93009	USP7	MATH domain	53	206	3	0.957895	MSVSSISSAGSS	528	539	Q9P0L2	MARK1	Serine/threonine-protein kinase MARK1	Homo sapiens	AGSS
USP7_MATH-TRAF__Q93009_53_206	Q93009	USP7	MATH domain	53	206	4	0.268085	GSPELVSSPAASSSSA	748	763	Q9P206	KIAA1522	Uncharacterized protein KIAA1522	Homo sapiens	ASSS
USP7_MATH-TRAF__Q93009_53_206	Q93009	USP7	MATH domain	53	206	2	0.666667	SSSSGSVSTSSLASSD	2357	2372	Q9P281	BAHCC1	BAH and coiled-coil domain-containing protein 1	Homo sapiens
USP7_MATH-TRAF__Q93009_53_206	Q93009	USP7	MATH domain	53	206	3	0.275862	ASSSLTSS	419	426	Q9P2B4	CTTNBP2NL	CTTNBP2 N-terminal-like protein	Homo sapiens	ASSS
USP7_MATH-TRAF__Q93009_53_206	Q93009	USP7	MATH domain	53	206	2	0.238806	AMPAPTPSSSPVPTLS	549	564	Q9UBU9	NXF1	Nuclear RNA export factor 1	Homo sapiens	PSSS
USP7_MATH-TRAF__Q93009_53_206	Q93009	USP7	MATH domain	53	206	3	0.771144	RMDVFYLQPEASSSTD	1321	1336	Q9UBW7	ZMYM2	Zinc finger MYM-type protein 2	Homo sapiens
USP7_MATH-TRAF__Q93009_53_206	Q93009	USP7	MATH domain	53	206	2	0.230769	VSALTHSPSSSSISSV	308	323	Q9UDT6	CLIP2	CAP-Gly domain-containing linker protein 2	Homo sapiens	PSSS
USP7_MATH-TRAF__Q93009_53_206	Q93009	USP7	MATH domain	53	206	2	1	MAEAATPGTTATTSGA	1	16	Q9UHC7	MKRN1	E3 ubiquitin-protein ligase makorin-1	Homo sapiens
USP7_MATH-TRAF__Q93009_53_206	Q93009	USP7	MATH domain	53	206	3	0.86335	VTTSASGSKTTVISAV	284	299	Q9UHR5	SAP30BP	SAP30-binding protein	Homo sapiens	ASGS	35044719
USP7_MATH-TRAF__Q93009_53_206	Q93009	USP7	MATH domain	53	206	3	0.75	TLTTASTSSSSS	1532	1543	Q9UHV7	MED13	Mediator of RNA polymerase II transcription subunit 13	Homo sapiens	ASTS
USP7_MATH-TRAF__Q93009_53_206	Q93009	USP7	MATH domain	53	206	2	0.666667	GHSPTEVAGTSASSPA	40	55	Q9UIW0	VAX2	Ventral anterior homeobox 2	Homo sapiens	AGTS
USP7_MATH-TRAF__Q93009_53_206	Q93009	USP7	MATH domain	53	206	3	0.888889	SGWEGPSASWALSAWEGPSTSRALGLSESPGSSLPVVVSE	956	995	Q9UJ55	MAGEL2	MAGE-like protein 2	Homo sapiens	PSAS,PSTS,PGSS	23452853,28973533,34265304
USP7_MATH-TRAF__Q93009_53_206	Q93009	USP7	MATH domain	53	206	2	0.533333	LSASSSSSASLPFDDR	16	31	Q9UJ98	STAG3	Cohesin subunit SA-3	Homo sapiens	ASSS
USP7_MATH-TRAF__Q93009_53_206	Q93009	USP7	MATH domain	53	206	2	0.6	PPVTPSQSHPQVMPSQSQPPVTPS	743	766	Q9UKF5	ADAM29	Disintegrin and metalloproteinase domain-containing protein 29	Homo sapiens	PSQS,PSQS
USP7_MATH-TRAF__Q93009_53_206	Q93009	USP7	MATH domain	53	206	2	0.898608	HGSGTVQWTQEEGTGV	1068	1083	Q9ULD8	KCNH3	Potassium voltage-gated channel subfamily H member 3	Homo sapiens
USP7_MATH-TRAF__Q93009_53_206	Q93009	USP7	MATH domain	53	206	2	0.983591	ALQIEQGESSQNGTVL	52	67	Q9ULG6	CCPG1	Cell cycle progression protein 1	Homo sapiens
USP7_MATH-TRAF__Q93009_53_206	Q93009	USP7	MATH domain	53	206	2	0.611111	SASSTSSSAVSTPPLI	226	241	Q9ULK2	ATXN7L1	Ataxin-7-like protein 1	Homo sapiens
USP7_MATH-TRAF__Q93009_53_206	Q93009	USP7	MATH domain	53	206	3	0.900763	ASTSSTQLPIGFSTPA	378	393	Q9ULL0	KIAA1210	Acrosomal protein KIAA1210	Homo sapiens	ASTS
USP7_MATH-TRAF__Q93009_53_206	Q93009	USP7	MATH domain	53	206	3	0.975477	QQPSASGSLVQQATDA	525	540	Q9ULL8	SHROOM4	Protein Shroom4	Homo sapiens	PSAS
USP7_MATH-TRAF__Q93009_53_206	Q93009	USP7	MATH domain	53	206	2	0.77193	TSSSNVATATTVLSVGQSLSNTLTTSLT	1616	1643	Q9ULT8	HECTD1	E3 ubiquitin-protein ligase HECTD1	Homo sapiens
USP7_MATH-TRAF__Q93009_53_206	Q93009	USP7	MATH domain	53	206	3	0.972603	ATATTSTS	775	782	Q9ULU4	ZMYND8	MYND-type zinc finger-containing chromatin reader ZMYND8	Homo sapiens		16713569
USP7_MATH-TRAF__Q93009_53_206	Q93009	USP7	MATH domain	53	206	2	0.993958	ITQSPSTSTITLVTST	875	890	Q9ULU4	ZMYND8	MYND-type zinc finger-containing chromatin reader ZMYND8	Homo sapiens	PSTS	16713569
USP7_MATH-TRAF__Q93009_53_206	Q93009	USP7	MATH domain	53	206	3	0.633867	DASSQTRMVHASASTS	1564	1579	Q9UPA5	BSN	Protein bassoon	Homo sapiens	ASAS	35044719
USP7_MATH-TRAF__Q93009_53_206	Q93009	USP7	MATH domain	53	206	4	0.588727	HDATASSSSAAATVRA	2645	2660	Q9UPA5	BSN	Protein bassoon	Homo sapiens	ASSS	35044719
USP7_MATH-TRAF__Q93009_53_206	Q93009	USP7	MATH domain	53	206	2	0.984733	SSVPTTINTIGTSTST	223	238	Q9UPU9	SAMD4A	Protein Smaug homolog 1	Homo sapiens
USP7_MATH-TRAF__Q93009_53_206	Q93009	USP7	MATH domain	53	206	2	0.473684	SSAMIQPHGAASSSQF	753	768	Q9Y2K2	SIK3	Serine/threonine-protein kinase SIK3	Homo sapiens	ASSS
USP7_MATH-TRAF__Q93009_53_206	Q93009	USP7	MATH domain	53	206	2	0.614085	STVYSDSQSSQQSVML	622	637	Q9Y3S1	WNK2	Serine/threonine-protein kinase WNK2	Homo sapiens
USP7_MATH-TRAF__Q93009_53_206	Q93009	USP7	MATH domain	53	206	3	0.666667	SVSSASSSSTVL	132	143	Q9Y4X4	KLF12	Krueppel-like factor 12	Homo sapiens	ASSS	35044719
USP7_MATH-TRAF__Q93009_53_206	Q93009	USP7	MATH domain	53	206	2	0.998793	ETSVSSTVSSTQTMVT	510	525	Q9Y5Z7	HCFC2	Host cell factor 2	Homo sapiens
USP7_MATH-TRAF__Q93009_53_206	Q93009	USP7	MATH domain	53	206	2	0.259259	LNSLESTSSSGIGSYS	665	680	Q9Y6D6	ARFGEF1	Brefeldin A-inhibited guanine nucleotide-exchange protein 1	Homo sapiens
USP7___Q93009_1_1102	Q93009	USP7	Ubiquitin carboxyl-terminal hydrolase	1	1102	2	0.692308	SPQPSASSSSQFSTSG	860	875	O15054	KDM6B	Lysine-specific demethylase 6B	Homo sapiens	ASSS	30224337,33768140
USP7___Q93009_1_1102	Q93009	USP7	Ubiquitin carboxyl-terminal hydrolase	1	1102	2	0.398058	AQASTSDSAARISPGQ	8	23	O15151	MDM4	Protein Mdm4	Homo sapiens		15916963,18566590,20713061,31519875
USP7___Q93009_1_1102	Q93009	USP7	Ubiquitin carboxyl-terminal hydrolase	1	1102	2	0.538462	ASTSSGISTSAPAFGF	275	290	O15504	NUP42	Nucleoporin NUP42	Homo sapiens	ASTS
USP7___Q93009_1_1102	Q93009	USP7	Ubiquitin carboxyl-terminal hydrolase	1	1102	2	0.991961	NLMLDDVIASGSSASA	1569	1584	O43497	CACNA1G	Voltage-dependent T-type calcium channel subunit alpha-1G	Homo sapiens
USP7___Q93009_1_1102	Q93009	USP7	Ubiquitin carboxyl-terminal hydrolase	1	1102	2	1	AFPSTSAFGQEAGEIV	120	135	O60318	MCM3AP	Germinal-center associated nuclear protein	Homo sapiens	PSTS
USP7___Q93009_1_1102	Q93009	USP7	Ubiquitin carboxyl-terminal hydrolase	1	1102	3	0.990826	SLPSTSVTPHSPSSPV	103	118	O75928	PIAS2	E3 SUMO-protein ligase PIAS2	Homo sapiens	PSTS
USP7___Q93009_1_1102	Q93009	USP7	Ubiquitin carboxyl-terminal hydrolase	1	1102	2	0.970037	NLSEARAQIAEPSTSR	500	515	O76039	CDKL5	Cyclin-dependent kinase-like 5	Homo sapiens	PSTS
USP7___Q93009_1_1102	Q93009	USP7	Ubiquitin carboxyl-terminal hydrolase	1	1102	3	0.995968	EAQAGTSSLQVMLDHH	131	146	O95073	FSBP	Fibrinogen silencer-binding protein	Homo sapiens	AGTS
USP7___Q93009_1_1102	Q93009	USP7	Ubiquitin carboxyl-terminal hydrolase	1	1102	3	0.986452	QASTSHAFGDSKVTVV	638	653	O95447	LCA5L	Lebercilin-like protein	Homo sapiens	ASTS
USP7___Q93009_1_1102	Q93009	USP7	Ubiquitin carboxyl-terminal hydrolase	1	1102	2	0.437992	DAEPGPSSLGSMLMPV	216	231	P0DP91	ERCC6	Chimeric ERCC6-PGBD3 protein	Homo sapiens
USP7___Q93009_1_1102	Q93009	USP7	Ubiquitin carboxyl-terminal hydrolase	1	1102	2	0.989619	SPVERPSTSTAVFGTV	1804	1819	P12270	TPR	Nucleoprotein TPR	Homo sapiens	PSTS
USP7___Q93009_1_1102	Q93009	USP7	Ubiquitin carboxyl-terminal hydrolase	1	1102	2	0.48	ASSSYSVSSPRSVDSY	96	111	P18850	ATF6	Cyclic AMP-dependent transcription factor ATF-6 alpha	Homo sapiens	ASSS
USP7___Q93009_1_1102	Q93009	USP7	Ubiquitin carboxyl-terminal hydrolase	1	1102	3	0.995307	VEASPSTSSAHTPSQI	1726	1741	P46821	MAP1B	Microtubule-associated protein 1B	Homo sapiens	PSTS
USP7___Q93009_1_1102	Q93009	USP7	Ubiquitin carboxyl-terminal hydrolase	1	1102	3	0.99399	AQPSTSSA	148	155	P49790	NUP153	Nuclear pore complex protein Nup153	Homo sapiens	PSTS
USP7___Q93009_1_1102	Q93009	USP7	Ubiquitin carboxyl-terminal hydrolase	1	1102	2	0.221569	SNAYTSTSNASSNVFG	391	406	P52594	AGFG1	Arf-GAP domain and FG repeat-containing protein 1	Homo sapiens
USP7___Q93009_1_1102	Q93009	USP7	Ubiquitin carboxyl-terminal hydrolase	1	1102	2	0.437992	DAEPGPSSLGSMLMPV	216	231	Q03468	ERCC6	DNA excision repair protein ERCC-6	Homo sapiens		22032989,26030138,31775559
USP7___Q93009_1_1102	Q93009	USP7	Ubiquitin carboxyl-terminal hydrolase	1	1102	3	1	EPSTSTGFSSGPSSIV	1350	1365	Q12816	TRO	Trophinin	Homo sapiens	PSTS	16713569
USP7___Q93009_1_1102	Q93009	USP7	Ubiquitin carboxyl-terminal hydrolase	1	1102	2	0.902893	VVPTALELQPSTSTDR	1202	1217	Q14676	MDC1	Mediator of DNA damage checkpoint protein 1	Homo sapiens	PSTS	30179224
USP7___Q93009_1_1102	Q93009	USP7	Ubiquitin carboxyl-terminal hydrolase	1	1102	2	0.898305	SLFHDSKPSSSSPVAY	344	359	Q14694	USP10	Ubiquitin carboxyl-terminal hydrolase 10	Homo sapiens	PSSS
USP7___Q93009_1_1102	Q93009	USP7	Ubiquitin carboxyl-terminal hydrolase	1	1102	2	0.996986	ASTSTNVANITATSHT	2152	2167	Q2M2H8	MGAM2	Probable maltase-glucoamylase 2	Homo sapiens	ASTS
USP7___Q93009_1_1102	Q93009	USP7	Ubiquitin carboxyl-terminal hydrolase	1	1102	4	0.96748	WEQGSPGTSYSLDVPR	299	314	Q496M5	PLK5	Inactive serine/threonine-protein kinase PLK5	Homo sapiens	PGTS
USP7___Q93009_1_1102	Q93009	USP7	Ubiquitin carboxyl-terminal hydrolase	1	1102	2	0.835214	RERSASRRSSASSSDS	384	399	Q53F19	NCBP3	Nuclear cap-binding protein subunit 3	Homo sapiens	ASSS
USP7___Q93009_1_1102	Q93009	USP7	Ubiquitin carboxyl-terminal hydrolase	1	1102	2	1	VASSSREGYVSHHNTP	425	440	Q5T0W9	FAM83B	Protein FAM83B	Homo sapiens	ASSS
USP7___Q93009_1_1102	Q93009	USP7	Ubiquitin carboxyl-terminal hydrolase	1	1102	2	0.617647	TALLPSTSQHTGDLTS	680	695	Q5T6F2	UBAP2	Ubiquitin-associated protein 2	Homo sapiens	PSTS	35044719
USP7___Q93009_1_1102	Q93009	USP7	Ubiquitin carboxyl-terminal hydrolase	1	1102	2	0.327869	ALSIAGPSSRSTDSSM	719	734	Q5XKL5	BTBD8	BTB/POZ domain-containing protein 8	Homo sapiens
USP7___Q93009_1_1102	Q93009	USP7	Ubiquitin carboxyl-terminal hydrolase	1	1102	3	1	EASTSASIDRSA	101	112	Q6P1J9	CDC73	Parafibromin	Homo sapiens	ASTS
USP7___Q93009_1_1102	Q93009	USP7	Ubiquitin carboxyl-terminal hydrolase	1	1102	2	0.999374	QSWVREHNPESGEEVV	109	124	Q6R2W3	SCAND3	SCAN domain-containing protein 3	Homo sapiens
USP7___Q93009_1_1102	Q93009	USP7	Ubiquitin carboxyl-terminal hydrolase	1	1102	2	0.97774	AHSSSQEVLATVPFHG	183	198	Q6ZUF6	LINC00336	Putative uncharacterized protein encoded by LINC00336	Homo sapiens
USP7___Q93009_1_1102	Q93009	USP7	Ubiquitin carboxyl-terminal hydrolase	1	1102	2	0.753247	LGPREVGGQGAGNTGG	469	484	Q7Z5L9	IRF2BP2	Interferon regulatory factor 2-binding protein 2	Homo sapiens
USP7___Q93009_1_1102	Q93009	USP7	Ubiquitin carboxyl-terminal hydrolase	1	1102	2	0.295455	AAIASTSGASNNSSSN	757	772	Q86UE8	TLK2	Serine/threonine-protein kinase tousled-like 2	Homo sapiens	ASTS
USP7___Q93009_1_1102	Q93009	USP7	Ubiquitin carboxyl-terminal hydrolase	1	1102	3	1	GASSSSSTEALI	147	158	Q86UZ6	ZBTB46	Zinc finger and BTB domain-containing protein 46	Homo sapiens	ASSS
USP7___Q93009_1_1102	Q93009	USP7	Ubiquitin carboxyl-terminal hydrolase	1	1102	2	1	SEAFASTSAPFTSLPF	393	408	Q86XN7	PROSER1	Proline and serine-rich protein 1	Homo sapiens	ASTS
USP7___Q93009_1_1102	Q93009	USP7	Ubiquitin carboxyl-terminal hydrolase	1	1102	2	0.50641	TSVEQVRERSYQRALL	1256	1271	Q8IZD2	KMT2E	Inactive histone-lysine N-methyltransferase 2E	Homo sapiens
USP7___Q93009_1_1102	Q93009	USP7	Ubiquitin carboxyl-terminal hydrolase	1	1102	2	0.777778	EQAGSSSLVNGRLHEL	332	347	Q8N3F8	MICALL1	MICAL-like protein 1	Homo sapiens	AGSS
USP7___Q93009_1_1102	Q93009	USP7	Ubiquitin carboxyl-terminal hydrolase	1	1102	3	0.936073	DYASTSASVSRHSSSV	288	303	Q8ND83	SLAIN1	SLAIN motif-containing protein 1	Homo sapiens	ASTS
USP7___Q93009_1_1102	Q93009	USP7	Ubiquitin carboxyl-terminal hydrolase	1	1102	2	0.934641	GPSWGEPIAAASSTST	1088	1103	Q8NDV7	TNRC6A	Trinucleotide repeat-containing gene 6A protein	Homo sapiens
USP7___Q93009_1_1102	Q93009	USP7	Ubiquitin carboxyl-terminal hydrolase	1	1102	2	1	GEGASWMFQPMNNSKM	613	628	Q8NDZ0	BEND2	BEN domain-containing protein 2	Homo sapiens
USP7___Q93009_1_1102	Q93009	USP7	Ubiquitin carboxyl-terminal hydrolase	1	1102	2	1	ATQVAFEEPQPSTSTS	167	182	Q96EP1	CHFR	E3 ubiquitin-protein ligase CHFR	Homo sapiens	PSTS	17442268,19182791
USP7___Q93009_1_1102	Q93009	USP7	Ubiquitin carboxyl-terminal hydrolase	1	1102	2	0.980565	QSSSAVSSTSSSYSSS	441	456	Q96P56	CATSPER2	Cation channel sperm-associated protein 2	Homo sapiens
USP7___Q93009_1_1102	Q93009	USP7	Ubiquitin carboxyl-terminal hydrolase	1	1102	3	0.816239	YGAVPGSSSQMSVHMV	587	602	Q96SF7	TBX15	T-box transcription factor TBX15	Homo sapiens	PGSS
USP7___Q93009_1_1102	Q93009	USP7	Ubiquitin carboxyl-terminal hydrolase	1	1102	2	0.956863	TLRSKSMTAELEELAS	690	705	Q9BYB0	SHANK3	SH3 and multiple ankyrin repeat domains protein 3	Homo sapiens
USP7___Q93009_1_1102	Q93009	USP7	Ubiquitin carboxyl-terminal hydrolase	1	1102	4	1	ASGYIERASTST	1542	1553	Q9GZU2	PEG3	Paternally-expressed gene 3 protein	Homo sapiens	ASTS	16713569
USP7___Q93009_1_1102	Q93009	USP7	Ubiquitin carboxyl-terminal hydrolase	1	1102	2	0.563258	STSASASASPFQSAWY	52	67	Q9H992	MARCHF7	E3 ubiquitin-protein ligase MARCHF7	Homo sapiens		16713569,18410486,23105109,27302477
USP7___Q93009_1_1102	Q93009	USP7	Ubiquitin carboxyl-terminal hydrolase	1	1102	2	0.796968	TSTSVPPTAYEGPSTS	172	187	Q9HCI5	MAGEE1	Melanoma-associated antigen E1	Homo sapiens	PSTS	16713569,35044719
USP7___Q93009_1_1102	Q93009	USP7	Ubiquitin carboxyl-terminal hydrolase	1	1102	2	0.440613	PGEGPSTSVLPAASDG	264	279	Q9HCI5	MAGEE1	Melanoma-associated antigen E1	Homo sapiens	PSTS	16713569,35044719
USP7___Q93009_1_1102	Q93009	USP7	Ubiquitin carboxyl-terminal hydrolase	1	1102	2	0.520548	PQAGSSQGASSGLSVV	404	419	Q9HCK8	CHD8	Chromodomain-helicase-DNA-binding protein 8	Homo sapiens	AGSS
USP7___Q93009_1_1102	Q93009	USP7	Ubiquitin carboxyl-terminal hydrolase	1	1102	2	0.879656	SIAQPSTSSLHSHSSL	588	603	Q9NQB0	TCF7L2	Transcription factor 7-like 2	Homo sapiens	PSTS	30833792
USP7___Q93009_1_1102	Q93009	USP7	Ubiquitin carboxyl-terminal hydrolase	1	1102	2	0.56231	ETPGPSYSSSEQVHVT	419	434	Q9NS56	TOPORS	E3 ubiquitin-protein ligase Topors	Homo sapiens
USP7___Q93009_1_1102	Q93009	USP7	Ubiquitin carboxyl-terminal hydrolase	1	1102	2	0.886792	LDASPSSSAGSLQTTL	2017	2032	Q9P0X4	CACNA1I	Voltage-dependent T-type calcium channel subunit alpha-1I	Homo sapiens	PSSS
USP7___Q93009_1_1102	Q93009	USP7	Ubiquitin carboxyl-terminal hydrolase	1	1102	2	0.75	TANSTLTTASTSSSSS	1528	1543	Q9UHV7	MED13	Mediator of RNA polymerase II transcription subunit 13	Homo sapiens	ASTS
USP7___Q93009_1_1102	Q93009	USP7	Ubiquitin carboxyl-terminal hydrolase	1	1102	2	0.983591	ALQIEQGESSQNGTVL	52	67	Q9ULG6	CCPG1	Cell cycle progression protein 1	Homo sapiens
USP9X_UBL__Q93008_889_970	Q93008	USP9X	Ubiquitin carboxyl-terminal hydrolases, Ubiquitin-like 1	889	970	2	0.741176	FLEHLLSDHISLSTGS	290	305	Q14CX5	MFSD13A	Transmembrane protein 180	Homo sapiens
USP9X_UBL__Q93008_889_970	Q93008	USP9X	Ubiquitin carboxyl-terminal hydrolases, Ubiquitin-like 1	889	970	2	0.5	EQQQTQASQHLQALQQ	1428	1443	Q68DE3	USF3	Basic helix-loop-helix domain-containing protein USF3	Homo sapiens
USP9X_UBL__Q93008_889_970	Q93008	USP9X	Ubiquitin carboxyl-terminal hydrolases, Ubiquitin-like 1	889	970	2	0.3	PTPQALYATVHQSYPH	848	863	Q8WWM7	ATXN2L	Ataxin-2-like protein	Homo sapiens
USP9X_UBL__Q93008_889_970	Q93008	USP9X	Ubiquitin carboxyl-terminal hydrolases, Ubiquitin-like 1	889	970	2	0.5	REVRRRRMVQGKTRRR	165	180	Q96A58	RERG	Ras-related and estrogen-regulated growth inhibitor	Homo sapiens
USP9X_UBL__Q93008_889_970	Q93008	USP9X	Ubiquitin carboxyl-terminal hydrolases, Ubiquitin-like 1	889	970	2	0.3	QDAGRSSRHPPEQRRR	1465	1480	Q96QZ7	MAGI1	Membrane-associated guanylate kinase, WW and PDZ domain-containing protein 1	Homo sapiens

## Sheet: S2C. USP7 MATH  previous data 
Peptide descriptor	bait	bait_accession	bait_gene_name	bait_domain	bait_start	bait_stop	max_confidence	max_specificity	collapsed_hit	hit_start	hit_stop	hit_accession	hit_gene_name	hit_protein_name	motif
ProP-PD peptide	USP7_MATH-TRAF__Q93009_53_206	Q93009	USP7	MATH domain	53	206	2	EASGSLESPVLEWSKV	712	727	IDR	A0A096LP49	CCDC187	Coiled-coil domain-containing protein 187	ASGS
ProP-PD peptide	USP7_MATH-TRAF__Q93009_53_206	Q93009	USP7	MATH domain	53	206	2	SWEGTSGNVTFTSSAT	269	284	IDR	A0A1B0GTS1	HSFX4	Heat shock transcription factor, X-linked member 4
ProP-PD peptide	USP7_MATH-TRAF__Q93009_53_206	Q93009	USP7	MATH domain	53	206	3	EGTSGNVTFTSSATTW	271	286	IDR	A0A1B0GTS1	HSFX4	Heat shock transcription factor, X-linked member 4
ProP-PD peptide	USP7_MATH-TRAF__Q93009_53_206	Q93009	USP7	MATH domain	53	206	2	SWEGTSGNVTFTSSAT	269	284	IDR	A0A1B0GWH4	HSFX3	Heat shock transcription factor, X-linked member 3
ProP-PD peptide	USP7_MATH-TRAF__Q93009_53_206	Q93009	USP7	MATH domain	53	206	3	EGTSGNVTFTSSATTW	271	286	IDR	A0A1B0GWH4	HSFX3	Heat shock transcription factor, X-linked member 3
ProP-PD peptide	USP7_MATH-TRAF__Q93009_53_206	Q93009	USP7	MATH domain	53	206	3	TPPQTQPGPSHVMPYV	115	130	IDR	A1E959	ODAM	Odontogenic ameloblast-associated protein	PGPS
ProP-PD peptide	USP7_MATH-TRAF__Q93009_53_206	Q93009	USP7	MATH domain	53	206	2	SQSLPTAVPTATSSSA	484	499	IDR	A6NF01	POM121B	Putative nuclear envelope pore membrane protein POM 121B
ProP-PD peptide	USP7_MATH-TRAF__Q93009_53_206	Q93009	USP7	MATH domain	53	206	2	PTAVPTATSSSAADFS	488	503	IDR	A6NF01	POM121B	Putative nuclear envelope pore membrane protein POM 121B
ProP-PD peptide	USP7_MATH-TRAF__Q93009_53_206	Q93009	USP7	MATH domain	53	206	2	DGAGPSGAGASNVFVQ	191	206	IDR	A6NNL0	NUTM2B	NUT family member 2B	AGAS
ProP-PD peptide	USP7_MATH-TRAF__Q93009_53_206	Q93009	USP7	MATH domain	53	206	2	GAGPSGAGASNVFVQM	192	207	IDR	A6NNL0	NUTM2B	NUT family member 2B	AGAS
ProP-PD peptide	USP7_MATH-TRAF__Q93009_53_206	Q93009	USP7	MATH domain	53	206	2	EGSSQDNPTAQPVVQL	584	599	IDR	A7E2F4	GOLGA8A	Golgin subfamily A member 8A
ProP-PD peptide	USP7_MATH-TRAF__Q93009_53_206	Q93009	USP7	MATH domain	53	206	2	SQSLPTAVPTATSSSA	877	892	IDR	A8CG34	POM121C	Nuclear envelope pore membrane protein POM 121C
ProP-PD peptide	USP7_MATH-TRAF__Q93009_53_206	Q93009	USP7	MATH domain	53	206	2	PTAVPTATSSSAADFS	881	896	IDR	A8CG34	POM121C	Nuclear envelope pore membrane protein POM 121C
ProP-PD peptide	USP7_MATH-TRAF__Q93009_53_206	Q93009	USP7	MATH domain	53	206	2	SSSHLILDPPKEDVTV	841	856	IDR	B2RC85	RSPH10B2	Radial spoke head 10 homolog B2
ProP-PD peptide	USP7_MATH-TRAF__Q93009_53_206	Q93009	USP7	MATH domain	53	206	2	FASIATTSLDPTVPIS	284	299	IDR	C9JH25	PRRT4	Proline-rich transmembrane protein 4
ProP-PD peptide	USP7_MATH-TRAF__Q93009_53_206	Q93009	USP7	MATH domain	53	206	2	TQSLTAQQASSSSPSL	637	652	IDR	G9CGD6	CNK3/IPCEF1	CNK3/IPCEF1 fusion protein	ASSS
ProP-PD peptide	USP7_MATH-TRAF__Q93009_53_206	Q93009	USP7	MATH domain	53	206	4	ASSSSPSLSGTSYSFS	645	660	IDR	G9CGD6	CNK3/IPCEF1	CNK3/IPCEF1 fusion protein	PSLS
ProP-PD peptide	USP7_MATH-TRAF__Q93009_53_206	Q93009	USP7	MATH domain	53	206	2	QSGGSSQAGVVTVSDV	8	23	Domain	O00233	PSMD9	26S proteasome non-ATPase regulatory subunit 9
ProP-PD peptide	USP7_MATH-TRAF__Q93009_53_206	Q93009	USP7	MATH domain	53	206	2	PTATTSGIRATLTPTV	416	431	IDR	O00268	TAF4	Transcription initiation factor TFIID subunit 4
ProP-PD peptide	USP7_MATH-TRAF__Q93009_53_206	Q93009	USP7	MATH domain	53	206	2	AASEAASSSLPAVVVE	481	496	IDR	O00499	BIN1	Myc box-dependent-interacting protein 1	ASSS
ProP-PD peptide	USP7_MATH-TRAF__Q93009_53_206	Q93009	USP7	MATH domain	53	206	2	QASLSSASESSILTAQ	341	356	IDR	O00590	ACKR2	Atypical chemokine receptor 2	ASLS
ProP-PD peptide	USP7_MATH-TRAF__Q93009_53_206	Q93009	USP7	MATH domain	53	206	2	ALSPGVSTSGISSSQG	656	671	IDR	O14497	ARID1A	AT-rich interactive domain-containing protein 1A	PGVS
ProP-PD peptide	USP7_MATH-TRAF__Q93009_53_206	Q93009	USP7	MATH domain	53	206	2	GSVHSPSTSMATSSQY	20	35	IDR	O14519	CDK2AP1	Cyclin-dependent kinase 2-associated protein 1	PSTS
ProP-PD peptide	USP7_MATH-TRAF__Q93009_53_206	Q93009	USP7	MATH domain	53	206	3	YASVSPSLSSSSSSGY	800	815	IDR	O14529	CUX2	Homeobox protein cut-like 2	PSLS
ProP-PD peptide	USP7_MATH-TRAF__Q93009_53_206	Q93009	USP7	MATH domain	53	206	3	SVSPVPSSSAPISPSP	1409	1424	IDR	O14529	CUX2	Homeobox protein cut-like 2	PSSS
ProP-PD peptide	USP7_MATH-TRAF__Q93009_53_206	Q93009	USP7	MATH domain	53	206	2	SVASSPSSAISTATPS	761	776	IDR	O14607	UTY	Histone demethylase UTY
ProP-PD peptide	USP7_MATH-TRAF__Q93009_53_206	Q93009	USP7	MATH domain	53	206	2	SGSSSEASSVPHLLAQ	4121	4136	IDR	O14686	KMT2D	Histone-lysine N-methyltransferase 2D
ProP-PD peptide	USP7_MATH-TRAF__Q93009_53_206	Q93009	USP7	MATH domain	53	206	2	TDSIHSAHSSHSLSRD	290	305	IDR	O14795	UNC13B	Protein unc-13 homolog B
ProP-PD peptide	USP7_MATH-TRAF__Q93009_53_206	Q93009	USP7	MATH domain	53	206	2	VSTSSSTTPSSSLSTM	772	787	IDR	O14974	PPP1R12A	Protein phosphatase 1 regulatory subunit 12A	PSSS
ProP-PD peptide	USP7_MATH-TRAF__Q93009_53_206	Q93009	USP7	MATH domain	53	206	2	SSTTPSSSLSTMSSSL	776	791	IDR	O14974	PPP1R12A	Protein phosphatase 1 regulatory subunit 12A	PSSS
ProP-PD peptide	USP7_MATH-TRAF__Q93009_53_206	Q93009	USP7	MATH domain	53	206	2	ANEPGTSYMSVQDNGE	68	83	IDR	O14990	PPP1R2C	Protein phosphatase inhibitor 2 family member C	PGTS
ProP-PD peptide	USP7_MATH-TRAF__Q93009_53_206	Q93009	USP7	MATH domain	53	206	3	SASSASTTASTAIAAT	315	330	IDR	O15047	SETD1A	Histone-lysine N-methyltransferase SETD1A
ProP-PD peptide	USP7_MATH-TRAF__Q93009_53_206	Q93009	USP7	MATH domain	53	206	2	PMPMAAEPLPSSSVSG	751	766	IDR	O15047	SETD1A	Histone-lysine N-methyltransferase SETD1A	PSSS
ProP-PD peptide	USP7_MATH-TRAF__Q93009_53_206	Q93009	USP7	MATH domain	53	206	2	AAEPLPSSSVSGEEAR	755	770	IDR	O15047	SETD1A	Histone-lysine N-methyltransferase SETD1A	PSSS
ProP-PD peptide	USP7_MATH-TRAF__Q93009_53_206	Q93009	USP7	MATH domain	53	206	2	GDSVHMEGLPGSSTSI	1293	1308	IDR	O15061	SYNM	Synemin	PGSS
ProP-PD peptide	USP7_MATH-TRAF__Q93009_53_206	Q93009	USP7	MATH domain	53	206	3	AEATRLHQSASSSTSS	643	658	IDR	O15085	ARHGEF11	Rho guanine nucleotide exchange factor 11	ASSS
ProP-PD peptide	USP7_MATH-TRAF__Q93009_53_206	Q93009	USP7	MATH domain	53	206	2	SSTAMTVMADLGERMV	146	161	Domain	O15120	AGPAT2	1-acyl-sn-glycerol-3-phosphate acyltransferase beta
ProP-PD peptide	USP7_MATH-TRAF__Q93009_53_206	Q93009	USP7	MATH domain	53	206	2	AQASTSDSAARISPGQ	8	23	IDR	O15151	MDM4	Protein Mdm4
ProP-PD peptide	USP7_MATH-TRAF__Q93009_53_206	Q93009	USP7	MATH domain	53	206	2	MQGNQILVFPSSSSSS	421	436	IDR	O15209	ZBTB22	Zinc finger and BTB domain-containing protein 22	PSSS
ProP-PD peptide	USP7_MATH-TRAF__Q93009_53_206	Q93009	USP7	MATH domain	53	206	3	AASSSSASTQHSIIIT	349	364	IDR	O15218	GPR182	G-protein coupled receptor 182	ASSS
ProP-PD peptide	USP7_MATH-TRAF__Q93009_53_206	Q93009	USP7	MATH domain	53	206	3	VPANGEMSSSHSAQSM	460	475	IDR	O15350	TP73	Tumor protein p73
ProP-PD peptide	USP7_MATH-TRAF__Q93009_53_206	Q93009	USP7	MATH domain	53	206	2	SVASSPSSAISTATPS	814	829	IDR	O15550	KDM6A	Lysine-specific demethylase 6A
ProP-PD peptide	USP7_MATH-TRAF__Q93009_53_206	Q93009	USP7	MATH domain	53	206	2	NLMLDDVIASGSSASA	1569	1584	IDR	O43497	CACNA1G	Voltage-dependent T-type calcium channel subunit alpha-1G	ASGS
ProP-PD peptide	USP7_MATH-TRAF__Q93009_53_206	Q93009	USP7	MATH domain	53	206	2	LPVSHGAHFSGDVSKA	460	475	Domain	O43592	XPOT	Exportin-T
ProP-PD peptide	USP7_MATH-TRAF__Q93009_53_206	Q93009	USP7	MATH domain	53	206	3	DGASSSTANVEDVHAR	80	95	IDR	O43719	HTATSF1	HIV Tat-specific factor 1	ASSS
ProP-PD peptide	USP7_MATH-TRAF__Q93009_53_206	Q93009	USP7	MATH domain	53	206	2	FKSPTSVGAFPSTSAF	112	127	IDR	O60318	MCM3AP	Germinal-center associated nuclear protein	PSTS
ProP-PD peptide	USP7_MATH-TRAF__Q93009_53_206	Q93009	USP7	MATH domain	53	206	3	AFPSTSAFGQEAGEIV	120	135	IDR	O60318	MCM3AP	Germinal-center associated nuclear protein	PSTS
ProP-PD peptide	USP7_MATH-TRAF__Q93009_53_206	Q93009	USP7	MATH domain	53	206	2	MTELAGASSSAAHRPA	1	16	IDR	O60907	TBL1X	F-box-like/WD repeat-containing protein TBL1X	AGAS
ProP-PD peptide	USP7_MATH-TRAF__Q93009_53_206	Q93009	USP7	MATH domain	53	206	3	HTAIASASTTAPASSP	342	357	IDR	O75112	LDB3	LIM domain-binding protein 3	ASAS
ProP-PD peptide	USP7_MATH-TRAF__Q93009_53_206	Q93009	USP7	MATH domain	53	206	3	LTPNTTSPSTSTSISA	959	974	IDR	O75151	PHF2	Lysine-specific demethylase PHF2	PSTS
ProP-PD peptide	USP7_MATH-TRAF__Q93009_53_206	Q93009	USP7	MATH domain	53	206	3	PSVPSVSTTSVTMPNV	516	531	IDR	O75157	TSC22D2	TSC22 domain family protein 2	PSVS
ProP-PD peptide	USP7_MATH-TRAF__Q93009_53_206	Q93009	USP7	MATH domain	53	206	2	SSSGSNSSLVSSNSLR	607	622	IDR	O75925	PIAS1	E3 SUMO-protein ligase PIAS1
ProP-PD peptide	USP7_MATH-TRAF__Q93009_53_206	Q93009	USP7	MATH domain	53	206	2	DLAVAGIHSLPSTSVT	95	110	IDR	O75928	PIAS2	E3 SUMO-protein ligase PIAS2	PSTS
ProP-PD peptide	USP7_MATH-TRAF__Q93009_53_206	Q93009	USP7	MATH domain	53	206	3	SLPSTSVTPHSPSSPV	103	118	IDR	O75928	PIAS2	E3 SUMO-protein ligase PIAS2	PSTS
ProP-PD peptide	USP7_MATH-TRAF__Q93009_53_206	Q93009	USP7	MATH domain	53	206	3	VTQPSPSVSQPSTSQS	124	139	IDR	O76080	ZFAND5	AN1-type zinc finger protein 5	PSTS
ProP-PD peptide	USP7_MATH-TRAF__Q93009_53_206	Q93009	USP7	MATH domain	53	206	3	EAQAGTSSLQVMLDHH	131	146	IDR	O95073	FSBP	Fibrinogen silencer-binding protein	AGTS
ProP-PD peptide	USP7_MATH-TRAF__Q93009_53_206	Q93009	USP7	MATH domain	53	206	3	QASTSHAFGDSKVTVV	638	653	IDR	O95447	LCA5L	Lebercilin-like protein	ASTS
ProP-PD peptide	USP7_MATH-TRAF__Q93009_53_206	Q93009	USP7	MATH domain	53	206	2	NWPQSSSAPAQSSPSS	432	447	IDR	O95835	LATS1	Serine/threonine-protein kinase LATS1
ProP-PD peptide	USP7_MATH-TRAF__Q93009_53_206	Q93009	USP7	MATH domain	53	206	3	QSHLATAGSTSSHSLQ	565	580	IDR	P03372	ESR1	Estrogen receptor
ProP-PD peptide	USP7_MATH-TRAF__Q93009_53_206	Q93009	USP7	MATH domain	53	206	2	MDLSVNRSSASSSHFG	52	67	IDR	P09067	HOXB5	Homeobox protein Hox-B5	ASSS
ProP-PD peptide	USP7_MATH-TRAF__Q93009_53_206	Q93009	USP7	MATH domain	53	206	2	EGSTSWKAALEDTTTR	53	68	IDR	P0C7M8	CLEC2L	C-type lectin domain family 2 member L
ProP-PD peptide	USP7_MATH-TRAF__Q93009_53_206	Q93009	USP7	MATH domain	53	206	2	SSSHLILDPPKEDVTV	841	856	IDR	P0C881	RSPH10B	Radial spoke head 10 homolog B
ProP-PD peptide	USP7_MATH-TRAF__Q93009_53_206	Q93009	USP7	MATH domain	53	206	3	DAEPGPSSLGSMLMPV	216	231	IDR	P0DP91	ERCC6	Chimeric ERCC6-PGBD3 protein	PGPS
ProP-PD peptide	USP7_MATH-TRAF__Q93009_53_206	Q93009	USP7	MATH domain	53	206	2	QSSESAVSSTVNPVAI	356	371	IDR	P10070	GLI2	Zinc finger protein GLI2
ProP-PD peptide	USP7_MATH-TRAF__Q93009_53_206	Q93009	USP7	MATH domain	53	206	2	WSGAQPLEQPSGSVLW	457	472	Domain	P10398	ARAF	Serine/threonine-protein kinase A-Raf	PSGS
ProP-PD peptide	USP7_MATH-TRAF__Q93009_53_206	Q93009	USP7	MATH domain	53	206	2	AEAKVNGTTVSSPSTS	3602	3617	IDR	P11532	DMD	Dystrophin	PSTS
ProP-PD peptide	USP7_MATH-TRAF__Q93009_53_206	Q93009	USP7	MATH domain	53	206	3	TVSSPSTSLQRSDSSQ	3610	3625	IDR	P11532	DMD	Dystrophin	PSTS
ProP-PD peptide	USP7_MATH-TRAF__Q93009_53_206	Q93009	USP7	MATH domain	53	206	4	QMAVIGQQAGSSSNLT	477	492	IDR	P11831	SRF	Serum response factor	AGSS
ProP-PD peptide	USP7_MATH-TRAF__Q93009_53_206	Q93009	USP7	MATH domain	53	206	3	HASQSVPMVTTSTGTL	2236	2251	IDR	P12270	TPR	Nucleoprotein TPR	ASQS
ProP-PD peptide	USP7_MATH-TRAF__Q93009_53_206	Q93009	USP7	MATH domain	53	206	2	SPSLSPSPSASASTSE	521	536	IDR	P14859	POU2F1	POU domain, class 2, transcription factor 1	ASAS
ProP-PD peptide	USP7_MATH-TRAF__Q93009_53_206	Q93009	USP7	MATH domain	53	206	2	SSSASMDTVTSSSSSS	112	127	IDR	P15056	BRAF	Serine/threonine-protein kinase B-raf
ProP-PD peptide	USP7_MATH-TRAF__Q93009_53_206	Q93009	USP7	MATH domain	53	206	4	SMDTVTSSSSSSLSVL	116	131	IDR	P15056	BRAF	Serine/threonine-protein kinase B-raf
ProP-PD peptide	USP7_MATH-TRAF__Q93009_53_206	Q93009	USP7	MATH domain	53	206	2	NGVSSTSKAEAVATSV	461	476	IDR	P15336	ATF2	Cyclic AMP-dependent transcription factor ATF-2
ProP-PD peptide	USP7_MATH-TRAF__Q93009_53_206	Q93009	USP7	MATH domain	53	206	2	ASSSYSVSSPRSVDSY	96	111	IDR	P18850	ATF6	Cyclic AMP-dependent transcription factor ATF-6 alpha	ASSS
ProP-PD peptide	USP7_MATH-TRAF__Q93009_53_206	Q93009	USP7	MATH domain	53	206	2	TAEVPSSSGGPLVTVS	330	345	IDR	P20823	HNF1A	Hepatocyte nuclear factor 1-alpha	PSSS
ProP-PD peptide	USP7_MATH-TRAF__Q93009_53_206	Q93009	USP7	MATH domain	53	206	2	PSSSGGPLVTVSTPLH	334	349	IDR	P20823	HNF1A	Hepatocyte nuclear factor 1-alpha	PSSS
ProP-PD peptide	USP7_MATH-TRAF__Q93009_53_206	Q93009	USP7	MATH domain	53	206	3	LPSTSGSEGVPFRTVS	895	910	Domain	P29317	EPHA2	Ephrin type-A receptor 2	PSTS
ProP-PD peptide	USP7_MATH-TRAF__Q93009_53_206	Q93009	USP7	MATH domain	53	206	3	PSSSSPPQNVLAVEAR	1242	1257	IDR	P29374	ARID4A	AT-rich interactive domain-containing protein 4A	PSSS
ProP-PD peptide	USP7_MATH-TRAF__Q93009_53_206	Q93009	USP7	MATH domain	53	206	4	SISASSSSQGLSQPST	263	278	IDR	P34925	RYK	Tyrosine-protein kinase RYK	ASSS
ProP-PD peptide	USP7_MATH-TRAF__Q93009_53_206	Q93009	USP7	MATH domain	53	206	2	SSSSQGLSQPSTQTTQ	267	282	IDR	P34925	RYK	Tyrosine-protein kinase RYK
ProP-PD peptide	USP7_MATH-TRAF__Q93009_53_206	Q93009	USP7	MATH domain	53	206	3	SPAGGIPSTSSALPSP	260	275	IDR	P35226	BMI1	Polycomb complex protein BMI-1	PSTS
ProP-PD peptide	USP7_MATH-TRAF__Q93009_53_206	Q93009	USP7	MATH domain	53	206	2	TSSALPSPSTPVQSPH	268	283	IDR	P35226	BMI1	Polycomb complex protein BMI-1	PSPS
ProP-PD peptide	USP7_MATH-TRAF__Q93009_53_206	Q93009	USP7	MATH domain	53	206	2	MGSFEPSPYPTTSSLE	721	736	IDR	P35869	AHR	Aryl hydrocarbon receptor
ProP-PD peptide	USP7_MATH-TRAF__Q93009_53_206	Q93009	USP7	MATH domain	53	206	3	YPTTSSLEDFVTALQL	729	744	IDR	P35869	AHR	Aryl hydrocarbon receptor
ProP-PD peptide	USP7_MATH-TRAF__Q93009_53_206	Q93009	USP7	MATH domain	53	206	2	SMQSIPAMSHSSGMPL	886	901	IDR	P42261	GRIA1	Glutamate receptor 1
ProP-PD peptide	USP7_MATH-TRAF__Q93009_53_206	Q93009	USP7	MATH domain	53	206	2	AATTSSNVSVLQQFAS	12	27	Domain	P42345	MTOR	Serine/threonine-protein kinase mTOR
ProP-PD peptide	USP7_MATH-TRAF__Q93009_53_206	Q93009	USP7	MATH domain	53	206	2	ALSSASTSSHNLQSIF	72	87	IDR	P43243	MATR3	Matrin-3	ASTS
ProP-PD peptide	USP7_MATH-TRAF__Q93009_53_206	Q93009	USP7	MATH domain	53	206	2	TAEEQKAASSSSTLIM	32	47	IDR	P43361	MAGEA8	Melanoma-associated antigen 8	ASSS
ProP-PD peptide	USP7_MATH-TRAF__Q93009_53_206	Q93009	USP7	MATH domain	53	206	3	ASSSLTVTDSTLWSQS	68	83	IDR	P43361	MAGEA8	Melanoma-associated antigen 8	ASSS
ProP-PD peptide	USP7_MATH-TRAF__Q93009_53_206	Q93009	USP7	MATH domain	53	206	2	DTTAMASASSSATGSF	350	365	Coiled Coil	P43363	MAGEA10	Melanoma-associated antigen 10	ASAS
ProP-PD peptide	USP7_MATH-TRAF__Q93009_53_206	Q93009	USP7	MATH domain	53	206	2	NSSNATTSSSEEMRPI	349	364	IDR	P43694	GATA4	Transcription factor GATA-4
ProP-PD peptide	USP7_MATH-TRAF__Q93009_53_206	Q93009	USP7	MATH domain	53	206	2	EGVSSPPTSMQSQIAR	2534	2549	IDR	P46531	NOTCH1	Neurogenic locus notch homolog protein 1
ProP-PD peptide	USP7_MATH-TRAF__Q93009_53_206	Q93009	USP7	MATH domain	53	206	2	TTWTKPTVQATVETSQ	793	808	IDR	P46934	NEDD4	E3 ubiquitin-protein ligase NEDD4
ProP-PD peptide	USP7_MATH-TRAF__Q93009_53_206	Q93009	USP7	MATH domain	53	206	2	TYNPEPQMYAPSSTAS	92	107	IDR	P48378	RFX2	DNA-binding protein RFX2
ProP-PD peptide	USP7_MATH-TRAF__Q93009_53_206	Q93009	USP7	MATH domain	53	206	2	EPSSSGQRLYPEVFYG	1824	1839	IDR	P48634	PRRC2A	Protein PRRC2A	PSSS
ProP-PD peptide	USP7_MATH-TRAF__Q93009_53_206	Q93009	USP7	MATH domain	53	206	2	LYPEVFYGSAGPSSSQ	1832	1847	IDR	P48634	PRRC2A	Protein PRRC2A	AGPS
ProP-PD peptide	USP7_MATH-TRAF__Q93009_53_206	Q93009	USP7	MATH domain	53	206	2	PTDGASSSNAVTDISH	699	714	IDR	P49321	NASP	Nuclear autoantigenic sperm protein	ASSS
ProP-PD peptide	USP7_MATH-TRAF__Q93009_53_206	Q93009	USP7	MATH domain	53	206	3	AYPNPGPSTSQPQSSM	430	445	IDR	P49336	CDK8	Cyclin-dependent kinase 8	PGPS
ProP-PD peptide	USP7_MATH-TRAF__Q93009_53_206	Q93009	USP7	MATH domain	53	206	3	YLAPTPSYSSSSSSSQ	200	215	IDR	P49750	YLPM1	YLP motif-containing protein 1	PSYS
ProP-PD peptide	USP7_MATH-TRAF__Q93009_53_206	Q93009	USP7	MATH domain	53	206	4	MLESPALHAQPSTSSA	140	155	IDR	P49790	NUP153	Nuclear pore complex protein Nup153	PSTS
ProP-PD peptide	USP7_MATH-TRAF__Q93009_53_206	Q93009	USP7	MATH domain	53	206	3	AQPSTSSAFPIGSSGF	148	163	IDR	P49790	NUP153	Nuclear pore complex protein Nup153	PSTS
ProP-PD peptide	USP7_MATH-TRAF__Q93009_53_206	Q93009	USP7	MATH domain	53	206	2	LSPPSSSAASSYSFSD	48	63	IDR	P50402	EMD	Emerin	PSSS
ProP-PD peptide	USP7_MATH-TRAF__Q93009_53_206	Q93009	USP7	MATH domain	53	206	2	SSSAASSYSFSDLNST	52	67	IDR	P50402	EMD	Emerin
ProP-PD peptide	USP7_MATH-TRAF__Q93009_53_206	Q93009	USP7	MATH domain	53	206	3	APVGSVVSVPSQSSAS	355	370	IDR	P52594	AGFG1	Arf-GAP domain and FG repeat-containing protein 1	PSQS
ProP-PD peptide	USP7_MATH-TRAF__Q93009_53_206	Q93009	USP7	MATH domain	53	206	2	VFSSAATSSNAYTSTS	383	398	IDR	P52594	AGFG1	Arf-GAP domain and FG repeat-containing protein 1
ProP-PD peptide	USP7_MATH-TRAF__Q93009_53_206	Q93009	USP7	MATH domain	53	206	2	GTSSFSQPATSTSTGF	64	79	IDR	P52948	NUP98	Nuclear pore complex protein Nup98-Nup96
ProP-PD peptide	USP7_MATH-TRAF__Q93009_53_206	Q93009	USP7	MATH domain	53	206	2	APLPVAVGTAEPGGSM	442	457	IDR	P53814	SMTN	Smoothelin	PGGS
ProP-PD peptide	USP7_MATH-TRAF__Q93009_53_206	Q93009	USP7	MATH domain	53	206	2	NVVSGSGSSTPVSSSH	580	595	IDR	P55197	MLLT10	Protein AF-10
ProP-PD peptide	USP7_MATH-TRAF__Q93009_53_206	Q93009	USP7	MATH domain	53	206	3	GSSGSQEQLVSIASSS	427	442	IDR	P56645	PER3	Period circadian protein homolog 3	ASSS
ProP-PD peptide	USP7_MATH-TRAF__Q93009_53_206	Q93009	USP7	MATH domain	53	206	2	LVSIASSSEASGHRVE	435	450	IDR	P56645	PER3	Period circadian protein homolog 3	ASSS
ProP-PD peptide	USP7_MATH-TRAF__Q93009_53_206	Q93009	USP7	MATH domain	53	206	2	AAVSDSSSTSMNVYSL	108	123	Domain	P57764	GSDMD	Gasdermin-D
ProP-PD peptide	USP7_MATH-TRAF__Q93009_53_206	Q93009	USP7	MATH domain	53	206	4	PGSNSTGSEVASMSSQ	319	334	IDR	P61371	ISL1	Insulin gene enhancer protein ISL-1	ASMS
ProP-PD peptide	USP7_MATH-TRAF__Q93009_53_206	Q93009	USP7	MATH domain	53	206	3	VSSASSGSGSSSPITI	259	274	IDR	P78312	FAM193A	Protein FAM193A
ProP-PD peptide	USP7_MATH-TRAF__Q93009_53_206	Q93009	USP7	MATH domain	53	206	2	MATSSATSSVSATATT	610	625	IDR	P78312	FAM193A	Protein FAM193A
ProP-PD peptide	USP7_MATH-TRAF__Q93009_53_206	Q93009	USP7	MATH domain	53	206	3	SHPSTSSSQLDGLSVS	4185	4200	IDR	P98161	PKD1	Polycystin-1	PSTS
ProP-PD peptide	USP7_MATH-TRAF__Q93009_53_206	Q93009	USP7	MATH domain	53	206	3	TMNSVPATSTSTVPLA	84	99	IDR	Q01851	POU4F1	POU domain, class 4, transcription factor 1
ProP-PD peptide	USP7_MATH-TRAF__Q93009_53_206	Q93009	USP7	MATH domain	53	206	2	SSASGSTSTGHVTSLP	857	872	IDR	Q01973	ROR1	Inactive tyrosine-protein kinase transmembrane receptor ROR1	ASGS
ProP-PD peptide	USP7_MATH-TRAF__Q93009_53_206	Q93009	USP7	MATH domain	53	206	3	STSHYTSTAHHSTTVT	333	348	IDR	Q02297	NRG1	Pro-neuregulin-1, membrane-bound isoform
ProP-PD peptide	USP7_MATH-TRAF__Q93009_53_206	Q93009	USP7	MATH domain	53	206	2	TSSSSLQDLQGQIQLI	184	199	IDR	Q02446	SP4	Transcription factor Sp4
ProP-PD peptide	USP7_MATH-TRAF__Q93009_53_206	Q93009	USP7	MATH domain	53	206	3	STMPESPSSSTTATTT	312	327	IDR	Q02446	SP4	Transcription factor Sp4	PSSS
ProP-PD peptide	USP7_MATH-TRAF__Q93009_53_206	Q93009	USP7	MATH domain	53	206	4	SSTTATTTASTSLTSS	320	335	IDR	Q02446	SP4	Transcription factor Sp4	ASTS
ProP-PD peptide	USP7_MATH-TRAF__Q93009_53_206	Q93009	USP7	MATH domain	53	206	3	ATTTASTSLTSSDTLV	324	339	IDR	Q02446	SP4	Transcription factor Sp4	ASTS
ProP-PD peptide	USP7_MATH-TRAF__Q93009_53_206	Q93009	USP7	MATH domain	53	206	2	TGQYASTSASSSERTI	344	359	IDR	Q02446	SP4	Transcription factor Sp4	ASSS
ProP-PD peptide	USP7_MATH-TRAF__Q93009_53_206	Q93009	USP7	MATH domain	53	206	2	NSTDSPGPSQISNAAV	3049	3064	IDR	Q03164	KMT2A	Histone-lysine N-methyltransferase 2A	PGPS
ProP-PD peptide	USP7_MATH-TRAF__Q93009_53_206	Q93009	USP7	MATH domain	53	206	2	TAATAAGTSTISQDTS	3309	3324	IDR	Q03164	KMT2A	Histone-lysine N-methyltransferase 2A	AGTS
ProP-PD peptide	USP7_MATH-TRAF__Q93009_53_206	Q93009	USP7	MATH domain	53	206	2	AAGTSTISQDTSHLTS	3313	3328	IDR	Q03164	KMT2A	Histone-lysine N-methyltransferase 2A	AGTS
ProP-PD peptide	USP7_MATH-TRAF__Q93009_53_206	Q93009	USP7	MATH domain	53	206	3	DAEPGPSSLGSMLMPV	216	231	IDR	Q03468	ERCC6	DNA excision repair protein ERCC-6	PGPS
ProP-PD peptide	USP7_MATH-TRAF__Q93009_53_206	Q93009	USP7	MATH domain	53	206	2	ASMAPLPSSSWSSVAH	402	417	IDR	Q04864	REL	Proto-oncogene c-Rel	PSSS
ProP-PD peptide	USP7_MATH-TRAF__Q93009_53_206	Q93009	USP7	MATH domain	53	206	2	APSPEPGGSASLLLAP	489	504	IDR	Q05932	FPGS	Folylpolyglutamate synthase, mitochondrial	PGGS
ProP-PD peptide	USP7_MATH-TRAF__Q93009_53_206	Q93009	USP7	MATH domain	53	206	2	SASSSSGVKMTSFAEQ	688	703	IDR	Q08AD1	CAMSAP2	Calmodulin-regulated spectrin-associated protein 2	ASSS
ProP-PD peptide	USP7_MATH-TRAF__Q93009_53_206	Q93009	USP7	MATH domain	53	206	2	LSSSSTSTSTTYSSSA	174	189	IDR	Q0D2I5	IFFO1	Non-homologous end joining factor IFFO1
ProP-PD peptide	USP7_MATH-TRAF__Q93009_53_206	Q93009	USP7	MATH domain	53	206	2	GSSEIPAYTSAYLIEE	52	67	Coiled Coil	Q0P6D6	CCDC15	Coiled-coil domain-containing protein 15
ProP-PD peptide	USP7_MATH-TRAF__Q93009_53_206	Q93009	USP7	MATH domain	53	206	2	QQRLESLSETPGPSSP	1112	1127	Domain	Q12774	ARHGEF5	Rho guanine nucleotide exchange factor 5	PGPS
ProP-PD peptide	USP7_MATH-TRAF__Q93009_53_206	Q93009	USP7	MATH domain	53	206	2	EPSTSTGFSSGPSSIV	1350	1365	IDR	Q12816	TRO	Trophinin	PSTS
ProP-PD peptide	USP7_MATH-TRAF__Q93009_53_206	Q93009	USP7	MATH domain	53	206	3	TMNTIPATSAASSSSV	144	159	IDR	Q12837	POU4F2	POU domain, class 4, transcription factor 2	ASSS
ProP-PD peptide	USP7_MATH-TRAF__Q93009_53_206	Q93009	USP7	MATH domain	53	206	3	MEATASAASTSVTFRE	309	324	IDR	Q13049	TRIM32	E3 ubiquitin-protein ligase TRIM32	ASTS
ProP-PD peptide	USP7_MATH-TRAF__Q93009_53_206	Q93009	USP7	MATH domain	53	206	2	SISVGPSSSTTTTTTT	933	948	IDR	Q13233	MAP3K1	Mitogen-activated protein kinase kinase kinase 1	PSSS
ProP-PD peptide	USP7_MATH-TRAF__Q93009_53_206	Q93009	USP7	MATH domain	53	206	2	GPSSSTTTTTTTTEQP	937	952	IDR	Q13233	MAP3K1	Mitogen-activated protein kinase kinase kinase 1	PSSS
ProP-PD peptide	USP7_MATH-TRAF__Q93009_53_206	Q93009	USP7	MATH domain	53	206	2	PSPFRDSVASGSSVPS	1148	1163	IDR	Q13255	GRM1	Metabotropic glutamate receptor 1	ASGS
ProP-PD peptide	USP7_MATH-TRAF__Q93009_53_206	Q93009	USP7	MATH domain	53	206	2	RDSVASGSSVPSSPVS	1152	1167	IDR	Q13255	GRM1	Metabotropic glutamate receptor 1	ASGS
ProP-PD peptide	USP7_MATH-TRAF__Q93009_53_206	Q93009	USP7	MATH domain	53	206	4	ASGSSVPSSPVSESVL	1156	1171	IDR	Q13255	GRM1	Metabotropic glutamate receptor 1	ASGS
ProP-PD peptide	USP7_MATH-TRAF__Q93009_53_206	Q93009	USP7	MATH domain	53	206	2	SQVTGMSLQIPSSSTG	244	259	IDR	Q13495	MAMLD1	Mastermind-like domain-containing protein 1	PSSS
ProP-PD peptide	USP7_MATH-TRAF__Q93009_53_206	Q93009	USP7	MATH domain	53	206	3	VLSDYESTPTTSASSS	528	543	IDR	Q14157	UBAP2L	Ubiquitin-associated protein 2-like	ASSS
ProP-PD peptide	USP7_MATH-TRAF__Q93009_53_206	Q93009	USP7	MATH domain	53	206	2	ASSSQAPSSLYTSTAS	540	555	IDR	Q14157	UBAP2L	Ubiquitin-associated protein 2-like	ASSS
ProP-PD peptide	USP7_MATH-TRAF__Q93009_53_206	Q93009	USP7	MATH domain	53	206	2	MPSSSRPLSVASVSSL	1638	1653	IDR	Q14185	DOCK1	Dedicator of cytokinesis protein 1	ASVS
ProP-PD peptide	USP7_MATH-TRAF__Q93009_53_206	Q93009	USP7	MATH domain	53	206	2	SQSNVVVLPGNSAPMT	883	898	IDR	Q14207	NPAT	Protein NPAT	PGNS
ProP-PD peptide	USP7_MATH-TRAF__Q93009_53_206	Q93009	USP7	MATH domain	53	206	2	PSTSSAHLAPVVSSTV	753	768	IDR	Q14241	ELOA	Elongin-A	PSTS
ProP-PD peptide	USP7_MATH-TRAF__Q93009_53_206	Q93009	USP7	MATH domain	53	206	2	SSSAASTSSSSSAVAS	196	211	IDR	Q14669	TRIP12	E3 ubiquitin-protein ligase TRIP12	ASTS
ProP-PD peptide	USP7_MATH-TRAF__Q93009_53_206	Q93009	USP7	MATH domain	53	206	2	FPATSAAPEPHPSTST	1118	1133	IDR	Q14676	MDC1	Mediator of DNA damage checkpoint protein 1	PSTS
ProP-PD peptide	USP7_MATH-TRAF__Q93009_53_206	Q93009	USP7	MATH domain	53	206	2	SYAPAAPTTSSMGSSI	224	239	IDR	Q14678	KANK1	KN motif and ankyrin repeat domain-containing protein 1
ProP-PD peptide	USP7_MATH-TRAF__Q93009_53_206	Q93009	USP7	MATH domain	53	206	3	AQVIAPSETPSSSSVV	137	152	IDR	Q14693	LPIN1	Phosphatidate phosphatase LPIN1	PSSS
ProP-PD peptide	USP7_MATH-TRAF__Q93009_53_206	Q93009	USP7	MATH domain	53	206	3	SLFHDSKPSSSSPVAY	344	359	IDR	Q14694	USP10	Ubiquitin carboxyl-terminal hydrolase 10	PSSS
ProP-PD peptide	USP7_MATH-TRAF__Q93009_53_206	Q93009	USP7	MATH domain	53	206	2	GTGTTYSQSSASTYVP	848	863	IDR	Q14832	GRM3	Metabotropic glutamate receptor 3
ProP-PD peptide	USP7_MATH-TRAF__Q93009_53_206	Q93009	USP7	MATH domain	53	206	2	TYSQSSASTYVPTVAN	852	867	IDR	Q14832	GRM3	Metabotropic glutamate receptor 3
ProP-PD peptide	USP7_MATH-TRAF__Q93009_53_206	Q93009	USP7	MATH domain	53	206	2	NGQVASPSTSFFLLPL	460	475	IDR	Q15032	R3HDM1	R3H domain-containing protein 1	ASPS
ProP-PD peptide	USP7_MATH-TRAF__Q93009_53_206	Q93009	USP7	MATH domain	53	206	2	MPSSSHGSMGGYNHSV	152	167	IDR	Q15532	SS18	Protein SSXT	PSSS
ProP-PD peptide	USP7_MATH-TRAF__Q93009_53_206	Q93009	USP7	MATH domain	53	206	2	LPGQAGTSHDVKPFSQ	167	182	IDR	Q15561	TEAD4	Transcriptional enhancer factor TEF-3	AGTS
ProP-PD peptide	USP7_MATH-TRAF__Q93009_53_206	Q93009	USP7	MATH domain	53	206	2	AGVPATTASSSFAYGI	135	150	IDR	Q15643	TRIP11	Thyroid receptor-interacting protein 11	ASSS
ProP-PD peptide	USP7_MATH-TRAF__Q93009_53_206	Q93009	USP7	MATH domain	53	206	2	EPGPSESLTASSPLKL	333	348	IDR	Q15722	LTB4R	Leukotriene B4 receptor 1	PGPS
ProP-PD peptide	USP7_MATH-TRAF__Q93009_53_206	Q93009	USP7	MATH domain	53	206	3	KDSASTSVSVTGQVQG	712	727	IDR	Q15788	NCOA1	Nuclear receptor coactivator 1	ASTS
ProP-PD peptide	USP7_MATH-TRAF__Q93009_53_206	Q93009	USP7	MATH domain	53	206	2	TNQAQSPETSVAQVAP	159	174	IDR	Q16236	NFE2L2	Nuclear factor erythroid 2-related factor 2
ProP-PD peptide	USP7_MATH-TRAF__Q93009_53_206	Q93009	USP7	MATH domain	53	206	2	NTTMPSPTSSTTVSTI	2080	2095	IDR	Q2M2H8	MGAM2	Probable maltase-glucoamylase 2
ProP-PD peptide	USP7_MATH-TRAF__Q93009_53_206	Q93009	USP7	MATH domain	53	206	3	ASTSTNVANITATSHT	2152	2167	IDR	Q2M2H8	MGAM2	Probable maltase-glucoamylase 2	ASTS
ProP-PD peptide	USP7_MATH-TRAF__Q93009_53_206	Q93009	USP7	MATH domain	53	206	3	ASSPAEPSASHQHLPQ	173	188	IDR	Q2WGN9	GAB4	GRB2-associated-binding protein 4	PSCS
ProP-PD peptide	USP7_MATH-TRAF__Q93009_53_206	Q93009	USP7	MATH domain	53	206	3	LSHPVAEPSSSQAGSM	529	544	IDR	Q49AN0	CRY2	Cryptochrome-2	PSSS
ProP-PD peptide	USP7_MATH-TRAF__Q93009_53_206	Q93009	USP7	MATH domain	53	206	3	QLSSSSGSSSSSVAPA	1221	1236	IDR	Q4ZG55	GREB1	Protein GREB1
ProP-PD peptide	USP7_MATH-TRAF__Q93009_53_206	Q93009	USP7	MATH domain	53	206	2	GHLMAVASTSTSDGML	170	185	IDR	Q53GL0	PLEKHO1	Pleckstrin homology domain-containing family O member 1	ASTS
ProP-PD peptide	USP7_MATH-TRAF__Q93009_53_206	Q93009	USP7	MATH domain	53	206	3	VPSSASTSVNNPVSQT	371	386	IDR	Q58A45	PAN3	PAN2-PAN3 deadenylation complex subunit PAN3	ASTS
ProP-PD peptide	USP7_MATH-TRAF__Q93009_53_206	Q93009	USP7	MATH domain	53	206	2	TMPETASSSWEEKPQA	6759	6774	IDR	Q5CZC0	FSIP2	Fibrous sheath-interacting protein 2	ASSS
ProP-PD peptide	USP7_MATH-TRAF__Q93009_53_206	Q93009	USP7	MATH domain	53	206	2	QPLLPAPSGSSAPPHP	565	580	IDR	Q5H9F3	BCORL1	BCL-6 corepressor-like protein 1	PSGS
ProP-PD peptide	USP7_MATH-TRAF__Q93009_53_206	Q93009	USP7	MATH domain	53	206	3	QASAPASASASVTLAQ	8	23	IDR	Q5I0X4	C6orf226	Uncharacterized protein C6orf226	ASAS
ProP-PD peptide	USP7_MATH-TRAF__Q93009_53_206	Q93009	USP7	MATH domain	53	206	2	MSRSQTNQELYIASSS	236	251	IDR	Q5JY77	GPRASP1	G-protein coupled receptor-associated sorting protein 1	ASSS
ProP-PD peptide	USP7_MATH-TRAF__Q93009_53_206	Q93009	USP7	MATH domain	53	206	2	AQSLPAAAAASSATGP	578	593	IDR	Q5R3F8	ELFN2	Protein phosphatase 1 regulatory subunit 29
ProP-PD peptide	USP7_MATH-TRAF__Q93009_53_206	Q93009	USP7	MATH domain	53	206	4	STEQPSVSPSSSVFSQ	399	414	IDR	Q5SVZ6	ZMYM1	Zinc finger MYM-type protein 1	PSSS
ProP-PD peptide	USP7_MATH-TRAF__Q93009_53_206	Q93009	USP7	MATH domain	53	206	3	HLLQASSSAQSTPGHL	830	845	IDR	Q5SXM2	SNAPC4	snRNA-activating protein complex subunit 4	ASSS
ProP-PD peptide	USP7_MATH-TRAF__Q93009_53_206	Q93009	USP7	MATH domain	53	206	2	STVSAGSSMTSATTPN	744	759	IDR	Q5SYE7	NHSL1	NHS-like protein 1	AGSS
[truncated: 567 more rows]
