# Supplementary material for: Systematic discovery of motif-based interactions of the auxiliary domains of USP family deubiquitinases
Source: Nat Commun. 2026 May 18;17:6531. doi: 10.1038/s41467-026-73047-7 (PMC13376213; doi:10.1038/s41467-026-73047-7)
Supplement: Supplementary file 5 — Supplementary Data 3 [file 41467_2026_73047_MOESM5_ESM.xlsx]

## Sheet: Legend
Supplementrary Table 3: List of all affinity data provided
Overview of affinity measurements conducted for this study. List with KD values and peptides sequences.

## Sheet: Suppl. Table 3
Protein domain	Protein Accesion (Uniprot)	Peptide name	Peptide Accesion (Uniprot)	Start	End	Peptide sequence	KD [µM]	SEM Ki [µM]	comment
USP11_DUSP_UBL		FITC-ORAI1	Q96D31	48	63	FITC-SAVTYPDWIGQSYSEV	293.996	73.6906	no saturation detected, KD is an estimation; weak binding
USP11_DUSP_UBL		ORAI1_USP11	Q96D31	48	63	SAVTYPDWIGQSYSEV	206.76	89.61	no complete displacement detected, KD is an estimation; weak binding
USP22_zf-UBP		FITC-ATXN7L1_36-57	Q9ULK2	36	57	FITC-VPSPEAFLGKPWSSWIDAAKLH	1	0.37
USP22_zf-UBP		ATXN7L1_36-57	Q9ULK2	36	57	VPSPEAFLGKPWSSWIDAAKLH	0.1	0.0451679
USP22_zf-UBP		ATXN7L1_36-52	Q9ULK2	36	52	VPSPEAFLGKPWSSWID	10.9635	0.769833
USP22_zf-UBP		ATXN7	O15265	84	105	LPSPEVMLGQSWNLWVE	58.3637	7.62942	no complete displacement detected; KD is an estimation
USP22_zf-UBP		ATXN7L2_18-34	O15265	18	34	VPSLDDFAGQSWSSWVE	19.3515	1.75974
USP22_zf-UBP		ATXN7L2_18-39	O15265	18	39	VPSLDDFAGQSWSSWVERADLP	2.91352	0.0740067
USP20_UBP		Ub C-term	P0CG48	678	685	YLRLRGG	NB
USP33_UBP		Ub C-term	P0CG48	678	685	YLRLRGG	ND
USP20_UBP		FITC_APBA2	Q99767	327	338	FITC-KQQRSDLNGPVD	2.913	0.80505
USP20_UBP		APBA2	Q99767	327	338	YKQQRSDLNGPVD	negative		negative value; estimation less than the FITC-labelled peptide KD value
USP20_UBP		APBA2_R330A	Q99767	327	338	YKQQASDLNGPVD	1190.72	184.583	no complete displacement detected; KD is an estimation; weak binding
USP20_UBP		APBA2_L333A	Q99767	327	338	YKQQRSDANGPVD	2571.79	640.858	no complete displacement detected; KD is an estimation; weak binding
USP20_UBP		APBA2_N334A	Q99767	327	338	YKQQRSDLAGPVD	61.0283	8.27547
USP20_UBP		CCP110	O43303	582	593	YEKVKRRLDLDID	504.93	172.68	no complete displacement detected; KD is an estimation; weak binding
USP20_UBP		USP19	O94966	874	888	YPFQPGRMALESQSPG	161.82	19.65	no complete displacement detected; KD is an estimation; weak binding
USP20_UBP		ROBO1	Q9Y6N7	1495	1506	YAQSKTQLEVRPV	81.59	18.04	no complete displacement detected; KD is an estimation
USP20_UBP		CEP192	Q8TEP8	2073	2087	YLQPSSKASLESTSDL	37.09	4.18
USP20_UBP		IRAG1	Q9Y6F6	302	316	YTNSSGKMALNSPQPG	9.02	0.74
USP20_UBP_E55K/D59R		FITC_APBA2	Q99767	327	338	FITC-KQQRSDLNGPVD	388.13	197.011	no complete saturation , KD is an estimation; weak binding
USP33_UBP		FITC_APBA2	Q99767	327	338	FITC-KQQRSDLNGPVD	8.68838	1.23752
USP33_UBP		APBA2	Q99767	327	338	YKQQRSDLNGPVD	negative		negative value; estimation less than the FITC-labelled peptide KD value
USP33_UBP		APBA2_R330A	Q99767	327	338	YKQQASDLNGPVD	1186.01	187.215	no complete displacement detected; KD is an estimation; weak binding
USP33_UBP		APBA2_L333A	Q99767	327	338	YKQQRSDANGPVD	ND
USP33_UBP		APBA2_N334A	Q99767	327	338	YKQQRSDLAGPVD	112.284	14.7172
USP33_UBP		CCP110	O43303	582	593	YEKVKRRLDLDID	259.64	38.15	no complete displacement detected; KD is an estimation; weak binding
USP33_UBP		USP19	O94966	874	888	YPFQPGRMALESQSPG	40.65	3.52
USP33_UBP		ROBO1	Q9Y6N7	1495	1506	YAQSKTQLEVRPV	14.03	1.82
USP33_UBP		CEP192	Q8TEP8	2073	2087	YLQPSSKASLESTSDL	14.12	1.43
USP33_UBP		IRAG1	Q9Y6F6	302	316	YTNSSGKMALNSPQPG	7.86	0.49
USP33_UBP_E86K/D90R		FITC_APBA2	Q99767	327	338	FITC-KQQRSDLNGPVD	NB
USP20_DUSP2		FITC_GPR137B	O60478	348	362	FITC-SDDDLAWNIAPQGLQ	5.13827	0.417598
USP20_DUSP2		HIF1A	Q16665	564	581	PYIPMDDDFQLRSFDQLS	18.6535	3.14356
USP20_DUSP2		HIF1A_F572A	Q16665	564	581	PYIPMDDDAQLRSFDQLS	589.284	71.8495	no complete displacement detected; KD is an estimation; weak binding
USP20_DUSP2		HIF1A_L574A	Q16665	564	581	PYIPMDDDFQARSFDQLS	89	8.67426
USP20_DUSP2		HIF1A_D570K	Q16665	564	581	PYIPMDKDFQLRSFDQLS	18.8243	0.725343
USP20_DUSP2		HIF1A_D571K	Q16665	564	581	PYIPMDDKFQLRSFDQLS	85	8.7945
USP20_DUSP2_N805A		FITC_GPR137B	O60478	348	362	SDDDLAWNIAPQGLQ	139.507	13.1869	no complete saturation , KD is an estimation; weak binding
USP20_DUSP2_K833E/K835E		FITC_GPR137B	O60478	348	362	SDDDLAWNIAPQGLQ	292.997	42.1393	no complete saturation , KD is an estimation; weak binding
USP20_DUSP2		HIF2A	Q99814	531	548	PYIPMDGEDFQLSPICPE	234.974	14.9708	no complete displacement detected; KD is an estimation; weak binding
USP20_DUSP2		GPR137B	O60478	348	362	SDDDLAWNIAPQGLQ	10.2452	3.61162
USP20_DUSP2		MFSD2B	A6NFX1	395	409	DVVDDFQLQHRHGPGY	44.7009	5.92541
USP20_DUSP2		CCDC88B	A6NC98	947	961	QLEEELFQLRQGPAGY	22.3881	3.11104
USP20_DUSP2		HIF1A-HyPro	Q16665	564	581	(hydroxyP)YIPMDDDFQLRSFDQLS	25.6442	2.34886
USP33_DUSP2		FITC_HIF1A	Q16665	568	581	FITC-MDDDFQLRSFDQLS	31.3344	3.00292
USP33_DUSP2		HIF1A	Q16665	564	581	PYIPMDDDFQLRSFDQLS	1.49526	3.1267
USP33_DUSP2		HIF1A_F572A	Q16665	564	581	PYIPMDDDAQLRSFDQLS	929.586	129.27	no complete displacement detected; KD is an estimation; weak binding
USP33_DUSP2		HIF1A_L574A	Q16665	564	581	PYIPMDDDFQARSFDQLS	227.245	5.57	no complete displacement detected; KD is an estimation; weak binding
USP33_DUSP2		HIF1A_D570K	Q16665	564	581	PYIPMDKDFQLRSFDQLS	9.89205	0.26
USP33_DUSP2		HIF1A_D571K	Q16665	564	581	PYIPMDDKFQLRSFDQLS	144.608	12.98	no complete displacement detected; KD is an estimation; weak binding
USP33_DUSP2_N835A		FITC_HIF1A	Q16665	568	581	FITC-MDDDFQLRSFDQLS	353.291	36.4287	no complete saturation , KD is an estimation; weak binding
USP33_DUSP2_K863E/K865E		FITC_HIF1A	Q16665	568	581	FITC-MDDDFQLRSFDQLS	318.767	38.9553	no complete saturation , KD is an estimation; weak binding
USP33_DUSP2		HIF2A	Q99814	531	548	PYIPMDGEDFQLSPICPE	1177.54	397.247	no complete displacement detected; KD is an estimation; weak binding
USP33_DUSP2		GPR137B	O60478	348	362	SDDDLAWNIAPQGLQ	227.83	14.156	no complete displacement detected; KD is an estimation; weak binding
USP33_DUSP2		MFSD2B	A6NFX1	395	409	DVVDDFQLQHRHGPGY	0.75	1.71
USP33_DUSP2		CCDC88B	A6NC98	947	961	QLEEELFQLRQGPAGY	40.1253	7.82979
USP33_DUSP2		HIF1A-HyPro	Q16665	564	581	(hydroxyP)YIPMDDDFQLRSFDQLS	6.92409	2.60286
