# Supplementary material for: Systematic discovery of motif-based interactions of the auxiliary domains of USP family deubiquitinases
Source: Nat Commun. 2026 May 18;17:6531. doi: 10.1038/s41467-026-73047-7 (PMC13376213; doi:10.1038/s41467-026-73047-7)
Supplement: Supplementary file 10 — Supplementary Data 8 [file 41467_2026_73047_MOESM10_ESM.xlsx]

## Sheet: Blad1
Name	Uniprot	Domain	aa start	aa end	aa sequence	Peptide gene	Uniprot	aa start	aa end	Peptide sequence	AF3 model	ipTM score	actifptm
CYLD_CAP-Gly 1	Q9NQC7	CYLD	8	210	QEKVTSPYWEERIFYLLLQECSVTDKQTQKLLKVPKGSIGQYIQDRSVGHSRIPSAKGKKNQIGLKILEQPHAVLFVDEKDVVEINEKFTELLLAITNCEERFSLFKNRNRLSKGLQIDVGCPVKVQLRSGEEKFPGVVRFRGPLLAERTVSGIFFGVELLEEGRGQGFTDGVYQGKQLFQCDEDCGVFVALDKLELIEDDDT	RBM25	P49756	558	573	PDAELQRMEQEAERRRQ	cyld_cap-gly_1_8-210_rbm25_558-573	0.93	0.96
CYLD_CAP-Gly 2	Q9NQC7	CYLD	235	307	RVSLKVGETIESGTVIFCDVLPGKESLGYFVGVDMDNPIGNWDGRFDGVQLCSFACVESTILLHINDIIPESV	FBXO46	Q6PJ61	168	183	DLLSVAEMVALVEQRA	cyld_cap-gly_2_235-307_fbxo46_168-183	0.8	0.87
CYLD_CAP-Gly 3	Q9NQC7	CYLD	460	566	PPGNSHGLEVGSLAEVKENPPFYGVIRWIGQPPGLNEVLAGLELEDECAGCTDGTFRGTRYFTCALKKALFVKLKSCRPDSRFASLQPVS	HECTD4	Q9Y4D8	3003	3018	GGVFKDEIYIPLQEED	cyld_cap-gly_3_460-566_hectd4_3003-3018	0.78	0.92
USP19_UBL	O94966	UBL	679	766	KQKVLPVFYFAREPHSKPIKFLVSVSKENSTASEVLDSLSQSVHVKPENLRLAEVIKNRFHRVFLPSHSLDTVSPSDTLLCFELLSSE	HOOK2	Q96ED9	590	605	DADLRAMEERYRRYVD	usp19_ubl_679-766_hook2_590-605	0.78	0.84
USP19_UBL	O94966	UBL	679	766	KQKVLPVFYFAREPHSKPIKFLVSVSKENSTASEVLDSLSQSVHVKPENLRLAEVIKNRFHRVFLPSHSLDTVSPSDTLLCFELLSSE	WWC1	Q8IX03	1029	1044	ELPQWLREDERFRLLL	usp19_ubl_679-766_wwc1_1029-1044	0.8	0.84
USP11_UBL	P51784	UBL	207	284	DREPQHEELPGLDSQWRQIENGESGRERPLRAGESWFLVEKHWYKQWEAYVQGGDQDSSTFPGCINNATLFQDEINWRLKEGLVEGEDYVLLPAAAWHYLVSWYGLEHGQPPIERKVIELPNIQKVEVYPVELLLVRHNDLGKSHTVQFSHTDSIGLVLRTARERFLVEPQEDTRLWAKNSEGSLDRLYDTHITVLDAALETGQLIIMETRKKDGTWPSAQL	ZWINT	O95229	202	219	ERDKLQRYQTFLQLLYT	usp11_ubl_207-284_zwint_202-219	0.71	0.79
USP11_UBL	P51784	UBL	207	284	DREPQHEELPGLDSQWRQIENGESGRERPLRAGESWFLVEKHWYKQWEAYVQGGDQDSSTFPGCINNATLFQDEINWRLKEGLVEGEDYVLLPAAAWHYLVSWYGLEHGQPPIERKVIELPNIQKVEVYPVELLLVRHNDLGKSHTVQFSHTDSIGLVLRTARERFLVEPQEDTRLWAKNSEGSLDRLYDTHITVLDAALETGQLIIMETRKKDGTWPSAQL	ZNF518A	Q6AHZ1	679	694	SESFLSLVRQESSKPD	usp11_ubl_207-284_znf518a_679-694	0.7	0.94
USP20_UBP	Q9Y2K6	zf-UBP	1	99	SRDLCPHLDSIGEVTKEDLLLKSKGTCQSCGVTGPNLWACLQVACPYVGCGESFADHSTIHAQAKKHNLTVNLTTFRLWCYACEKEVFLEQRLAAP	APBA2	Q99767	327	338	KQQRSDLNGPVD	usp20_ubp_1-99_apba2_327-338	0.87	0.94
USP33_UBP	Q8TEY7	zf-UBP	36	130	MRNHCPHLDSVGEITKEDLIQKSLGTCQDCKVQGPNLWACLENRCSYVGCGESQVDHSTIHSQETKHYLTVNLTTLRVWCYACSKEVFLDRKLGTQ	APBA2	Q99767	327	338	KQQRSDLNGPVD	usp33_ubp_36-130_apba2_327-338	0.83	0.93
USP20_UBP	Q9Y2K6	zf-UBP	1	99	SRDLCPHLDSIGEVTKEDLLLKSKGTCQSCGVTGPNLWACLQVACPYVGCGESFADHSTIHAQAKKHNLTVNLTTFRLWCYACEKEVFLEQRLAAP	ROBO1	Q9Y6N7	1494	1506	TAQSKTQLEVRPV	usp20_ubp_1-99_robo1_1494-1506	0.7	0.88
USP33_UBP	Q8TEY7	zf-UBP	36	130	MRNHCPHLDSVGEITKEDLIQKSLGTCQDCKVQGPNLWACLENRCSYVGCGESQVDHSTIHSQETKHYLTVNLTTLRVWCYACSKEVFLDRKLGTQ	ROBO1	Q9Y6N7	1494	1506	TAQSKTQLEVRPV	usp33_ubp_36-130_robo1_1494-1506	0.66	0.85
USP20_DUSP2	Q9Y2K6	DUSP2	776	894	MHLYVCSICQVEIEALAKRRRIEIDTFIKLNKAFQAEESPGVIYCISMQWFREWEAFVKGKDNEPP GPIDNSRIAQVKGSGHVQLKQGADYGQISEETWTYLNSLYGGGPEIAIRQSVAQ	HIF1A	Q16665	564	579	PYIPMDDDFQLRSFDQ	usp20_dusp2_hif1a	0.7	0.9
USP33_DUSP2	Q8TEY7	DUSP2	806	921	MHLYICHTCQIEAEKIEKRRKTELEIFIRLNRAFQKEDSPATFYCISMQWFREWESFVKGKDGDPPGPIDNTKIAVTKCGNVMLRQGADSGQISEETWNFLQSIYGGGPEVILRPPV	HIF1A	Q16665	564	579	PYIPMDDDFQLRSFDQ	usp33_dusp2_806-921_hif1a_564-579	0.74	0.89
USP22_zf-UBP	Q9UPT9	zf-UBP	37	130	NLRAIYQCFVWSGTAEARKRKAKSCICHVCGVHLNRLHSCLYCVFFGCFTKKHIHEHAKAKRHNLAIDLMYGGIYCFLCQDYIYDKDMEIIAKE	ATXN7L1	Q9ULK2	36	51	VPSPEAFLGKPWSSWI	usp22_zf-ubp_37-130_atxn7l1_36-51	0.73	0.82
USP22_zf-UBP	Q9UPT9	zf-UBP	37	130	NLRAIYQCFVWSGTAEARKRKAKSCICHVCGVHLNRLHSCLYCVFFGCFTKKHIHEHAKAKRHNLAIDLMYGGIYCFLCQDYIYDKDMEIIAKE	ATXN7L1	Q9ULK2	36	57	VPSPEAFLGKPWSSWIDAAKLH	usp22_zf-ubp_37-130_atxn7l1_36-57	0.83	0.92
USP25_NN	Q9UHP3	CTD	745	1055	MRSDFSKHLKEETIQIITKASHEHEDKSPETVLQSAIKLEYARLVKLAQEDTPPETDYRLHHVVVYFIQNQAPKKIIEKTLLEQFGDRNLSFDERCHNIMKVAQAKLEMIKPEEVNLEEYEEWHQDYRKFRETTMYLIIGLENFQRESYIDSLLFLICAYQNNKELLSKGLYRGHDEELISHYRRECLLKLNEQAAELFESGEDREVNNGLIIMNEFIVPFLPLLLVDEMEEKDILAVEDMRNRWCSYLGQEMEPHLQEKLTDFLPKLLDCSMEIKSFHEPPKLPSYSTHELCERFARIMLSLSRTPADGR	HBS1L	Q9Y450	309	324	YAWVLDETGEERERGV	usp25_nn_745-1055_hbs1l_309-324	0.6	0.92
USP7_MATH	Q93009	MATH	63	202	TSWRSEATFQFTVERFSRLSESVLSPPCFVRNLPWKIMVMPRFYPDRPHQKSVGFFLQCNAESDSTSWSCHAQAVLKIINYRDDEKSFSRRISHLFFHKENDWGFSNFMAWSEVTDPEKGFIDDDKVTFEVFVQADAPHG	MAP1B	P46821	1726	1741	VEASPSTSSAHTPSQI	usp7_math_63-202_map1b_1726-1741	0.82	0.96
USP7_MATH	Q93009	MATH	63	202	TSWRSEATFQFTVERFSRLSESVLSPPCFVRNLPWKIMVMPRFYPDRPHQKSVGFFLQCNAESDSTSWSCHAQAVLKIINYRDDEKSFSRRISHLFFHKENDWGFSNFMAWSEVTDPEKGFIDDDKVTFEVFVQADAPHG	PEG3	Q9GZU2	1542	1557	CSGYIERASTSTGGAN	usp7_math_63-202_peg3_1542-1557	0.83	0.96
USP7_MATH	Q93009	MATH	53	205	NTAEEDMEDDTSWRSEATFQFTVERFSRLSESVLSPPCFVRNLPWKIMVMPRFYPDRPHQKSVGFFLQCNAESDSTSWSCHAQAVLKIINYRDDEKSFSRRISHLFFHKENDWGFSNFMAWSEVTDPEKGFIDDDKVTFEVFVQADAPHGVAW	MDC1	Q14676	1202	1217	VVPTALELQPSTSTDR	usp7_math_53-205_mdc1_1202-1217	0.77	0.96

## Sheet: Legend
Legend. Suppl Data 8
Sequences used for AlphaFold modelling of complexes, together with ipTM and actifPTM scores.
