# Supplementary material for: Systematic discovery of motif-based interactions of the auxiliary domains of USP family deubiquitinases
Source: Nat Commun. 2026 May 18;17:6531. doi: 10.1038/s41467-026-73047-7 (PMC13376213; doi:10.1038/s41467-026-73047-7)
Supplement: Supplementary file 13 — Source Data [file 41467_2026_73047_MOESM13_ESM.xlsx]

## Sheet: Fig.1F
Fig.1F	SPOT Array: USP25 CTD_HBS1L
1	Y-A-W-V-L-D-E-T-G-E-E-R-E-R-G-V	wt		Layout	1	2	3	4	5	6	7	8	9	10	11	12	13	14	15	16	17	18
2	A-A-W-V-L-D-E-T-G-E-E-R-E-R-G-V			A	Y-A-W-V-L-D-E-T-G-E-E-R-E-R-G-V	A-A-W-V-L-D-E-T-G-E-E-R-E-R-G-V	Y-G-W-V-L-D-E-T-G-E-E-R-E-R-G-V	Y-A-A-V-L-D-E-T-G-E-E-R-E-R-G-V	Y-A-W-A-L-D-E-T-G-E-E-R-E-R-G-V	Y-A-W-V-A-D-E-T-G-E-E-R-E-R-G-V	Y-A-W-V-L-A-E-T-G-E-E-R-E-R-G-V	Y-A-W-V-L-D-A-T-G-E-E-R-E-R-G-V	Y-A-W-V-L-D-E-A-G-E-E-R-E-R-G-V	Y-A-W-V-L-D-E-T-A-E-E-R-E-R-G-V	Y-A-W-V-L-D-E-T-G-A-E-R-E-R-G-V	Y-A-W-V-L-D-E-T-G-E-A-R-E-R-G-V	Y-A-W-V-L-D-E-T-G-E-E-A-E-R-G-V	Y-A-W-V-L-D-E-T-G-E-E-R-A-R-G-V	Y-A-W-V-L-D-E-T-G-E-E-R-E-A-G-V	Y-A-W-V-L-D-E-T-G-E-E-R-E-R-A-V	Y-A-W-V-L-D-E-T-G-E-E-R-E-R-G-A	E-V-E-D-R-V-T-G-L-E-G-Y-R-E-A-W
3	Y-G-W-V-L-D-E-T-G-E-E-R-E-R-G-V			B	Y-A-W-V-L-D-E-T-G-E-E-R-E-R-G-V	A-A-W-V-L-D-E-T-G-E-E-R-E-R-G-V	Y-G-W-V-L-D-E-T-G-E-E-R-E-R-G-V	Y-A-A-V-L-D-E-T-G-E-E-R-E-R-G-V	Y-A-W-A-L-D-E-T-G-E-E-R-E-R-G-V	Y-A-W-V-A-D-E-T-G-E-E-R-E-R-G-V	Y-A-W-V-L-A-E-T-G-E-E-R-E-R-G-V	Y-A-W-V-L-D-A-T-G-E-E-R-E-R-G-V	Y-A-W-V-L-D-E-A-G-E-E-R-E-R-G-V	Y-A-W-V-L-D-E-T-A-E-E-R-E-R-G-V	Y-A-W-V-L-D-E-T-G-A-E-R-E-R-G-V	Y-A-W-V-L-D-E-T-G-E-A-R-E-R-G-V	Y-A-W-V-L-D-E-T-G-E-E-A-E-R-G-V	Y-A-W-V-L-D-E-T-G-E-E-R-A-R-G-V	Y-A-W-V-L-D-E-T-G-E-E-R-E-A-G-V	Y-A-W-V-L-D-E-T-G-E-E-R-E-R-A-V	Y-A-W-V-L-D-E-T-G-E-E-R-E-R-G-A	E-V-E-D-R-V-T-G-L-E-G-Y-R-E-A-W
4	Y-A-A-V-L-D-E-T-G-E-E-R-E-R-G-V
5	Y-A-W-A-L-D-E-T-G-E-E-R-E-R-G-V
6	Y-A-W-V-A-D-E-T-G-E-E-R-E-R-G-V
7	Y-A-W-V-L-A-E-T-G-E-E-R-E-R-G-V
8	Y-A-W-V-L-D-A-T-G-E-E-R-E-R-G-V
9	Y-A-W-V-L-D-E-A-G-E-E-R-E-R-G-V
10	Y-A-W-V-L-D-E-T-A-E-E-R-E-R-G-V
11	Y-A-W-V-L-D-E-T-G-A-E-R-E-R-G-V
12	Y-A-W-V-L-D-E-T-G-E-A-R-E-R-G-V
13	Y-A-W-V-L-D-E-T-G-E-E-A-E-R-G-V
14	Y-A-W-V-L-D-E-T-G-E-E-R-A-R-G-V
15	Y-A-W-V-L-D-E-T-G-E-E-R-E-A-G-V
16	Y-A-W-V-L-D-E-T-G-E-E-R-E-R-A-V
17	Y-A-W-V-L-D-E-T-G-E-E-R-E-R-G-A
18	E-V-E-D-R-V-T-G-L-E-G-Y-R-E-A-W	Negative control_scramble HBS1L
Measurement	Area	Mean	IntDen	Raw IntDen			R1 corrected to background	R2 corrected to background	Average	Normalized to WT	Percentage	R1 normalized percentage	R2 normalized percentage
1	0.01	99.34	1.14	90102		WT	1.23333	1.33333	1.28333	0	0	0	0
2	0.01	100.32	1.13	90987		Y	1.22333	1.54333	1.38333	0.1	7.79221	-0.810811	15.75
3	0.01	149.8	0.63	135868		A	0.723333	0.823333	0.773333	-0.51	-39.7403	-41.3514	-38.25
4	0.01	212.64	0	192861		W	0.0933333	0.313333	0.203333	-1.08	-84.1558	-92.4324	-76.5
5	0.01	132.73	0.8	120385		V	0.893333	1.22333	1.05833	-0.225	-17.5325	-27.5676	-8.25
6	0.01	147.58	0.65	133855		L	0.743333	0.733333	0.738333	-0.545	-42.4675	-39.7297	-45
7	0.01	122.85	0.9	111423		D	0.993333	1.11333	1.05333	-0.23	-17.9221	-19.4595	-16.5
8	0.01	134.72	0.78	122195		E	0.873333	0.803333	0.838333	-0.445	-34.6753	-29.1892	-39.75
9	0.01	138.32	0.75	125457		T	0.843333	1.20333	1.02333	-0.26	-20.2597	-31.6216	-9.75
10	0.01	91.98	1.21	83422		G	1.30333	1.21333	1.25833	-0.025	-1.94805	5.67568	-9
11	0.01	109.95	1.03	99722		E	1.12333	1.13333	1.12833	-0.155	-12.0779	-8.91892	-15
12	0.01	100.23	1.13	90907		E	1.22333	1.34333	1.28333	0	0	-0.810811	0.75
13	0.01	67.02	1.46	60783		R	1.55333	1.25333	1.40333	0.12	9.35065	25.9459	-6
14	0.01	77.5	1.36	70293		E	1.45333	1.14333	1.29833	0.015	1.16883	17.8378	-14.25
15	0.01	63.08	1.51	56706		R	1.60333	1.20333	1.40333	0.12	9.35065	30	-9.75
16	0.01	144.17	0.7	129608		G	0.793333	1.43333	1.11333	-0.17	-13.2468	-35.6757	7.5
17	0.01	77.28	1.37	69471		V	1.46333	1.37333	1.41833	0.135	10.5195	18.6486	3
18	0.01	186.28	0.28	167468
19	0.01	90.19	1.24	81078
20	0.01	69.4	1.45	62394
21	0.01	140.85	0.73	126621
22	0.01	192.24	0.22	172822
23	0.01	101.09	1.13	90879
24	0.01	150.46	0.64	135267
25	0.01	112.37	1.02	101021
26	0.01	143.6	0.71	129092
27	0.01	102.83	1.11	92448
28	0.01	101.93	1.12	91635
29	0.01	109.97	1.04	98864
30	0.01	89.45	1.25	80415
31	0.01	98.1	1.16	88190
32	0.01	109.11	1.05	98089
33	0.01	102.88	1.11	92493
34	0.01	80.39	1.34	72269
35	0.01	85.65	1.28	76996
36	0.01	180.11	0.34	161919
55	0.01	220.59	-0.08	200077	Background
56	0.01	224.59	-0.12	203706	Background
57	0.01	220.44	-0.08	199935	Background

## Sheet: Fig.2A
Fig.2A	SPOT array: CYLD CAP-Gly1-RBM25
RBM25	PDAELQRMEQEAERRR		Layout	1	2	3	4	5	6	7	8	9	10	11	12	13	14	15	16	17	18
			A	PDAELQRMEQEAERRR	ADAELQRMEQEAERRR	PAAELQRMEQEAERRR	PDGELQRMEQEAERRR	PDAALQRMEQEAERRR	PDAEAQRMEQEAERRR	PDAELARMEQEAERRR	PDAELQAMEQEAERRR	PDAELQRAEQEAERRR	PDAELQRMAQEAERRR	PDAELQRMEAEAERRR	PDAELQRMEQAAERRR	PDAELQRMEQEGERRR	PDAELQRMEQEAARRR	PDAELQRMEQEAEARR	PDAELQRMEQEAERAR	PDAELQRMEQEAERRA	RQEREPEADRLQARME
			B	PDAELQRMEQEAERRR	ADAELQRMEQEAERRR	PAAELQRMEQEAERRR	PDGELQRMEQEAERRR	PDAALQRMEQEAERRR	PDAEAQRMEQEAERRR	PDAELARMEQEAERRR	PDAELQAMEQEAERRR	PDAELQRAEQEAERRR	PDAELQRMAQEAERRR	PDAELQRMEAEAERRR	PDAELQRMEQAAERRR	PDAELQRMEQEGERRR	PDAELQRMEQEAARRR	PDAELQRMEQEAEARR	PDAELQRMEQEAERAR	PDAELQRMEQEAERRA	RQEREPEADRLQARME
1	PDAELQRMEQEAERRR	wt_RBM25
2	ADAELQRMEQEAERRR
3	PAAELQRMEQEAERRR
4	PDGELQRMEQEAERRR
5	PDAALQRMEQEAERRR
6	PDAEAQRMEQEAERRR
7	PDAELARMEQEAERRR
8	PDAELQAMEQEAERRR
9	PDAELQRAEQEAERRR
10	PDAELQRMAQEAERRR
11	PDAELQRMEAEAERRR
12	PDAELQRMEQAAERRR
13	PDAELQRMEQEGERRR
14	PDAELQRMEQEAARRR
15	PDAELQRMEQEAEARR
16	PDAELQRMEQEAERAR
17	PDAELQRMEQEAERRA
18	RQEREPEADRLQARME	Negative control_scramble RBM25
Measurement	Area	Mean	IntDen	Raw IntDen			R1 corrected to background	R2 corrected to background	Average	Normalize to WT	Percentage	R1 normalized percentage	R2 normalized percentage
1	0.01	44124.5	535.37	27180684		WT	437.233	466.683	451.958	0	0	0	0
2	0.01	45131.2	547.58	27800789		P	449.443	423.973	436.708	-15.25	-3.3742	2.79256	-9.15182
3	0.01	41650.8	505.35	25656921		D	407.213	428.473	417.843	-34.115	-7.54826	-6.8659	-8.18756
4	0.01	31606.5	383.48	19469572		A	285.343	327.093	306.218	-145.74	-32.2463	-34.7389	-29.9111
5	0.01	29522.2	358.19	18185657		E	260.053	325.033	292.543	-159.415	-35.2721	-40.523	-30.3525
6	0.01	11930.9	144.76	7349412		L	46.6233	47.5133	47.0683	-404.89	-89.5857	-89.3367	-89.8189
7	0.01	38542.8	467.64	23742369		Q	369.503	383.233	376.368	-75.59	-16.725	-15.4906	-17.8815
8	0.01	25589.8	310.48	15763288		R	212.343	205.553	208.948	-243.01	-53.7682	-51.4348	-55.9544
9	0.01	15940.8	193.41	9819530		M	95.2733	85.2733	90.2733	-361.685	-80.0262	-78.21	-81.7278
10	0.01	35707.6	433.24	21995893		E	335.103	342.213	338.658	-113.3	-25.0687	-23.3582	-26.6712
11	0.01	40725	494.12	25086579		Q	395.983	369.753	382.868	-69.09	-15.2868	-9.43432	-20.77
12	0.01	40422.4	490.45	24900204		E	392.313	366.893	379.603	-72.355	-16.0092	-10.2737	-21.3828
13	0.01	21947.5	266.29	13519667		A	168.153	138.203	153.178	-298.78	-66.1079	-61.5415	-70.3861
14	0.01	42558.9	516.37	26216266		E	418.233	408.323	413.278	-38.68	-8.55831	-4.34551	-12.5053
15	0.01	35405.4	429.58	21809715		R	331.443	340.693	336.068	-115.89	-25.6417	-24.1953	-26.9969
16	0.01	10017.7	121.55	6170877		R	23.4133	52.8133	38.1133	-413.845	-91.5671	-94.6451	-88.6833
17	0.01	9392.56	113.96	5785815		R	15.8233	52.8333	34.3283	-417.63	-92.4045	-96.381	-88.679
18	0.01	10920.4	131.64	6683290
19	0.01	46552.1	564.82	28676070
20	0.01	43032.2	522.11	26507844
21	0.01	43403	526.61	26736245
22	0.01	35047.5	425.23	21589282
23	0.01	34877.6	423.17	21484590
24	0.01	12004.4	145.65	7394731
25	0.01	39674.3	481.37	24439400
26	0.01	25030.2	303.69	15418578
27	0.01	15116.6	183.41	9311839
28	0.01	36293.1	440.35	22356559
29	0.01	38563.3	467.89	23754970
30	0.01	38327.4	465.03	23609672
31	0.01	19478.9	236.34	11999028
32	0.01	41742.3	506.46	25713286
33	0.01	36168	438.83	22279502
34	0.01	12522.6	150.95	7663859
35	0.01	12523.9	150.97	7664608
36	0.01	14057.9	169.46	8603404
37	0.01	7243.41	87.31	4432968	Background
38	0.01	9693.21	116.84	5932246	Background
39	0.01	7488.16	90.26	4582755	Background

## Sheet: Fig.2B
Fig.2B	SPOT array: CYLD CAP-Gly2-FBXO46
FBXO46	DLLSVAEMVALVEQRA		Layout	1	2	3	4	5	6	7	8	9	10	11	12	13	14	15	16	17	18
			A	DLLSVAEMVALVEQRA	ALLSVAEMVALVEQRA	DALSVAEMVALVEQRA	DLASVAEMVALVEQRA	DLLAVAEMVALVEQRA	DLLSAAEMVALVEQRA	DLLSVGEMVALVEQRA	DLLSVAAMVALVEQRA	DLLSVAEAVALVEQRA	DLLSVAEMAALVEQRA	DLLSVAEMVGLVEQRA	DLLSVAEMVAAVEQRA	DLLSVAEMVALAEQRA	DLLSVAEMVALVAQRA	DLLSVAEMVALVEARA	DLLSVAEMVALVEQAA	DLLSVAEMVALVEQRG	MLVVSALEVAREQDAL
			B	DLLSVAEMVALVEQRA	ALLSVAEMVALVEQRA	DALSVAEMVALVEQRA	DLASVAEMVALVEQRA	DLLAVAEMVALVEQRA	DLLSAAEMVALVEQRA	DLLSVGEMVALVEQRA	DLLSVAAMVALVEQRA	DLLSVAEAVALVEQRA	DLLSVAEMAALVEQRA	DLLSVAEMVGLVEQRA	DLLSVAEMVAAVEQRA	DLLSVAEMVALAEQRA	DLLSVAEMVALVAQRA	DLLSVAEMVALVEARA	DLLSVAEMVALVEQAA	DLLSVAEMVALVEQRG	MLVVSALEVAREQDAL
1	DLLSVAEMVALVEQRA	wt_FBXO46
2	ALLSVAEMVALVEQRA
3	DALSVAEMVALVEQRA
4	DLASVAEMVALVEQRA
5	DLLAVAEMVALVEQRA
6	DLLSAAEMVALVEQRA
7	DLLSVGEMVALVEQRA
8	DLLSVAAMVALVEQRA
9	DLLSVAEAVALVEQRA
10	DLLSVAEMAALVEQRA
11	DLLSVAEMVGLVEQRA
12	DLLSVAEMVAAVEQRA
13	DLLSVAEMVALAEQRA
14	DLLSVAEMVALVAQRA
15	DLLSVAEMVALVEARA
16	DLLSVAEMVALVEQAA
17	DLLSVAEMVALVEQRG
18	MLVVSALEVAREQDAL	Negative control_scramble FBXO46
Measurement	Area	Mean	IntDen	Raw IntDen			R1 corrected to background	R2 corrected to background	Average	Normalize to WT	Percentage	R1 normalized percentage	R2 normalized percentage
1	0.01	17966.3	174.67	6575664		WT	136.37	133.84	135.105	0	0	0	0
2	0.01	43775.8	422.1	15890615		D	383.8	355.2	369.5	234.395	173.491	181.44	165.392
3	0.01	8296.13	79.99	3011495		L	41.69	46.61	44.15	-90.955	-67.3217	-69.4288	-65.1748
4	0.01	7563.78	72.93	2745652		L	34.63	37.91	36.27	-98.835	-73.1542	-74.6059	-71.6751
5	0.01	7601.76	73.3	2759439		S	35	26.85	30.925	-104.18	-77.1104	-74.3345	-79.9387
6	0.01	7222.86	69.64	2621899		V	31.34	24.66	28	-107.105	-79.2754	-77.0184	-81.575
7	0.01	10164	98	3689545		A	59.7	58.57	59.135	-75.97	-56.2303	-56.222	-56.2388
8	0.01	5726.85	55.22	2078845		E	16.92	17.27	17.095	-118.01	-87.3469	-87.5926	-87.0965
9	0.01	4943.82	47.67	1794605		M	9.37	7.67	8.52	-126.585	-93.6938	-93.129	-94.2693
10	0.01	2871.14	27.68	1042223		V	-10.62	-11.01	-10.815	-145.92	-108.005	-107.788	-108.226
11	0.01	6203.97	59.82	2252040		A	21.52	12.89	17.205	-117.9	-87.2655	-84.2194	-90.3691
12	0.01	11949.1	115.22	4337515		L	76.92	79.53	78.225	-56.88	-42.1006	-43.5946	-40.5783
13	0.01	10730.9	103.47	3895307		V	65.17	66.81	65.99	-69.115	-51.1565	-52.2109	-50.0822
14	0.01	6027.89	58.12	2188124		E	19.82	29.95	24.885	-110.22	-81.581	-85.466	-77.6225
15	0.01	17850.1	172.12	6479584		Q	133.82	135.29	134.555	-0.55	-0.407091	-1.86991	1.08338
16	0.01	4425.1	42.67	1606312		R	4.37	6.52	5.445	-129.66	-95.9698	-96.7955	-95.1285
17	0.01	11755.2	113.35	4267151		A	75.05	78.25	76.65	-58.455	-43.2663	-44.9659	-41.5347
18	0.01	5917.59	57.06	2148086
19	0.01	17852.7	172.14	6480543
20	0.01	40810	393.5	14814028
21	0.01	8806.3	84.91	3196687
22	0.01	7903.72	76.21	2869049
23	0.01	6756.57	65.15	2452635
24	0.01	6529.43	62.96	2370182
25	0.01	10046.5	96.87	3646863
26	0.01	5763.24	55.57	2092055
27	0.01	4767.82	45.97	1730720
28	0.01	2830.15	27.29	1027345
29	0.01	5309.21	51.19	1927244
30	0.01	12219.7	117.83	4435753
31	0.01	10901	105.11	3957077
32	0.01	7078.6	68.25	2569530
33	0.01	18003.4	173.59	6535227
34	0.01	4648.37	44.82	1687358
35	0.01	12087.1	116.55	4387632
36	0.01	6743.91	65.03	2448041
37	0.01	3980.85	38.38	1445047	Background
38	0.01	3498	33.73	1269773	Background
39	0.01	4437.8	42.79	1610920	Background

## Sheet: Fig.2C
Fig.2C	SPOT array: CYLD CAP-Gly3-HECTD4
			Layout	1	2	3	4	5	6	7	8	9	10	11	12	13	14	15	16	17	18
HECTD4	GGVFKDEIYIPLQEED		C	GGVFKDEIYIPLQEED	AGVFKDEIYIPLQEED	GAVFKDEIYIPLQEED	GGAFKDEIYIPLQEED	GGVAKDEIYIPLQEED	GGVFADEIYIPLQEED	GGVFKAEIYIPLQEED	GGVFKDAIYIPLQEED	GGVFKDEAYIPLQEED	GGVFKDEIAIPLQEED	GGVFKDEIYAPLQEED	GGVFKDEIYIALQEED	GGVFKDEIYIPAQEED	GGVFKDEIYIPLAEED	GGVFKDEIYIPLQAED	GGVFKDEIYIPLQEAD	GGVFKDEIYIPLQEEA	IIEKGDEPLQEDFVGY
			D	GGVFKDEIYIPLQEED	AGVFKDEIYIPLQEED	GAVFKDEIYIPLQEED	GGAFKDEIYIPLQEED	GGVAKDEIYIPLQEED	GGVFADEIYIPLQEED	GGVFKAEIYIPLQEED	GGVFKDAIYIPLQEED	GGVFKDEAYIPLQEED	GGVFKDEIAIPLQEED	GGVFKDEIYAPLQEED	GGVFKDEIYIALQEED	GGVFKDEIYIPAQEED	GGVFKDEIYIPLAEED	GGVFKDEIYIPLQAED	GGVFKDEIYIPLQEAD	GGVFKDEIYIPLQEEA	IIEKGDEPLQEDFVGY
1	GGVFKDEIYIPLQEED	wt_HECTD4
2	AGVFKDEIYIPLQEED
3	GAVFKDEIYIPLQEED
4	GGAFKDEIYIPLQEED
5	GGVAKDEIYIPLQEED
6	GGVFADEIYIPLQEED
7	GGVFKAEIYIPLQEED
8	GGVFKDAIYIPLQEED
9	GGVFKDEAYIPLQEED
10	GGVFKDEIAIPLQEED
11	GGVFKDEIYAPLQEED
12	GGVFKDEIYIALQEED
13	GGVFKDEIYIPAQEED
14	GGVFKDEIYIPLAEED
15	GGVFKDEIYIPLQAED
16	GGVFKDEIYIPLQEAD
17	GGVFKDEIYIPLQEEA
18	IIEKGDEPLQEDFVGY	Negative control_scramble HECTD4
Measurement	Area	Mean	IntDen	Raw IntDen			R1 corrected to background	R2 corrected to background	Average	Normalize to WT	Percentage	R1 normalized percentage	R2 normalized percentage
1	0.01	18908.5	172.78	6504511		WT	126.573	118.643	122.608	0	0	0	0
2	0.01	16725.1	152.83	5753419		G	106.623	102.763	104.693	-17.915	-14.6116	-15.7616	-13.3847
3	0.01	5102.01	46.62	1755090		G	0.413333	-1.46667	-0.526667	-123.135	-100.43	-99.6734	-101.236
4	0.01	10043	91.77	3454810		V	45.5633	43.7633	44.6633	-77.945	-63.5724	-64.0024	-63.1135
5	0.01	4586.67	41.91	1577816		F	-4.29667	-5.21667	-4.75667	-127.365	-103.88	-103.395	-104.397
6	0.01	6020.26	55.01	2070971		K	8.80333	5.81333	7.30833	-115.3	-94.0393	-93.0449	-95.1002
7	0.01	4592.39	41.96	1579782		D	-4.24667	-4.99667	-4.62167	-127.23	-103.769	-103.355	-104.212
8	0.01	4919.44	44.95	1692289		E	-1.25667	-2.28667	-1.77167	-124.38	-101.445	-100.993	-101.927
9	0.01	4347.53	39.73	1495550		I	-6.47667	-8.36667	-7.42167	-130.03	-106.053	-105.117	-107.052
10	0.01	4560.88	41.68	1568944		Y	-4.52667	-5.27667	-4.90167	-127.51	-103.998	-103.576	-104.448
11	0.01	4843.15	44.25	1666042		I	-1.95667	-2.53667	-2.24667	-124.855	-101.832	-101.546	-102.138
12	0.01	6030.81	55.11	2074599		P	8.90333	6.93333	7.91833	-114.69	-93.5418	-92.9659	-94.1562
13	0.01	26791.4	244.81	9216241		L	198.603	188.513	193.558	70.95	57.8672	56.9077	58.8908
14	0.01	18772.3	171.53	6457660		Q	125.323	105.703	115.513	-7.095	-5.78672	-0.98757	-10.9066
15	0.01	15170.8	138.62	5218764		E	92.4133	97.2533	94.8333	-27.775	-22.6534	-26.9883	-18.0288
16	0.01	27087	247.51	9317913		E	201.303	198.373	199.838	77.23	62.9892	59.0409	67.2014
17	0.01	25005.3	228.49	8601824		D	182.283	167.743	175.013	52.405	42.7418	44.014	41.3845
18	0.01	8275.33	75.62	2846714
19	0.01	18040.6	164.85	6205981
20	0.01	16303.1	148.97	5608281
21	0.01	4895.91	44.74	1684193
22	0.01	9846.06	89.97	3387043
23	0.01	4485.34	40.99	1542958
24	0.01	5693.53	52.02	1958574
25	0.01	4509.84	41.21	1551385
26	0.01	4792.54	43.92	1653428
27	0.01	4128.7	37.84	1424403
28	0.01	4466.5	40.93	1540944
29	0.01	4765.26	43.67	1644013
30	0.01	5798.41	53.14	2000453
31	0.01	25612.7	234.72	8836370
32	0.01	16576.9	151.91	5719044
33	0.01	15654.9	143.46	5400923
34	0.01	26688.9	244.58	9207659
35	0.01	23346.6	213.95	8054591
36	0.01	7355.43	67.41	2537622
37	0.01	4787.72	43.88	1651764	Background
38	0.01	4698.31	43.06	1620918	Background
39	0.01	5639.71	51.68	1945700	Background

## Sheet: Fig.2D
Fig.2D	SPOT array: CYLD CAP-Gly1-TASL
Position	Peptides	Sequence		Layout	1	2	3	4	5	6	7	8	9	10	11	12	13	14	15	16	17
A1	RBM25	PDAELQRMEQEAERRR	Positive control 1	A	PDAELQRMEQEAERRR	DLLSVAEMVALVEQRA	GGVFKDEIYIPLQEED	PDAELQRMEQEAERRR	DLLSVAEMVALVEQRA	GGVFKDEIYIPLQEED
A2	FBXO46	DLLSVAEMVALVEQRA	Negative control 1a	B	MLSEGYLSGLEYWNDI	ALSEGYLSGLEYWNDI	MASEGYLSGLEYWNDI	MLAEGYLSGLEYWNDI	MLSAGYLSGLEYWNDI	MLSEAYLSGLEYWNDI	MLSEGALSGLEYWNDI	MLSEGYASGLEYWNDI	MLSEGYLAGLEYWNDI	MLSEGYLSALEYWNDI	MLSEGYLSGAEYWNDI	MLSEGYLSGLAYWNDI	MLSEGYLSGLEAWNDI	MLSEGYLSGLEYANDI	MLSEGYLSGLEYWADI	MLSEGYLSGLEYWNAI	MLSEGYLSGLEYWNDA
A3	HECTD4	GGVFKDEIYIPLQEED	Negative control 2a	C	MLSEGYLSGLEYWNDI	ALSEGYLSGLEYWNDI	MASEGYLSGLEYWNDI	MLAEGYLSGLEYWNDI	MLSAGYLSGLEYWNDI	MLSEAYLSGLEYWNDI	MLSEGALSGLEYWNDI	MLSEGYASGLEYWNDI	MLSEGYLAGLEYWNDI	MLSEGYLSALEYWNDI	MLSEGYLSGAEYWNDI	MLSEGYLSGLAYWNDI	MLSEGYLSGLEAWNDI	MLSEGYLSGLEYANDI	MLSEGYLSGLEYWADI	MLSEGYLSGLEYWNAI	MLSEGYLSGLEYWNDA
A4	RBM25	PDAELQRMEQEAERRR	Positive control 2
A5	FBXO46	DLLSVAEMVALVEQRA	Negative control 1b
A6	HECTD4	GGVFKDEIYIPLQEED	Negative control 2b
B1	TASL_R1	MLSEGYLSGLEYWNDI	WT
B2		ALSEGYLSGLEYWNDI
B3		MASEGYLSGLEYWNDI
B4		MLAEGYLSGLEYWNDI
B5		MLSAGYLSGLEYWNDI
B6		MLSEAYLSGLEYWNDI
B7		MLSEGALSGLEYWNDI
B8		MLSEGYASGLEYWNDI
B9		MLSEGYLAGLEYWNDI
B10		MLSEGYLSALEYWNDI
B11		MLSEGYLSGAEYWNDI
B12		MLSEGYLSGLAYWNDI
B13		MLSEGYLSGLEAWNDI
B14		MLSEGYLSGLEYANDI
B15		MLSEGYLSGLEYWADI
B16		MLSEGYLSGLEYWNAI
B17		MLSEGYLSGLEYWNDA
C1	TASL_R2	MLSEGYLSGLEYWNDI	WT
C2		ALSEGYLSGLEYWNDI
C3		MASEGYLSGLEYWNDI
C4		MLAEGYLSGLEYWNDI
C5		MLSAGYLSGLEYWNDI
C6		MLSEAYLSGLEYWNDI
C7		MLSEGALSGLEYWNDI
C8		MLSEGYASGLEYWNDI
C9		MLSEGYLAGLEYWNDI
C10		MLSEGYLSALEYWNDI
C11		MLSEGYLSGAEYWNDI
C12		MLSEGYLSGLAYWNDI
C13		MLSEGYLSGLEAWNDI
C14		MLSEGYLSGLEYANDI
C15		MLSEGYLSGLEYWADI
C16		MLSEGYLSGLEYWNAI
C17		MLSEGYLSGLEYWNDA
					Peptide	Sequence	R1 corrected to background	R2 corrected to background	Average	Normalize to Wt	Percentage	R1 normalized percentage	R2 normalized percentage
Measurement	IntDen	Raw IntDen			RBM25	PDAELQRMEQEAERRR	241.3		247.8
1	241.3	799541			FBXO46	DLLSVAEMVALVEQRA	33.1		34.1
2	58.1	192384			HECTD4	GGVFKDEIYIPLQEED	43.7		30
3	53	175448			RBM25	PDAELQRMEQEAERRR	254.3
4	33.1	109531			FBXO46	DLLSVAEMVALVEQRA	35.1
5	66	218599			HECTD4	GGVFKDEIYIPLQEED	16.3
6	63.1	208969			TASL_WT	MLSEGYLSGLEYWNDI	58.1	53	55.55	0	0	0	0
7	43.7	144899			M	ALSEGYLSGLEYWNDI	66	63.1	64.55	9	16.2016	13.5972	19.0566
8	99	327978			L	MASEGYLSGLEYWNDI	99	98.7	98.85	43.3	77.9478	70.3959	86.2264
9	98.7	326855			S	MLAEGYLSGLEYWNDI	72.9	78.8	75.85	20.3	36.5437	25.4733	48.6792
10	254.3	842406			E	MLSAGYLSGLEYWNDI	51.8	65.1	58.45	2.9	5.22052	-10.8434	22.8302
11	72.9	241595			G	MLSEAYLSGLEYWNDI	42.4	36.9	39.65	-15.9	-28.6229	-27.0224	-30.3774
12	78.8	261067			Y	MLSEGALSGLEYWNDI	104.2	105.7	104.95	49.4	88.9289	79.346	99.434
13	35.1	116407			L	MLSEGYASGLEYWNDI	131	122.3	126.65	71.1	127.993	125.473	130.755
14	51.8	171558			S	MLSEGYLAGLEYWNDI	41.8	43.9	42.85	-12.7	-22.8623	-28.0551	-17.1698
15	65.1	215721			G	MLSEGYLSALEYWNDI	18.6	18	18.3	-37.25	-67.0567	-67.9862	-66.0377
16	16.3	54087			L	MLSEGYLSGAEYWNDI	23.8	22.2	23	-32.55	-58.5959	-59.0361	-58.1132
17	42.4	140525			E	MLSEGYLSGLAYWNDI	25.4	25.7	25.55	-30	-54.0054	-56.2823	-51.5094
18	36.9	122313			Y	MLSEGYLSGLEAWNDI	48.1	51.4	49.75	-5.8	-10.441	-17.2117	-3.01887
19	19.5	64650			W	MLSEGYLSGLEYANDI	238.1	253.8	245.95	190.4	342.754	309.811	378.868
20	104.2	345107			N	MLSEGYLSGLEYWADI	53	56.5	54.75	-0.8	-1.44014	-8.77797	6.60377
21	105.7	350043			D	MLSEGYLSGLEYWNAI	55.3	58.2	56.75	1.2	2.16022	-4.81928	9.81132
22	20.4	67696			I	MLSEGYLSGLEYWNDA	119	140.4	129.7	74.15	133.483	104.819	164.906
23	131	434161
24	122.3	405294
25	19.4	64124
26	41.8	138424
27	43.9	145562
28	20.6	68091
29	18.6	61528
30	18	59651
31	22.5	74469
32	23.8	78835
33	22.2	73518
34	27.5	91152
35	25.4	84238
36	25.7	85190
37	33.9	112181
38	48.1	159290
39	51.4	170136
40	40.4	133801
41	238.1	788883
42	253.8	840956
43	38	125730
44	53	175439
45	56.5	187245
46	34.2	113162
47	55.3	183235
48	58.2	192837
49	36.4	120607
50	119	394175
51	140.4	465270

## Sheet: Fig.2E
Fig.2E	SPOT array: CYLD CAP-Gly2-TASL
Position	Peptides	Sequence		Layout	1	2	3	4	5	6	7	8	9	10	11	12	13	14	15	16	17
A1	RBM25	PDAELQRMEQEAERRR	Negative control 1a	A	PDAELQRMEQEAERRR	DLLSVAEMVALVEQRA	GGVFKDEIYIPLQEED	PDAELQRMEQEAERRR	DLLSVAEMVALVEQRA	GGVFKDEIYIPLQEED
A2	FBXO46	DLLSVAEMVALVEQRA	Positive control 1	B	MLSEGYLSGLEYWNDI	ALSEGYLSGLEYWNDI	MASEGYLSGLEYWNDI	MLAEGYLSGLEYWNDI	MLSAGYLSGLEYWNDI	MLSEAYLSGLEYWNDI	MLSEGALSGLEYWNDI	MLSEGYASGLEYWNDI	MLSEGYLAGLEYWNDI	MLSEGYLSALEYWNDI	MLSEGYLSGAEYWNDI	MLSEGYLSGLAYWNDI	MLSEGYLSGLEAWNDI	MLSEGYLSGLEYANDI	MLSEGYLSGLEYWADI	MLSEGYLSGLEYWNAI	MLSEGYLSGLEYWNDA
A3	HECTD4	GGVFKDEIYIPLQEED	Negative control 2a	C	MLSEGYLSGLEYWNDI	ALSEGYLSGLEYWNDI	MASEGYLSGLEYWNDI	MLAEGYLSGLEYWNDI	MLSAGYLSGLEYWNDI	MLSEAYLSGLEYWNDI	MLSEGALSGLEYWNDI	MLSEGYASGLEYWNDI	MLSEGYLAGLEYWNDI	MLSEGYLSALEYWNDI	MLSEGYLSGAEYWNDI	MLSEGYLSGLAYWNDI	MLSEGYLSGLEAWNDI	MLSEGYLSGLEYANDI	MLSEGYLSGLEYWADI	MLSEGYLSGLEYWNAI	MLSEGYLSGLEYWNDA
A4	RBM25	PDAELQRMEQEAERRR	Negative control 1b
A5	FBXO46	DLLSVAEMVALVEQRA	Positive control 2
A6	HECTD4	GGVFKDEIYIPLQEED	Negative control 2b
B1	TASL_R1	MLSEGYLSGLEYWNDI	WT
B2		ALSEGYLSGLEYWNDI
B3		MASEGYLSGLEYWNDI
B4		MLAEGYLSGLEYWNDI
B5		MLSAGYLSGLEYWNDI
B6		MLSEAYLSGLEYWNDI
B7		MLSEGALSGLEYWNDI
B8		MLSEGYASGLEYWNDI
B9		MLSEGYLAGLEYWNDI
B10		MLSEGYLSALEYWNDI
B11		MLSEGYLSGAEYWNDI
B12		MLSEGYLSGLAYWNDI
B13		MLSEGYLSGLEAWNDI
B14		MLSEGYLSGLEYANDI
B15		MLSEGYLSGLEYWADI
B16		MLSEGYLSGLEYWNAI
B17		MLSEGYLSGLEYWNDA
C1	TASL_R2	MLSEGYLSGLEYWNDI	WT
C2		ALSEGYLSGLEYWNDI
C3		MASEGYLSGLEYWNDI
C4		MLAEGYLSGLEYWNDI
C5		MLSAGYLSGLEYWNDI
C6		MLSEAYLSGLEYWNDI
C7		MLSEGALSGLEYWNDI
C8		MLSEGYASGLEYWNDI
C9		MLSEGYLAGLEYWNDI
C10		MLSEGYLSALEYWNDI
C11		MLSEGYLSGAEYWNDI
C12		MLSEGYLSGLAYWNDI
C13		MLSEGYLSGLEAWNDI
C14		MLSEGYLSGLEYANDI
C15		MLSEGYLSGLEYWADI
C16		MLSEGYLSGLEYWNAI
C17		MLSEGYLSGLEYWNDA
					Peptide	Sequence	R1 corrected to background	R2 corrected to background	Average	Normalize to Wt	Percentage	R1 normalized percentage	R2 normalized percentage
Measurement	IntDen	Raw IntDen			RBM25	PDAELQRMEQEAERRR	51.4		47.45
1	51.4	145382			FBXO46	DLLSVAEMVALVEQRA	89		86.65
2	99	279911			HECTD4	GGVFKDEIYIPLQEED	40.4		38.9
3	95.7	270631			RBM25	PDAELQRMEQEAERRR	43.5
4	89	251588			FBXO46	DLLSVAEMVALVEQRA	84.3
5	86.4	244407			HECTD4	GGVFKDEIYIPLQEED	37.4
6	98.1	277342			TASL_WT	MLSEGYLSGLEYWNDI	99	95.7	97.35	0	0	0	0
7	40.4	114214			M	ALSEGYLSGLEYWNDI	86.4	98.1	92.25	-5.1	-5.23883	-12.7273	2.50784
8	104.2	294592			L	MASEGYLSGLEYWNDI	104.2	124.9	114.55	17.2	17.6682	5.25253	30.512
9	124.9	353277			S	MLAEGYLSGLEYWNDI	84.9	80.2	82.55	-14.8	-15.2029	-14.2424	-16.1964
10	43.5	123031			E	MLSAGYLSGLEYWNDI	87.4	65.4	76.4	-20.95	-21.5203	-11.7172	-31.6614
11	84.9	239992			G	MLSEAYLSGLEYWNDI	69	64.5	66.75	-30.6	-31.433	-30.303	-32.6019
12	80.2	226756			Y	MLSEGALSGLEYWNDI	164.8	164.3	164.55	67.2	69.0293	66.4646	71.6823
13	84.3	238353			L	MLSEGYASGLEYWNDI	177.4	203.7	190.55	93.2	95.737	79.1919	112.853
14	87.4	247293			S	MLSEGYLAGLEYWNDI	92.4	85.3	88.85	-8.5	-8.73138	-6.66667	-10.8673
15	65.4	184997			G	MLSEGYLSALEYWNDI	41.5	39.1	40.3	-57.05	-58.603	-58.0808	-59.1432
16	37.4	105629			L	MLSEGYLSGAEYWNDI	48.2	45.4	46.8	-50.55	-51.926	-51.3131	-52.5601
17	69	195099			E	MLSEGYLSGLAYWNDI	46.4	44.9	45.65	-51.7	-53.1073	-53.1313	-53.0825
18	64.5	182445			Y	MLSEGYLSGLEAWNDI	110	102.5	106.25	8.9	9.14227	11.1111	7.10554
19	44.3	125394			W	MLSEGYLSGLEYANDI	255	255	255	157.65	161.941	157.576	166.458
20	164.8	465999			N	MLSEGYLSGLEYWADI	93.2	90.5	91.85	-5.5	-5.64972	-5.85859	-5.43365
21	164.3	464608			D	MLSEGYLSGLEYWNAI	80.5	65.8	73.15	-24.2	-24.8588	-18.6869	-31.2435
22	45	127311			I	MLSEGYLSGLEYWNDA	135.1	91.9	113.5	16.15	16.5896	36.4646	-3.97074
23	177.4	501718
24	203.7	575923
25	43.2	122273
26	92.4	261235
27	85.3	241301
28	45.4	128354
29	41.5	117500
30	39.1	110711
31	47.2	133448
32	48.2	136236
33	45.4	128469
34	45.6	129038
35	46.4	131349
36	44.9	127111
37	66.8	188806
38	110	311059
39	102.5	289976
40	101.9	288056
41	255	721140
42	255	721140
43	68.1	192620
44	93.2	263483
45	90.5	255965
46	49.2	139124
47	80.5	227569
48	65.8	186030
49	46.2	130592
50	135.1	382072
51	91.9	259888

## Sheet: Fig.2F
Fig.2F	SPOT array: CYLD CAP-Gly3-TASL
Position	Peptides	Sequence		Layout	1	2	3	4	5	6	7	8	9	10	11	12	13	14	15	16	17
A1	RBM25	PDAELQRMEQEAERRR	Negative control 1a	A	PDAELQRMEQEAERRR	DLLSVAEMVALVEQRA	GGVFKDEIYIPLQEED	PDAELQRMEQEAERRR	DLLSVAEMVALVEQRA	GGVFKDEIYIPLQEED
A2	FBXO46	DLLSVAEMVALVEQRA	Negative control 2a	B	MLSEGYLSGLEYWNDI	ALSEGYLSGLEYWNDI	MASEGYLSGLEYWNDI	MLAEGYLSGLEYWNDI	MLSAGYLSGLEYWNDI	MLSEAYLSGLEYWNDI	MLSEGALSGLEYWNDI	MLSEGYASGLEYWNDI	MLSEGYLAGLEYWNDI	MLSEGYLSALEYWNDI	MLSEGYLSGAEYWNDI	MLSEGYLSGLAYWNDI	MLSEGYLSGLEAWNDI	MLSEGYLSGLEYANDI	MLSEGYLSGLEYWADI	MLSEGYLSGLEYWNAI	MLSEGYLSGLEYWNDA
A3	HECTD4	GGVFKDEIYIPLQEED	Positive control 1	C	MLSEGYLSGLEYWNDI	ALSEGYLSGLEYWNDI	MASEGYLSGLEYWNDI	MLAEGYLSGLEYWNDI	MLSAGYLSGLEYWNDI	MLSEAYLSGLEYWNDI	MLSEGALSGLEYWNDI	MLSEGYASGLEYWNDI	MLSEGYLAGLEYWNDI	MLSEGYLSALEYWNDI	MLSEGYLSGAEYWNDI	MLSEGYLSGLAYWNDI	MLSEGYLSGLEAWNDI	MLSEGYLSGLEYANDI	MLSEGYLSGLEYWADI	MLSEGYLSGLEYWNAI	MLSEGYLSGLEYWNDA
A4	RBM25	PDAELQRMEQEAERRR	Negative control 1b
A5	FBXO46	DLLSVAEMVALVEQRA	Negative control 2b
A6	HECTD4	GGVFKDEIYIPLQEED	Positive control 2
B1	TASL_R1	MLSEGYLSGLEYWNDI	WT
B2		ALSEGYLSGLEYWNDI
B3		MASEGYLSGLEYWNDI
B4		MLAEGYLSGLEYWNDI
B5		MLSAGYLSGLEYWNDI
B6		MLSEAYLSGLEYWNDI
B7		MLSEGALSGLEYWNDI
B8		MLSEGYASGLEYWNDI
B9		MLSEGYLAGLEYWNDI
B10		MLSEGYLSALEYWNDI
B11		MLSEGYLSGAEYWNDI
B12		MLSEGYLSGLAYWNDI
B13		MLSEGYLSGLEAWNDI
B14		MLSEGYLSGLEYANDI
B15		MLSEGYLSGLEYWADI
B16		MLSEGYLSGLEYWNAI
B17		MLSEGYLSGLEYWNDA
C1	TASL_R2	MLSEGYLSGLEYWNDI	WT
C2		ALSEGYLSGLEYWNDI
C3		MASEGYLSGLEYWNDI
C4		MLAEGYLSGLEYWNDI
C5		MLSAGYLSGLEYWNDI
C6		MLSEAYLSGLEYWNDI
C7		MLSEGALSGLEYWNDI
C8		MLSEGYASGLEYWNDI
C9		MLSEGYLAGLEYWNDI
C10		MLSEGYLSALEYWNDI
C11		MLSEGYLSGAEYWNDI
C12		MLSEGYLSGLAYWNDI
C13		MLSEGYLSGLEAWNDI
C14		MLSEGYLSGLEYANDI
C15		MLSEGYLSGLEYWADI
C16		MLSEGYLSGLEYWNAI
C17		MLSEGYLSGLEYWNDA
					Peptide	Sequence	R1 corrected to background	R2 corrected to background	Average	Normalize to Wt	Percentage	R1 normalized percentage	R2 normalized percentage
Measurement	IntDen	Raw IntDen			RBM25	PDAELQRMEQEAERRR	42		46.6
1	42	118743			FBXO46	DLLSVAEMVALVEQRA	45.1		42.8
2	98.7	278986			HECTD4	GGVFKDEIYIPLQEED	245.7		237.15
3	73.2	206970			RBM25	PDAELQRMEQEAERRR	51.2
4	45.1	127537			FBXO46	DLLSVAEMVALVEQRA	40.5
5	113.6	321353			HECTD4	GGVFKDEIYIPLQEED	228.6
6	81.4	230269			TASL_WT	MLSEGYLSGLEYWNDI	98.7	73.2	85.95	0	0	0	0
7	245.7	694767			M	ALSEGYLSGLEYWNDI	113.6	81.4	97.5	11.55	13.438	15.0963	11.2022
8	116.4	329181			L	MASEGYLSGLEYWNDI	116.4	80.1	98.25	12.3	14.3106	17.9331	9.42623
9	80.1	226428			S	MLAEGYLSGLEYWNDI	74.2	62.9	68.55	-17.4	-20.2443	-24.8227	-14.071
10	51.2	144899			E	MLSAGYLSGLEYWNDI	58.9	48.7	53.8	-32.15	-37.4055	-40.3242	-33.4699
11	74.2	209809			G	MLSEAYLSGLEYWNDI	57.7	45.7	51.7	-34.25	-39.8487	-41.54	-37.5683
12	62.9	177895			Y	MLSEGALSGLEYWNDI	118.5	100.5	109.5	23.55	27.3997	20.0608	37.2951
13	40.5	114478			L	MLSEGYASGLEYWNDI	127.4	121.7	124.55	38.6	44.9098	29.078	66.2568
14	58.9	166641			S	MLSEGYLAGLEYWNDI	60.3	54.9	57.6	-28.35	-32.9843	-38.9058	-25
15	48.7	137852			G	MLSEGYLSALEYWNDI	40.4	36.9	38.65	-47.3	-55.032	-59.0679	-49.5902
16	228.6	646482			L	MLSEGYLSGAEYWNDI	56.2	51.1	53.65	-32.3	-37.58	-43.0598	-30.1913
17	57.7	163209			E	MLSEGYLSGLAYWNDI	38.9	35.1	37	-48.95	-56.9517	-60.5876	-52.0492
18	45.7	129108			Y	MLSEGYLSGLEAWNDI	69.9	67.1	68.5	-17.45	-20.3025	-29.1793	-8.33333
19	37.6	106417			W	MLSEGYLSGLEYANDI	253	254.9	253.95	168	195.462	156.332	248.224
20	118.5	335088			N	MLSEGYLSGLEYWADI	69	64.5	66.75	-19.2	-22.3386	-30.0912	-11.8852
21	100.5	284251			D	MLSEGYLSGLEYWNAI	59.9	54.3	57.1	-28.85	-33.566	-39.311	-25.8197
22	34.2	96793			I	MLSEGYLSGLEYWNDA	127.5	124.8	126.15	40.2	46.7714	29.1793	70.4918
23	127.4	360353
24	121.7	344043
25	31.5	89183
26	60.3	170556
27	54.9	155364
28	36.2	102337
29	40.4	114234
30	36.9	104412
31	37.8	107012
32	56.2	158884
33	51.1	144592
34	38.9	109956
35	38.9	109968
36	35.1	99350
37	44.4	125638
38	69.9	197716
39	67.1	189770
40	61.5	174038
41	253	715401
42	254.9	720741
43	50	141440
44	69	195170
45	64.5	182278
46	40.7	115217
47	59.9	169302
48	54.3	153515
49	39.6	112073
50	127.5	360538
51	124.8	353059

## Sheet: Fig.3B
Fig.3B	SPOT array: USP19-UBL-HOOK2
DADLRAMEERYRRYVD			Layout	1	2	3	4	5	6	7	8	9	10	11	12	13	14	15	16	17	18
			A	DADLRAMEERYRRYVD	AADLRAMEERYRRYVD	DGDLRAMEERYRRYVD	DAALRAMEERYRRYVD	DADARAMEERYRRYVD	DADLAAMEERYRRYVD	DADLRGMEERYRRYVD	DADLRAAEERYRRYVD	DADLRAMAERYRRYVD	DADLRAMEARYRRYVD	DADLRAMEEAYRRYVD	DADLRAMEERARRYVD	DADLRAMEERYARYVD	DADLRAMEERYRAYVD	DADLRAMEERYRRAVD	DADLRAMEERYRRYAD	DADLRAMEERYRRYVA	EAREMLDYRDDRRYVA
			B	DADLRAMEERYRRYVD	AADLRAMEERYRRYVD	DGDLRAMEERYRRYVD	DAALRAMEERYRRYVD	DADARAMEERYRRYVD	DADLAAMEERYRRYVD	DADLRGMEERYRRYVD	DADLRAAEERYRRYVD	DADLRAMAERYRRYVD	DADLRAMEARYRRYVD	DADLRAMEEAYRRYVD	DADLRAMEERARRYVD	DADLRAMEERYARYVD	DADLRAMEERYRAYVD	DADLRAMEERYRRAVD	DADLRAMEERYRRYAD	DADLRAMEERYRRYVA	EAREMLDYRDDRRYVA
1	DADLRAMEERYRRYVD	wt
2	AADLRAMEERYRRYVD
3	DGDLRAMEERYRRYVD
4	DAALRAMEERYRRYVD
5	DADARAMEERYRRYVD
6	DADLAAMEERYRRYVD
7	DADLRGMEERYRRYVD
8	DADLRAAEERYRRYVD
9	DADLRAMAERYRRYVD
10	DADLRAMEARYRRYVD
11	DADLRAMEEAYRRYVD
12	DADLRAMEERARRYVD
13	DADLRAMEERYARYVD
14	DADLRAMEERYRAYVD
15	DADLRAMEERYRRAVD
16	DADLRAMEERYRRYAD
17	DADLRAMEERYRRYVA
18	EAREMLDYRDRRYVDA	Negative control
						R1 corrected to background	R2 corrected to background	Average	Normalize to WT	Percentage	R1 normalized percentage	R2 normalized percentage
Measurement	Area	Mean	IntDen	Raw IntDen	WT	79.0333	84.8833	81.9583	0	0	0	0
1	0.01	21511.3	148.94	3355762	D	123.613	119.983	121.798	39.84	48.6101	56.4066	41.3509
2	0.01	27951.2	193.52	4360390	A	125.533	98.6333	112.083	30.125	36.7565	58.8359	16.1987
3	0.01	28228.5	195.44	4403651	D	100.123	84.3733	92.2483	10.29	12.5552	26.6849	-0.600825
4	0.01	24557.4	170.03	3830956	L	37.0333	30.1833	33.6083	-48.35	-58.9934	-53.1421	-64.4414
5	0.01	15445.7	106.94	2409535	R	39.8233	36.9933	38.4083	-43.55	-53.1368	-49.612	-56.4186
6	0.01	15848.6	109.73	2472386	A	23.7433	25.6733	24.7083	-57.25	-69.8526	-69.9578	-69.7546
7	0.01	13525.7	93.65	2110014	M	117.173	117.373	117.273	35.315	43.089	48.2581	38.2761
8	0.01	27020.5	187.08	4215195	E	58.4433	55.3233	56.8833	-25.075	-30.5948	-26.0523	-34.8243
9	0.01	18538.8	128.35	2892046	E	58.3233	55.1133	56.7183	-25.24	-30.7961	-26.2041	-35.0717
10	0.01	18521	128.23	2889270	R	7.73333	14.8033	11.2683	-70.69	-86.2511	-90.2151	-82.5604
11	0.01	11213.1	77.64	1749252	Y	-7.18667	-8.89667	-8.04167	-90	-109.812	-109.093	-110.481
12	0.01	9059.48	62.72	1413279	R	16.5233	17.4433	16.9833	-64.975	-79.2781	-79.0932	-79.4502
13	0.01	12483.5	86.43	1947426	R	11.0833	21.0833	16.0833	-65.875	-80.3762	-85.9764	-75.162
14	0.01	11773	80.99	1824819	Y	9.10333	8.09333	8.59833	-73.36	-89.5089	-88.4817	-90.4653
15	0.01	11484.9	79.01	1780151	V	86.0733	58.5433	72.3083	-9.65	-11.7743	8.90763	-31.0308
16	0.01	22674.8	155.98	3514589	D	134.393	113.233	123.813	41.855	51.0686	70.0464	33.3988
17	0.01	29698.6	204.3	4603289
18	0.01	16372	113.35	2554025
19	0.01	22357.6	154.79	3487787
20	0.01	27426.2	189.89	4278488
21	0.01	24342.9	168.54	3797487
22	0.01	22283.7	154.28	3476253
23	0.01	14456.1	100.09	2255150
24	0.01	15439.4	106.9	2408548
25	0.01	13805.3	95.58	2153633
26	0.01	27049.7	187.28	4219760
27	0.01	18086.8	125.23	2821544
28	0.01	18057.6	125.02	2816992
29	0.01	12235.5	84.71	1908735
30	0.01	8812.4	61.01	1374734
31	0.01	12780.8	87.35	1968236
32	0.01	13313.3	90.99	2050250
33	0.01	11337.9	78	1757376
34	0.01	18671.8	128.45	2894125
35	0.01	26621.8	183.14	4126375
36	0.01	14346.9	98.7	2223773
37	0.01	10142.4	69.77	1572075	Background
38	0.01	9570.94	65.84	1483496	Background
39	0.01	10772.5	74.11	1669738	Background
SPOT array: USP19-UBL-WWC1
ELPQWLREDERFRLLL
			Layout	1	2	3	4	5	6	7	8	9	10	11	12	13	14	15	16	17	18
			A	ELPQWLREDERFRLLL	ALPQWLREDERFRLLL	EAPQWLREDERFRLLL	ELAQWLREDERFRLLL	ELPAWLREDERFRLLL	ELPQALREDERFRLLL	ELPQWAREDERFRLLL	ELPQWLAEDERFRLLL	ELPQWLRADERFRLLL	ELPQWLREAERFRLLL	ELPQWLREDARFRLLL	ELPQWLREDEAFRLLL	ELPQWLREDERARLLL	ELPQWLREDERFALLL	ELPQWLREDERFRALL	ELPQWLREDERFRLAL	ELPQWLREDERFRLLA	LRLFRERLQEWPDLEL
			B	ELPQWLREDERFRLLL	ALPQWLREDERFRLLL	EAPQWLREDERFRLLL	ELAQWLREDERFRLLL	ELPAWLREDERFRLLL	ELPQALREDERFRLLL	ELPQWAREDERFRLLL	ELPQWLAEDERFRLLL	ELPQWLRADERFRLLL	ELPQWLREAERFRLLL	ELPQWLREDARFRLLL	ELPQWLREDEAFRLLL	ELPQWLREDERARLLL	ELPQWLREDERFALLL	ELPQWLREDERFRALL	ELPQWLREDERFRLAL	ELPQWLREDERFRLLA	LRLFRERLQEWPDLEL
1	ELPQWLREDERFRLLL	wt
2	ALPQWLREDERFRLLL
3	EAPQWLREDERFRLLL
4	ELAQWLREDERFRLLL
5	ELPAWLREDERFRLLL
6	ELPQALREDERFRLLL
7	ELPQWAREDERFRLLL
8	ELPQWLAEDERFRLLL
9	ELPQWLRADERFRLLL
10	ELPQWLREAERFRLLL
11	ELPQWLREDARFRLLL
12	ELPQWLREDEAFRLLL
13	ELPQWLREDERARLLL
14	ELPQWLREDERFALLL
15	ELPQWLREDERFRALL
16	ELPQWLREDERFRLAL
17	ELPQWLREDERFRLLA
18	LRLFRERLQEWPDLEL	Negative control
						R1 corrected to background	R2 corrected to background	Average	Normalize to WT	Percentage	R1 normalized percentage	R2 normalized percentage
Measurement	Area	Mean	IntDen	Raw IntDen	WT	77.84	69.65	73.745	0	0	0	0
1	0.01	20638.3	125.49	2827441	E	112.17	106.47	109.32	35.575	48.2406	44.1033	52.8643
2	0.01	26285	159.82	3601048	L	79.51	74.83	77.17	3.425	4.64438	2.14543	7.43719
3	0.01	20913.9	127.16	2865201	P	91.95	82.06	87.005	13.26	17.9809	18.1269	17.8177
4	0.01	22959.8	139.6	3145489	Q	72.8	76.46	74.63	0.885	1.20008	-6.47482	9.77746
5	0.01	19809.9	120.45	2713954	W	30.72	33.38	32.05	-41.695	-56.5394	-60.5344	-52.0747
6	0.01	12888.4	78.37	1765713	L	31.57	44.59	38.08	-35.665	-48.3626	-59.4424	-35.9799
7	0.01	13028.4	79.22	1784895	R	31.98	37.21	34.595	-39.15	-53.0883	-58.9157	-46.5757
8	0.01	13096.9	79.63	1794279	E	43.87	62.25	53.06	-20.685	-28.0494	-43.6408	-10.6246
9	0.01	15051.8	91.52	2062091	D	42.63	64.58	53.605	-20.14	-27.3103	-45.2338	-7.27925
10	0.01	14847.9	90.28	2034158	E	41.43	52.74	47.085	-26.66	-36.1516	-46.7754	-24.2785
11	0.01	14650.6	89.08	2007138	R	21.26	32.36	26.81	-46.935	-63.645	-72.6876	-53.5391
12	0.01	11333.8	68.91	1552734	F	5.48	5.06	5.27	-68.475	-92.8538	-92.9599	-92.7351
13	0.01	8737.96	53.13	1197101	R	44.9	51.46	48.18	-25.565	-34.6668	-42.3176	-26.1163
14	0.01	15220.7	92.55	2085231	L	77.65	68.58	73.115	-0.63	-0.854295	-0.24409	-1.53625
15	0.01	20608.3	125.3	2823337	L	37.72	33.84	35.78	-37.965	-51.4815	-51.5416	-51.4142
16	0.01	14040.9	85.37	1923602	L	24.48	19.92	22.2	-51.545	-69.8963	-68.5509	-71.3999
17	0.01	11862.1	72.13	1625112
18	0.01	10811.3	65.74	1481152
19	0.01	19291.9	117.3	2642993
20	0.01	25347.1	154.12	3472548
21	0.01	20749.5	122.48	2759688
22	0.01	21333.1	129.71	2922632
23	0.01	20411.7	124.11	2796405
24	0.01	13327.1	81.03	1825807
25	0.01	15169.9	92.24	2078270
26	0.01	13957.3	84.86	1912149
27	0.01	18074.6	109.9	2476220
28	0.01	18458.1	112.23	2528759
29	0.01	16510.5	100.39	2261944
30	0.01	13159.4	80.01	1802843
31	0.01	8669.12	52.71	1187669
32	0.01	16300.9	99.11	2233224
33	0.01	19115.4	116.23	2618806
34	0.01	13402.1	81.49	1836092
35	0.01	11112.4	67.57	1522404
36	0.01	10577.7	64.32	1449143
37	0.01	7603.4	46.23	1041666	Background
38	0.01	7402.46	45.01	1014137	Background
39	0.01	8504.96	51.71	1165180	Background

## Sheet: Fig.3E
Fig.3E	SPOT array:USP11 DUSP-UBL_ORAI1
ORAI1					Layout	1	2	3	4	5	6	7	8	9	10	11	12	13	14	15	16	17
					L	S-A-V-T-Y-P-D-W-I-G-Q-S-Y-S-E-V	A-A-V-T-Y-P-D-W-I-G-Q-S-Y-S-E-V	S-G-V-T-Y-P-D-W-I-G-Q-S-Y-S-E-V	S-A-A-T-Y-P-D-W-I-G-Q-S-Y-S-E-V	S-A-V-A-Y-P-D-W-I-G-Q-S-Y-S-E-V	S-A-V-T-A-P-D-W-I-G-Q-S-Y-S-E-V	S-A-V-T-Y-A-D-W-I-G-Q-S-Y-S-E-V	S-A-V-T-Y-P-A-W-I-G-Q-S-Y-S-E-V	S-A-V-T-Y-P-D-A-I-G-Q-S-Y-S-E-V	S-A-V-T-Y-P-D-W-A-G-Q-S-Y-S-E-V	S-A-V-T-Y-P-D-W-I-A-Q-S-Y-S-E-V	S-A-V-T-Y-P-D-W-I-G-A-S-Y-S-E-V	S-A-V-T-Y-P-D-W-I-G-Q-A-Y-S-E-V	S-A-V-T-Y-P-D-W-I-G-Q-S-A-S-E-V	S-A-V-T-Y-P-D-W-I-G-Q-S-Y-A-E-V	S-A-V-T-Y-P-D-W-I-G-Q-S-Y-S-A-V	S-A-V-T-Y-P-D-W-I-G-Q-S-Y-S-E-A
1	S-A-V-T-Y-P-D-W-I-G-Q-S-Y-S-E-V	WT ORAI1			R	S-A-V-T-Y-P-D-W-I-G-Q-S-Y-S-E-V	A-A-V-T-Y-P-D-W-I-G-Q-S-Y-S-E-V	S-G-V-T-Y-P-D-W-I-G-Q-S-Y-S-E-V	S-A-A-T-Y-P-D-W-I-G-Q-S-Y-S-E-V	S-A-V-A-Y-P-D-W-I-G-Q-S-Y-S-E-V	S-A-V-T-A-P-D-W-I-G-Q-S-Y-S-E-V	S-A-V-T-Y-A-D-W-I-G-Q-S-Y-S-E-V	S-A-V-T-Y-P-A-W-I-G-Q-S-Y-S-E-V	S-A-V-T-Y-P-D-A-I-G-Q-S-Y-S-E-V	S-A-V-T-Y-P-D-W-A-G-Q-S-Y-S-E-V	S-A-V-T-Y-P-D-W-I-A-Q-S-Y-S-E-V	S-A-V-T-Y-P-D-W-I-G-A-S-Y-S-E-V	S-A-V-T-Y-P-D-W-I-G-Q-A-Y-S-E-V	S-A-V-T-Y-P-D-W-I-G-Q-S-A-S-E-V	S-A-V-T-Y-P-D-W-I-G-Q-S-Y-A-E-V	S-A-V-T-Y-P-D-W-I-G-Q-S-Y-S-A-V	S-A-V-T-Y-P-D-W-I-G-Q-S-Y-S-E-A
2	A-A-V-T-Y-P-D-W-I-G-Q-S-Y-S-E-V				S																E-S-Y-P-T-W-D-S-Y-Q-G-I-V-S-A-V	E-S-Y-P-T-W-D-S-Y-Q-G-I-V-S-A-V	E-S-Y-P-T-W-D-S-Y-Q-G-I-V-S-A-V
3	S-G-V-T-Y-P-D-W-I-G-Q-S-Y-S-E-V
4	S-A-A-T-Y-P-D-W-I-G-Q-S-Y-S-E-V
5	S-A-V-A-Y-P-D-W-I-G-Q-S-Y-S-E-V
6	S-A-V-T-A-P-D-W-I-G-Q-S-Y-S-E-V
7	S-A-V-T-Y-A-D-W-I-G-Q-S-Y-S-E-V
8	S-A-V-T-Y-P-A-W-I-G-Q-S-Y-S-E-V
9	S-A-V-T-Y-P-D-A-I-G-Q-S-Y-S-E-V
10	S-A-V-T-Y-P-D-W-A-G-Q-S-Y-S-E-V
11	S-A-V-T-Y-P-D-W-I-A-Q-S-Y-S-E-V
12	S-A-V-T-Y-P-D-W-I-G-A-S-Y-S-E-V
13	S-A-V-T-Y-P-D-W-I-G-Q-A-Y-S-E-V
14	S-A-V-T-Y-P-D-W-I-G-Q-S-A-S-E-V
15	S-A-V-T-Y-P-D-W-I-G-Q-S-Y-A-E-V
16	S-A-V-T-Y-P-D-W-I-G-Q-S-Y-S-A-V
17	S-A-V-T-Y-P-D-W-I-G-Q-S-Y-S-E-A
S16,S17	E-S-Y-P-T-W-D-S-Y-Q-G-I-V-S-A-V	Negative control_scramble ORAI1
Measurement	Area	Mean	IntDen	Raw IntDen
1	0.01	209.26	0.24	157366
2	0.01	201	0.31	151155
3	0.01	166.65	0.6	124820
4	0.01	170.12	0.57	127420
5	0.01	180.69	0.49	135339
6	0.01	210.09	0.24	157357
7	0.01	220.2	0.16	164929
8	0.01	192.52	0.39	144195
9	0.01	232.6	0.05	174215			R1 corrected to background	R2 corrected to background	Average	Normalize to WT	Percentage	R1 normalized percentage	R2 normalized percentage
10	0.01	212.9	0.22	159461		WT	0.43	0.33	0.38	0	0	0	0
11	0.01	207.37	0.26	155318		S	0.4	0.4	0.4	0.02	5.26316	-6.97674	21.2121
12	0.01	188.38	0.42	141096		A	0.49	0.46	0.475	0.095	25	13.9535	39.3939
13	0.01	201.16	0.32	150669		V	0.55	0.61	0.58	0.2	52.6316	27.907	84.8485
14	0.01	105.71	1.11	79180		T	0.63	0.46	0.545	0.165	43.4211	46.5116	39.3939
15	0.01	176.17	0.52	131954		Y	0.13	0.12	0.125	-0.255	-67.1053	-69.7674	-63.6364
16	0.01	201.66	0.31	151041		P	0.14	0.09	0.115	-0.265	-69.7368	-67.4419	-72.7273
17	0.01	169.35	0.58	126842		D	0.3	0.33	0.315	-0.065	-17.1053	-30.2326	0
18	0.01	187.61	0.43	140519		W	0.04	0.03	0.035	-0.345	-90.7895	-90.6977	-90.9091
19	0.01	190.89	0.4	142978		I	0.15	0.12	0.135	-0.245	-64.4737	-65.1163	-63.6364
20	0.01	180.56	0.49	135238		G	0.21	0.18	0.195	-0.185	-48.6842	-51.1628	-45.4545
21	0.01	172.89	0.55	129496		Q	0.36	0.32	0.34	-0.04	-10.5263	-16.2791	-3.0303
22	0.01	163.14	0.63	122190		S	0.3	0.25	0.275	-0.105	-27.6316	-30.2326	-24.2424
23	0.01	223.34	0.13	167285		Y	0.7	0.8	0.75	0.37	97.3684	62.7907	142.424
24	0.01	221.81	0.14	166134		S	0.38	0.38	0.38	0	0	-11.6279	15.1515
25	0.01	203.43	0.3	152366		E	0.43	0.24	0.335	-0.045	-11.8421	0	-27.2727
26	0.01	233.9	0.04	175189		V	0.5	0.39	0.445	0.065	17.1053	16.2791	18.1818
27	0.01	221.12	0.15	165616
28	0.01	213.48	0.21	159895
29	0.01	194.86	0.36	147119
30	0.01	201.98	0.3	152495
31	0.01	155.71	0.7	116312
32	0.01	193.75	0.38	144734
33	0.01	188.36	0.43	140704
34	0.01	178.97	0.5	133692
35	0.01	198.83	0.33	149325
36	0.01	190.54	0.4	143095
37	0.01	183.16	0.46	137553
38	0.01	164.86	0.61	123809
39	0.01	183.85	0.46	138072
40	0.01	223.62	0.12	167939
41	0.01	227.31	0.09	170709
42	0.01	199.14	0.33	149555
43	0.01	235.36	0.03	176754
44	0.01	223.92	0.12	168166
45	0.01	216.65	0.18	162706
46	0.01	200.19	0.32	150339
47	0.01	208.76	0.25	156782
48	0.01	142.45	0.8	106982
49	0.01	192.81	0.38	144799
50	0.01	209.61	0.24	157417
51	0.01	192.13	0.39	144290
52	0.01	219.63	0.16	164943	Neg,ctrl
53	0.01	217.74	0.17	163520	Neg,ctrl
54	0.01	229.78	0.07	172567	Background
55	0.01	238.74	0	179291	Background
56	0.01	229.73	0.07	172527	Background

## Sheet: Fig.3G
Fig.3G
SPOT array: ZNF518A_USP11
SESFLSLVRQESSKPD
			Layout	1	2	3	4	5	6	7	8	9	10	11	12	13	14	15	16	17	18
			A	SESFLSLVRQESSKPD	AESFLSLVRQESSKPD	SASFLSLVRQESSKPD	SEAFLSLVRQESSKPD	SESALSLVRQESSKPD	SESFASLVRQESSKPD	SESFLALVRQESSKPD	SESFLSAVRQESSKPD	SESFLSLARQESSKPD	SESFLSLVAQESSKPD	SESFLSLVRAESSKPD	SESFLSLVRQASSKPD	SESFLSLVRQEASKPD	SESFLSLVRQESAKPD	SESFLSLVRQESSAPD	SESFLSLVRQESSKAD	SESFLSLVRQESSKPA	SESFASAARQESSKPD
			B	SESFLSLVRQESSKPD	AESFLSLVRQESSKPD	SASFLSLVRQESSKPD	SEAFLSLVRQESSKPD	SESALSLVRQESSKPD	SESFASLVRQESSKPD	SESFLALVRQESSKPD	SESFLSAVRQESSKPD	SESFLSLARQESSKPD	SESFLSLVAQESSKPD	SESFLSLVRAESSKPD	SESFLSLVRQASSKPD	SESFLSLVRQEASKPD	SESFLSLVRQESAKPD	SESFLSLVRQESSAPD	SESFLSLVRQESSKAD	SESFLSLVRQESSKPA	SESFASAARQESSKPD
1	SESFLSLVRQESSKPD	wt
2	AESFLSLVRQESSKPD
3	SASFLSLVRQESSKPD
4	SEAFLSLVRQESSKPD
5	SESALSLVRQESSKPD
6	SESFASLVRQESSKPD
7	SESFLALVRQESSKPD
8	SESFLSAVRQESSKPD
9	SESFLSLARQESSKPD
10	SESFLSLVAQESSKPD
11	SESFLSLVRAESSKPD
12	SESFLSLVRQASSKPD
13	SESFLSLVRQEASKPD
14	SESFLSLVRQESAKPD
15	SESFLSLVRQESSAPD
16	SESFLSLVRQESSKAD
17	SESFLSLVRQESSKPA
18	SESFASAARQESSKPD	Negative control
Measurement	Area	Mean	IntDen	Raw IntDen		R1 corrected to background	R2 corrected to background	Average	Normalize to WT	Percentage	R1 normalized percentage	R2 normalized percentage
1	0	40349.2	186.24	4196319	WT	141.613	138.873	140.243	0	0	0	0
2	0	39995.6	184.61	4159545	S	139.983	155.663	147.823	7.58	5.40489	-1.15102	12.0902
3	0	30606.5	141.27	3183074	E	96.6433	98.9133	97.7783	-42.465	-30.2795	-31.7555	-28.7744
4	0	45059.2	207.98	4686160	S	163.353	114.573	138.963	-1.28	-0.912699	15.3517	-17.498
5	0	9414.66	43.46	979125	F	-1.16667	0.453333	-0.356667	-140.6	-100.254	-100.824	-99.6736
6	0	30743.9	141.91	3197367	L	97.2833	69.6533	83.4683	-56.775	-40.4832	-31.3035	-49.844
7	0	38383.8	177.17	3991917	S	132.543	88.2033	110.373	-29.87	-21.2987	-6.40476	-36.4865
8	0	8576.83	40.35	909144	L	-4.27667	-9.28667	-6.78167	-147.025	-104.836	-103.02	-106.687
9	0	13824.5	62.58	1410097	V	17.9533	10.1133	14.0333	-126.21	-89.9936	-87.3223	-92.7176
10	0	19401.9	87.83	1978995	R	43.2033	42.6633	42.9333	-97.31	-69.3865	-69.492	-69.279
11	0	30101.5	138.94	3130552	Q	94.3133	84.1533	89.2333	-51.01	-36.3725	-33.4008	-39.4028
12	0	37561	173.37	3906346	E	128.743	103.973	116.358	-23.885	-17.0311	-9.08813	-25.1308
13	0	36052.2	166.41	3749428	S	121.783	100.123	110.953	-29.29	-20.8851	-14.0029	-27.9031
14	0	32361.8	149.37	3365630	S	104.743	93.8333	99.2883	-40.955	-29.2028	-26.0357	-32.4324
15	0	33717.4	155.63	3506612	K	111.003	93.2633	102.133	-38.11	-27.1742	-21.6152	-32.8429
16	0	43216.4	199.47	4494501	P	154.843	140.633	147.738	7.495	5.34428	9.34234	1.26734
17	0	49706.5	229.43	5169475	D	184.803	157.513	171.158	30.915	22.0438	30.4985	13.4223
18	0	10569.1	48.78	1099192
19	0	39756.3	183.5	4134654
20	0	42979.2	200.29	4512815
21	0	30802.7	143.54	3234287
22	0	34162.9	159.2	3587102
23	0	9673.38	45.08	1015705
24	0	24522.7	114.28	2574880
25	0	28503.1	132.83	2992822
26	0	7582.52	35.34	796165
27	0	11747.5	54.74	1233485
28	0	18731.4	87.29	1966793
29	0	27634.6	128.78	2901630
30	0	31888.3	148.6	3348271
31	0	31360.8	144.75	3261527
32	0	29997.7	138.46	3119765
33	0	29874.7	137.89	3106972
34	0	40136	185.26	4174142
35	0	43794.2	202.14	4554597
36	0	9951.2	45.93	1034925
37	0	10508.9	48.51	1092925	Background
38	0	9314.17	42.99	968674	Background
39	0	9182.08	42.38	954936	Background
SPOT array: USP11_DUSP-UBL_ZWINT
ERDKLQRYQTFLQLLY
			Layout	1	2	3	4	5	6	7	8	9	10	11	12	13	14	15
			A	ERDKLQRYQTFLQLLY	ARDKLQRYQTFLQLLY	EADKLQRYQTFLQLLY	ERAKLQRYQTFLQLLY	ERDALQRYQTFLQLLY	ERDKAQRYQTFLQLLY	ERDKLARYQTFLQLLY	ERDKLQAYQTFLQLLY	ERDKLQRAQTFLQLLY	ERDKLQRYATFLQLLY	ERDKLQRYQAFLQLLY	ERDKLQRYQTALQLLY	ERDKLQRYQTFAQLLY	ERDKLQRYQTFLALLY	ERDKLQRYQTFLQALY
			B	ERDKLQRYQTFLQLLY	ARDKLQRYQTFLQLLY	EADKLQRYQTFLQLLY	ERAKLQRYQTFLQLLY	ERDALQRYQTFLQLLY	ERDKAQRYQTFLQLLY	ERDKLARYQTFLQLLY	ERDKLQAYQTFLQLLY	ERDKLQRAQTFLQLLY	ERDKLQRYATFLQLLY	ERDKLQRYQAFLQLLY	ERDKLQRYQTALQLLY	ERDKLQRYQTFAQLLY	ERDKLQRYQTFLALLY	ERDKLQRYQTFLQALY
1	ERDKLQRYQTFLQLLY	wt
2	ARDKLQRYQTFLQLLY
3	EADKLQRYQTFLQLLY
4	ERAKLQRYQTFLQLLY
5	ERDALQRYQTFLQLLY
6	ERDKAQRYQTFLQLLY
7	ERDKLARYQTFLQLLY
8	ERDKLQAYQTFLQLLY
9	ERDKLQRAQTFLQLLY
10	ERDKLQRYATFLQLLY
11	ERDKLQRYQAFLQLLY
12	ERDKLQRYQTALQLLY
13	ERDKLQRYQTFAQLLY
14	ERDKLQRYQTFLALLY
15	ERDKLQRYQTFLQALY
16	ERDKLQRYQTFLQLAY
17	ERDKLQRYQTFLQLLA
18	FKDQLYLTERLRQYQL	Negative control
Measurement	Area	Mean	IntDen	Raw IntDen			R1 corrected to background	R2 corrected to background	Average	Normalize to WT	Percentage	R1 normalized percentage	R2 normalized percentage
1	0.01	27823.3	204.99	4618672		WT	166.567	187.257	176.912	0	0	0	0
2	0.01	27098	199.64	4498276		E	161.217	176.687	168.952	-7.96	-4.49942	-3.21193	-5.64466
3	0.01	42994.3	316.76	7137061		R	278.337	222.347	250.342	73.43	41.5066	67.1023	18.739
4	0.01	30247	222.84	5021005		D	184.417	149.797	167.107	-9.805	-5.54231	10.7164	-20.0046
5	0.01	27401.3	201.88	4548614		K	163.457	131.287	147.372	-29.54	-16.6976	-1.86712	-29.8895
6	0.01	24465.2	180.24	4061215		L	141.817	139.887	140.852	-36.06	-20.3831	-14.8589	-25.2968
7	0.01	27073.2	194.65	4385867		Q	156.227	142.217	149.222	-27.69	-15.6519	-6.20772	-24.0525
8	0.01	27405.2	197.04	4439640		R	158.617	138.637	148.627	-28.285	-15.9882	-4.77286	-25.9644
9	0.01	30670.1	220.51	4968552		Y	182.087	141.727	161.907	-15.005	-8.48163	9.31759	-24.3142
10	0.01	25182.5	181.06	4079572		Q	142.637	126.977	134.807	-42.105	-23.8	-14.3666	-32.1911
11	0.01	22871.8	164.44	3705228		T	126.017	88.7167	107.367	-69.545	-39.3106	-24.3446	-52.623
12	0.01	8774.77	63.09	1421513		F	24.6667	16.0067	20.3367	-156.575	-88.5046	-85.1911	-91.452
13	0.01	24843.6	178.62	4024657		L	140.197	127.077	133.637	-43.275	-24.4614	-15.8315	-32.1377
14	0.01	24518.4	176.28	3971975		Q	137.857	124.677	131.267	-45.645	-25.801	-17.2363	-33.4194
15	0.01	22138.5	159.17	3586436		L	120.747	87.6067	104.177	-72.735	-41.1137	-27.5085	-53.2157
16	0.01	18884	135.77	3059202		L	97.3467	78.8067	88.0767	-88.835	-50.2143	-41.5569	-57.9152
17	0.01	42217.5	303.54	6839229		Y	265.117	207.077	236.097	59.185	33.4545	59.1655	10.5844
18	0.01	21036.8	151.25	3407955
19	0.01	31388.2	225.68	5084884
20	0.01	29919	215.11	4846878
21	0.01	36269	260.77	5875578
22	0.01	26177.9	188.22	4240813
23	0.01	23603.9	169.71	3823835
24	0.01	24800	178.31	4017601
25	0.01	25124.1	180.64	4070106
26	0.01	24626.4	177.06	3989483
27	0.01	25056.5	180.15	4059148
28	0.01	23004.9	165.4	3726787
29	0.01	17682.8	127.14	2864619
30	0.01	7569.77	54.43	1226302
31	0.01	23019.2	165.5	3729110
32	0.01	22684.8	163.1	3674934
33	0.01	17528.5	126.03	2839615
34	0.01	16304.9	117.23	2641398
35	0.01	34145.7	245.5	5531599
36	0.01	20227.3	145.43	3276830
37	0.01	5690.87	40.92	921921	Background	average	38.4233
38	0.01	4855.37	34.91	786570	Background
39	0.01	5485.94	39.44	888723	Background
USP11 DUSP-UBL_RNPEPL1						Layout	1	2	3	4	5	6	7	8	9	10	11	12	13	14	15	16	17
1	D-S-F-L-S-F-F-P-E-L-K-E-Q-S-V-D					G	D-S-F-L-S-F-F-P-E-L-K-E-Q-S-V-D	A-S-F-L-S-F-F-P-E-L-K-E-Q-S-V-D	D-A-F-L-S-F-F-P-E-L-K-E-Q-S-V-D	D-S-A-L-S-F-F-P-E-L-K-E-Q-S-V-D	D-S-F-A-S-F-F-P-E-L-K-E-Q-S-V-D	D-S-F-L-A-F-F-P-E-L-K-E-Q-S-V-D	D-S-F-L-S-A-F-P-E-L-K-E-Q-S-V-D	D-S-F-L-S-F-A-P-E-L-K-E-Q-S-V-D	D-S-F-L-S-F-F-A-E-L-K-E-Q-S-V-D	D-S-F-L-S-F-F-P-A-L-K-E-Q-S-V-D	D-S-F-L-S-F-F-P-E-A-K-E-Q-S-V-D	D-S-F-L-S-F-F-P-E-L-A-E-Q-S-V-D	D-S-F-L-S-F-F-P-E-L-K-A-Q-S-V-D	D-S-F-L-S-F-F-P-E-L-K-E-A-S-V-D	D-S-F-L-S-F-F-P-E-L-K-E-Q-A-V-D	D-S-F-L-S-F-F-P-E-L-K-E-Q-S-A-D	D-S-F-L-S-F-F-P-E-L-K-E-Q-S-V-A
2	A-S-F-L-S-F-F-P-E-L-K-E-Q-S-V-D					M	D-S-F-L-S-F-F-P-E-L-K-E-Q-S-V-D	A-S-F-L-S-F-F-P-E-L-K-E-Q-S-V-D	D-A-F-L-S-F-F-P-E-L-K-E-Q-S-V-D	D-S-A-L-S-F-F-P-E-L-K-E-Q-S-V-D	D-S-F-A-S-F-F-P-E-L-K-E-Q-S-V-D	D-S-F-L-A-F-F-P-E-L-K-E-Q-S-V-D	D-S-F-L-S-A-F-P-E-L-K-E-Q-S-V-D	D-S-F-L-S-F-A-P-E-L-K-E-Q-S-V-D	D-S-F-L-S-F-F-A-E-L-K-E-Q-S-V-D	D-S-F-L-S-F-F-P-A-L-K-E-Q-S-V-D	D-S-F-L-S-F-F-P-E-A-K-E-Q-S-V-D	D-S-F-L-S-F-F-P-E-L-A-E-Q-S-V-D	D-S-F-L-S-F-F-P-E-L-K-A-Q-S-V-D	D-S-F-L-S-F-F-P-E-L-K-E-A-S-V-D	D-S-F-L-S-F-F-P-E-L-K-E-Q-A-V-D	D-S-F-L-S-F-F-P-E-L-K-E-Q-S-A-D	D-S-F-L-S-F-F-P-E-L-K-E-Q-S-V-A
3	D-A-F-L-S-F-F-P-E-L-K-E-Q-S-V-D
4	D-S-A-L-S-F-F-P-E-L-K-E-Q-S-V-D
5	D-S-F-A-S-F-F-P-E-L-K-E-Q-S-V-D
6	D-S-F-L-A-F-F-P-E-L-K-E-Q-S-V-D
7	D-S-F-L-S-A-F-P-E-L-K-E-Q-S-V-D
8	D-S-F-L-S-F-A-P-E-L-K-E-Q-S-V-D
9	D-S-F-L-S-F-F-A-E-L-K-E-Q-S-V-D
10	D-S-F-L-S-F-F-P-A-L-K-E-Q-S-V-D
11	D-S-F-L-S-F-F-P-E-A-K-E-Q-S-V-D
12	D-S-F-L-S-F-F-P-E-L-A-E-Q-S-V-D
13	D-S-F-L-S-F-F-P-E-L-K-A-Q-S-V-D
14	D-S-F-L-S-F-F-P-E-L-K-E-A-S-V-D
15	D-S-F-L-S-F-F-P-E-L-K-E-Q-A-V-D
16	D-S-F-L-S-F-F-P-E-L-K-E-Q-S-A-D
17	D-S-F-L-S-F-F-P-E-L-K-E-Q-S-V-A
Measurement	Area	Mean	IntDen	Raw IntDen
1	0.01	146.53	1.08	96855
2	0.01	90	0.66	59493
3	0.01	40.55	0.3	26804
4	0.01	11.26	0.08	7446
5	0.01	39.66	0.29	26217
6	0.01	42.82	0.31	28306
7	0.01	23.69	0.17	15660
8	0.01	22.98	0.17	15191
9	0.01	138.86	1.02	91789
10	0.01	144.77	1.06	95691
11	0.01	147.01	1.08	97175
12	0.01	160.18	1.18	105880
13	0.01	118.16	0.87	78105
14	0.01	142	1.04	93863
15	0.01	118.25	0.87	78162
16	0.01	142.35	1.05	94091			R1 corrected to background	R2 corrected to background	Average	Normalize to WT	Percentage	R1 normalized percentage	R2 normalized percentage
17	0.01	135.79	1	89755		WT	0.87	1.03	0.95	0	0	0	0
18	0.01	127.13	0.93	84033		D	1.03	1.19	1.11	0.16	16.8421	18.3908	15.534
19	0.01	148.62	1.09	98237		S	1.1	1.28	1.19	0.24	25.2632	26.4368	24.2718
20	0.01	158.1	1.16	104505		F	0.12	0.12	0.12	-0.83	-87.3684	-86.2069	-88.3495
21	0.01	24.32	0.18	16075		L	1.04	1.03	1.035	0.085	8.94737	19.5402	0
22	0.01	150.14	1.1	99240		S	0.96	1.15	1.055	0.105	11.0526	10.3448	11.6505
23	0.01	139.41	1.02	92148		F	0.42	0.93	0.675	-0.275	-28.9474	-51.7241	-9.70874
24	0.01	65.02	0.48	42981		F	0.21	0.29	0.25	-0.7	-73.6842	-75.8621	-71.8447
25	0.01	36.98	0.27	24444		P	0.93	1.09	1.01	0.06	6.31579	6.89655	5.82524
26	0.01	134.26	0.99	88748		E	0.94	0.95	0.945	-0.005	-0.526316	8.04598	-7.76699
27	0.01	136.11	1	89970		L	0.95	0.98	0.965	0.015	1.57895	9.1954	-4.85437
28	0.01	137.56	1.01	90929		K	0.98	1.03	1.005	0.055	5.78947	12.6437	0
29	0.01	141.21	1.04	93342		E	0.96	0.93	0.945	-0.005	-0.526316	10.3448	-9.70874
30	0.01	138.6	1.02	91614		Q	0.98	1.15	1.065	0.115	12.1053	12.6437	11.6505
31	0.01	141.99	1.04	93855		S	0.96	1.21	1.085	0.135	14.2105	10.3448	17.4757
32	0.01	138.33	1.02	91436		V	0.97	1.01	0.99	0.04	4.21053	11.4943	-1.94175
33	0.01	140.84	1.03	92953		D	0.96	0.92	0.94	-0.01	-1.05263	10.3448	-10.6796
34	0.01	139.95	1.02	91945
35	0.01	149.11	1.09	97965
36	0.01	171.61	1.25	112751
37	0.01	183.66	1.34	120662
38	0.01	25.26	0.18	16594
39	0.01	148.82	1.09	97772
40	0.01	165.82	1.21	108942
41	0.01	135.21	0.99	88836
42	0.01	48.47	0.35	31842
43	0.01	157.65	1.15	103573
44	0.01	138.9	1.01	91258
45	0.01	142.24	1.04	93454
46	0.01	149.86	1.09	98459
47	0.01	136.26	0.99	89526
48	0.01	165.75	1.21	108899
49	0.01	174.56	1.27	114510
50	0.01	146.33	1.07	95994
51	0.01	134.2	0.98	88034
52	0.01	134.91	0.98	88501
53	0.01	112.46	0.82	73773
54	0.01	142.82	1.04	93687
56	0.01	7.75	0.06	5085	Background
57	0.01	5.55	0.04	3643	Background
58	0.01	10.77	0.08	7065	Background

[truncated: 25 more sheets: Fig.4C, Fig. 4D, 4H, Suppl. Fig. 4D, Fig. 4F, Fig. 4G, Suppl. Fig. 4G, Fig. 4K, Fig. 4I, Suppl. Fig. 4A, 4D, 4E, Fig. 4L, Fig.5C, Fig. 5D, 5H, Fig. 5F (left), Fig. 5F (right), Fig. 5G, Fig. 5I, Suppl. Fig. 5B, Fig. 5L, Fig. 6B, Fig.6C, Fig. 6D, Sup. Fig. 2E, Sup. Fig. 2F, Sup. Fig. 2G …]
